# Supplementary material for: Astrocyte heterogeneity reveals region-specific astrogenesis in the white matter
Source: Nat Neurosci. 2025 Feb 24;28(3):457–69. doi: 10.1038/s41593-025-01878-6 (PMC11893471; doi:10.1038/s41593-025-01878-6)
Supplement: Supplementary file 2 — List of genes used for calculating cell type-specific scores. [file 41593_2025_1878_MOESM2_ESM.xlsx]

## Sheet: Score_Ependymal cell
Ccdc153
Tmem212
Hdc
Dynlrb2
Pifo
Crygn
Fam183b
Foxj1
Pcp4l1
Rarres2
Cd24a
Acta2
Tm4sf1
Riiad1
Pltp
Mia

## Sheet: Score_Astrocyte
Aqp4
Apoe
Sox9
Nfia
Nfib
S100b
Aldh1l1
Acsbg1
Aldoc
Atp1b2
Fgfr3
Slc1a3
Gja1

## Sheet: Score_Neuron
Rbfox3
Mapt
Syp
Snap25
Syt1
Vamp2
Rab3a
Syn1
Sv2a
Sv2b
Scamp5
Dnm1
Syngr1
Syt4
Snca
Cck
Map2
Stmn2

## Sheet: Score_Microglia
Ccl4
Tnf
Tmem119
P2ry12
Aif1
Cd68
Itgam
Ptprc
Cd86
Trem2
Cx3cr1
Mafb
Cd14
Cd68
Fcgr1
Itgam
Mertk
Tlr2

## Sheet: Score_Pericyte
Pdgfrb
Anpep
Des
Higd1b
Ndufa4l2
Rgs5
Cspg4
Mcam

## Sheet: Score_Endothelial cell
Pecam1
Cd34
Tek
Kdr
Sema3g
Ly6c1

## Sheet: Score_Oligodendrocyte_OPC
Sox10
Pdgfra
Lhfpl3
Gpr17
Tnr
Neu4
Ccp110
Opalin
Ninj2
Hapln2
Olig2
Mbp
Mog
Plp1
Mag
Olig1

## Sheet: Score_NSC_Progenitor
Pclaf
Cenpf
Hells
Fabp7
Notch1
Top2a
Mki67
Ube2c
Ascl1
Cdk6
Mcm2
Egfr
Uhrf2

## Sheet: Score_Neuroblast
Dcx
Stmn2
Celf4
Islr2
Tubb3
Igfbpl1
Tiam2
Cd24a
Dlx2
Fxyd6

## Sheet: Score_Proliferation
Anln
Anp32e
Apc
Atad2
Aurka
Birc5
Blm
Casp8ap2
Cbx5
Ccna2
Ccnb1
Ccnb2
Ccnd2
Ccne1
Ccne2
Ccni
Ccnt1
Ccnt2
Ccny
Cdc20
Cdc25c
Cdc45
Cdca2
Cdca3
Cdca7
Cdca8
Cdk1
Cdk16
Cdk2
Cdk4
Cdk7
Cenpa
Cenpe
Cenpf
Chaf1b
Ckap2
Ckap2l
Ckap5
Cks1b
Cks2
Clspn
Ctcf
Dlgap5
Dtl
Ect2
Fen1
G2e3
Gas2l3
Gins2
Gmnn
Gtse1
Hells
Hjurp
Hmgb2
Hmmr
Kif11
Kif20b
Kif23
Kif2c
Lbr
Mcm2
Mcm4
Mcm5
Mcm6
Mki67
Msh2
Nasp
Ncapd2
Nek2
Nuf2
Nusap1
Pcna
Pola1
Pold3
Prim1
Psrc1
Rad51
Rad51ap1
Rangap1
Rfc2
Rpa2
Rrm1
Rrm2
Slbp
Smc4
Tacc3
Tipin
Tmpo
Top2a
Tpx2
Tubb4b
Tyms
Ube2c
Ubr7
Uhrf1
Ung
Usp1
Wdr76

[truncated: 1 more sheets: Score_L1 astrocytes]
