# Supplementary material for: Astrocyte heterogeneity reveals region-specific astrogenesis in the white matter
Source: Nat Neurosci. 2025 Feb 24;28(3):457–69. doi: 10.1038/s41593-025-01878-6 (PMC11893471; doi:10.1038/s41593-025-01878-6)
Supplement: Supplementary file 3 — Differential gene expression analysis between astrocyte clusters. This analysis is based on the astrocyte clusters presented in Fig. 2a, left. Statistical significance was tested using a two-sided Mann–Whitney U-test with Bonferroni correction for multiple comparisons. All Pvalues are provided in the table. [file 41593_2025_1878_MOESM3_ESM.xlsx]

## Sheet: ASTROCYTE_CLUSTERS
gene	p_val	avg_log2FC	pct.1	pct.2	p_val_adj	cluster
Malat1	0	4.27065	0.999	0.131	0	0
Gm26917	0	3.69076	0.764	0.046	0	0
Gm3764	0	3.4185	0.885	0.071	0	0
Gm42418	0	3.04485	0.997	0.131	0	0
AY036118	0	2.34765	0.863	0.127	0	0
Gm6145	0	2.14139	0.666	0.05	0	0
Mir99ahg	0	2.11137	0.813	0.111	0	0
Mir100hg	7.42597e-304	2.03404	0.73	0.093	1.75283e-299	0
Pantr1	1.78238e-270	2.16956	0.725	0.113	4.20713e-266	0
Rmst	9.63147e-261	1.80685	0.601	0.061	2.27341e-256	0
Sept7	2.15957e-252	1.83144	0.687	0.108	5.09745e-248	0
2900052N01Rik	7.55912e-216	1.28763	0.433	0.023	1.78425e-211	0
AW047730	8.14634e-199	1.54673	0.539	0.074	1.92286e-194	0
Hist1h2bc	1.87742e-194	1.67372	0.595	0.103	4.43145e-190	0
Neat1	5.7775e-183	1.65141	0.49	0.059	1.36372e-178	0
Atp5o	3.451e-177	1.43817	0.592	0.109	8.14573e-173	0
Mir124-2hg	9.50996e-173	1.09847	0.351	0.018	2.24473e-168	0
Marc2	1.66521e-171	1.23565	0.472	0.064	3.93056e-167	0
Atp5f1	8.82956e-165	1.34745	0.582	0.114	2.08413e-160	0
B930095G15Rik	1.06031e-162	1.31304	0.455	0.06	2.50276e-158	0
C030005K06Rik	4.54598e-158	1.03555	0.282	0.006	1.07303e-153	0
C130071C03Rik	5.19622e-157	1.3047	0.466	0.07	1.22652e-152	0
Gas5	1.03829e-150	1.01257	0.602	0.116	2.45079e-146	0
C030018K13Rik	7.69052e-144	0.800364	0.277	0.009	1.81527e-139	0
4933431E20Rik	7.44461e-133	1.06569	0.385	0.053	1.75723e-128	0
H2afj	1.0927e-127	1.1029	0.433	0.077	2.5792e-123	0
Rnasek	1.28003e-122	1.06312	0.465	0.094	3.02139e-118	0
E130102H24Rik	1.62282e-122	0.952912	0.328	0.036	3.83051e-118	0
Snhg20	1.1652e-119	1.06292	0.356	0.05	2.75034e-115	0
4632427E13Rik	3.25515e-116	1.17115	0.405	0.072	7.68346e-112	0
1810026B05Rik	1.26778e-112	0.90745	0.367	0.058	2.99247e-108	0
Zfp91	1.99809e-112	1.05501	0.42	0.083	4.7163e-108	0
BC005561	7.09946e-108	1.03129	0.321	0.045	1.67576e-103	0
Prdm16os	1.27624e-106	0.899804	0.334	0.049	3.01244e-102	0
B4gat1	1.50132e-106	0.754006	0.295	0.034	3.54371e-102	0
Kcnq1ot1	1.68508e-105	1.18245	0.338	0.051	3.97746e-101	0
AI480526	6.31308e-104	0.842778	0.254	0.022	1.49014e-99	0
Gm14964	1.89634e-103	1.06295	0.461	0.103	4.47612e-99	0
4930581F22Rik	7.6511e-102	0.997681	0.327	0.051	1.80597e-97	0
Firre	2.06327e-101	0.853191	0.253	0.023	4.87014e-97	0
Oip5os1	5.38683e-101	0.964758	0.331	0.053	1.27151e-96	0
6430590A07Rik	1.64604e-98	0.943689	0.291	0.039	3.88532e-94	0
Sept8	1.39497e-97	0.78928	0.314	0.048	3.29268e-93	0
Gm47283	4.62204e-97	1.05091	0.291	0.039	1.09099e-92	0
Sox2ot	1.64481e-86	0.933048	0.302	0.052	3.88241e-82	0
A930005H10Rik	1.04567e-84	0.84606	0.277	0.043	2.46819e-80	0
March6	5.85394e-83	0.730024	0.281	0.046	1.38176e-78	0
Nme2	3.70488e-80	0.775401	0.472	0.138	8.745e-76	0
March2	1.56842e-73	0.662633	0.274	0.051	3.70209e-69	0
Gm10561	1.21139e-71	0.75195	0.311	0.067	2.85937e-67	0
Dleu2	7.30996e-71	0.825359	0.263	0.048	1.72544e-66	0
Gm5089	1.36266e-70	0.614414	0.254	0.044	3.21642e-66	0
Gm17750	2.17892e-70	0.685788	0.331	0.078	5.14312e-66	0
Kif1bp	2.51225e-67	0.558395	0.258	0.049	5.9299e-63	0
H2afy	2.15633e-64	0.692723	0.352	0.094	5.08979e-60	0
Fam173a	1.36859e-57	0.770287	0.353	0.112	3.23042e-53	0
H2afv	1.06996e-54	0.480775	0.381	0.116	2.52553e-50	0
H2afz	1.0943e-54	0.515758	0.346	0.099	2.58298e-50	0
mt-Nd4l	1.36042e-50	0.837392	0.918	0.904	3.21114e-46	0
Tomm6	2.12308e-48	0.713102	0.411	0.163	5.01132e-44	0
Ntm	5.56916e-44	0.804926	0.883	0.828	1.31455e-39	0
Lars2	3.02764e-42	0.99313	0.753	0.584	7.14645e-38	0
Dbndd2	1.20548e-35	0.601995	0.332	0.14	2.84542e-31	0
Hdhd2	8.40223e-35	0.538622	0.293	0.113	1.98326e-30	0
Son	1.80275e-34	0.538647	0.976	0.962	4.25521e-30	0
mt-Atp8	1.56936e-28	0.929382	0.655	0.538	3.70431e-24	0
Pabpn1	2.59178e-23	0.691345	0.697	0.567	6.11763e-19	0
Grcc10	1.41161e-20	0.458153	0.427	0.258	3.33195e-16	0
Appl2	2.61468e-20	0.441161	0.849	0.747	6.17169e-16	0
Cox16	3.37538e-16	0.480519	0.268	0.147	7.96724e-12	0
Osbpl1a	9.9452e-16	0.456857	0.443	0.298	2.34747e-11	0
Khdrbs3	2.88756e-11	0.335541	0.265	0.166	6.81579e-07	0
Rsrp1	8.99998e-11	0.265841	0.865	0.855	2.12436e-06	0
Calm1	2.21291e-10	0.295664	0.733	0.671	5.22335e-06	0
Tle4	6.08915e-10	0.453724	0.651	0.59	1.43728e-05	0
Tcf25	1.22889e-09	0.343028	0.792	0.755	2.90066e-05	0
Nme7	1.78095e-09	0.400406	0.278	0.187	4.20376e-05	0
4930402H24Rik	2.09529e-08	0.330004	0.726	0.644	0.000494572	0
Zcchc7	3.35875e-08	0.436574	0.623	0.571	0.000792799	0
Gabarapl1	3.56568e-08	0.333277	0.303	0.216	0.000841642	0
Ndfip1	5.40359e-07	0.261209	0.552	0.473	0.0127546	0
Fam228b	5.58865e-07	0.403559	0.44	0.354	0.0131914	0
Acss2	9.56342e-07	0.311204	0.441	0.352	0.0225735	0
Kcnk2	1.62166e-06	0.402635	0.413	0.336	0.0382776	0
mt-Nd6	3.05505e-06	0.400459	0.411	0.343	0.0721113	0
Adam23	3.61239e-06	0.385294	0.399	0.323	0.0852668	0
Slc20a1	6.08213e-06	0.340953	0.51	0.444	0.143563	0
Ddx17	9.78228e-06	0.307985	0.754	0.716	0.230901	0
Col11a2	1.12276e-05	0.383395	0.37	0.29	0.265016	0
Clstn1	1.37127e-05	0.387607	0.309	0.244	0.323675	0
Clk1	3.09643e-05	0.331729	0.654	0.624	0.730882	0
Hopx	0.000209171	0.352774	0.645	0.631	1	0
Rock2	0.000647356	0.276559	0.267	0.214	1	0
Upf2	0.001124	0.287738	0.292	0.244	1	0
Epha5	0.00148026	0.342753	0.402	0.359	1	0
Rnpc3	0.00158022	0.357458	0.522	0.49	1	0
Ate1	0.00179382	0.314347	0.599	0.559	1	0
Plxnb1	0.00307486	0.357563	0.507	0.475	1	0
Cspp1	0.00547377	0.313347	0.559	0.543	1	0
Lama2	0.00585998	0.303684	0.309	0.268	1	0
Apoe	1.3666e-173	0.959266	0.999	0.998	3.22573e-169	1
Clu	3.61911e-141	0.873437	0.997	0.921	8.54254e-137	1
Cst3	1.23709e-128	0.986919	0.999	0.996	2.92003e-124	1
Tspan7	1.22018e-116	0.854765	0.987	0.933	2.88012e-112	1
Gpm6a	2.93982e-116	0.856733	0.983	0.906	6.93916e-112	1
Cd81	2.03197e-114	0.828842	0.99	0.937	4.79626e-110	1
Scg3	5.71493e-108	0.84435	0.974	0.895	1.34895e-103	1
H2bc4	3.52454e-101	1.13375	0.8	0.402	8.31933e-97	1
Slc1a2	6.63286e-91	0.683111	0.999	0.997	1.56562e-86	1
Cpe	1.0082e-85	0.730924	0.994	0.966	2.37976e-81	1
Sparcl1	2.62746e-82	0.722285	0.988	0.958	6.20185e-78	1
Tmem47	8.5433e-82	0.861581	0.929	0.789	2.01656e-77	1
Atp5o.1	2.33769e-80	0.910629	0.802	0.442	5.51789e-76	1
Aqp4	8.38227e-78	0.85887	0.921	0.721	1.97855e-73	1
Itm2b	2.93511e-76	0.726057	0.983	0.918	6.92804e-72	1
Septin7	2.7715e-75	0.863678	0.835	0.492	6.54185e-71	1
Atp5pb	1.88356e-74	0.902696	0.792	0.423	4.44595e-70	1
Glul	1.17434e-73	0.685322	0.977	0.943	2.77192e-69	1
Slc1a3	2.50688e-70	0.597294	0.991	0.987	5.91724e-66	1
Atp1b2	2.53767e-70	0.618869	0.965	0.896	5.98991e-66	1
Aldoc	1.39616e-69	0.659299	0.99	0.902	3.29549e-65	1
Hopx	2.11876e-69	0.978611	0.835	0.583	5.00113e-65	1
Ptn	2.30428e-69	0.647834	0.988	0.969	5.43902e-65	1
Gstm5	3.91696e-69	0.675613	0.962	0.91	9.2456e-65	1
Cldn10	2.40214e-67	0.698486	0.962	0.861	5.67002e-63	1
Ldhb	4.65455e-62	0.660339	0.94	0.874	1.09866e-57	1
Bsg	4.42216e-59	0.962653	0.895	0.762	1.04381e-54	1
Pla2g7	3.79756e-57	0.583074	0.969	0.832	8.96376e-53	1
Ttyh1	3.58142e-55	0.549139	0.974	0.885	8.45358e-51	1
Car2	6.35556e-55	0.748156	0.819	0.581	1.50017e-50	1
Hsd11b1	3.78528e-54	0.855416	0.665	0.355	8.93477e-50	1
Chchd10	1.87284e-53	0.679161	0.918	0.751	4.42065e-49	1
Lamp1	1.50646e-49	0.630869	0.914	0.784	3.55585e-45	1
Prxl2a	9.76765e-49	0.647699	0.862	0.703	2.30556e-44	1
Mlc1	2.5617e-48	0.67472	0.875	0.735	6.04665e-44	1
Plpp3	2.34462e-47	0.465968	0.987	0.965	5.53423e-43	1
Rgcc	3.79632e-46	0.718509	0.771	0.535	8.96082e-42	1
Ndufc2	8.7444e-46	0.768859	0.93	0.845	2.06403e-41	1
Prnp	1.95265e-45	0.515156	0.971	0.883	4.60903e-41	1
Chst2	1.42776e-44	0.609437	0.851	0.658	3.37009e-40	1
Laptm4a	1.76356e-44	0.590251	0.908	0.808	4.16271e-40	1
H2aj	2.46823e-44	0.656103	0.617	0.321	5.82601e-40	1
Naaa	5.58729e-44	0.682316	0.724	0.474	1.31882e-39	1
Nkain4	6.31499e-44	0.62963	0.882	0.676	1.49059e-39	1
Fabp5	4.14752e-42	0.637683	0.892	0.801	9.78981e-38	1
Mgll	3.94137e-40	0.623738	0.863	0.696	9.3032e-36	1
Gja1	4.45123e-40	0.505595	0.965	0.897	1.05067e-35	1
Saraf	4.79855e-40	0.631717	0.825	0.656	1.13265e-35	1
Slc4a4	1.85071e-39	0.559551	0.946	0.789	4.36842e-35	1
Acsl6	2.27404e-38	0.472235	0.915	0.774	5.36764e-34	1
Psap	1.68648e-37	0.438557	0.952	0.907	3.98077e-33	1
Bmyc	3.91714e-37	0.616651	0.761	0.551	9.24601e-33	1
Abhd3	4.30376e-37	0.566096	0.778	0.504	1.01586e-32	1
Rcn2	5.14165e-37	0.595224	0.816	0.694	1.21363e-32	1
Prdx1	1.37022e-35	0.546357	0.905	0.837	3.23427e-31	1
Gapdh	4.76508e-35	0.542593	0.953	0.881	1.12475e-30	1
Mmd2	5.32459e-35	0.482575	0.898	0.8	1.25682e-30	1
Aldoa	8.66167e-35	0.586602	0.86	0.706	2.0445e-30	1
Tmem59	9.35205e-35	0.533586	0.901	0.797	2.20746e-30	1
Eif1	1.5701e-34	0.468545	0.934	0.842	3.70605e-30	1
Tspan3	7.51043e-34	0.50242	0.901	0.804	1.77276e-29	1
Rabac1	7.65969e-34	0.569903	0.847	0.695	1.80799e-29	1
Tmbim6	1.16767e-33	0.61491	0.815	0.664	2.75617e-29	1
Cxcl14	1.54181e-33	0.516279	0.927	0.67	3.63928e-29	1
Gstm1	1.95988e-33	0.461903	0.945	0.865	4.62611e-29	1
Ndufb9	1.21408e-32	0.484834	0.869	0.764	2.86571e-28	1
Ntsr2	2.84709e-32	0.423588	0.969	0.926	6.72028e-28	1
Hapln1	4.77808e-32	0.544048	0.633	0.374	1.12782e-27	1
Selenop	9.91269e-32	0.554902	0.809	0.613	2.33979e-27	1
Tprkb	1.43954e-31	0.569692	0.771	0.613	3.3979e-27	1
Glud1	1.46008e-31	0.505475	0.888	0.797	3.44637e-27	1
Lcat	6.23517e-31	0.695678	0.678	0.457	1.47175e-26	1
Aplp1	8.45337e-31	0.541628	0.827	0.575	1.99533e-26	1
Cox8a	6.23203e-30	0.463764	0.949	0.873	1.47101e-25	1
Kifbp	9.28816e-30	0.492545	0.376	0.173	2.19238e-25	1
Arl6ip1	9.90575e-30	0.524529	0.869	0.736	2.33815e-25	1
Cmtm5	1.62142e-29	0.533729	0.84	0.72	3.8272e-25	1
Gdf10	1.87817e-29	0.366822	0.254	0.092	4.43324e-25	1
Tmem50a	4.89908e-29	0.55969	0.691	0.496	1.15638e-24	1
Enho	1.87858e-28	0.476592	0.827	0.693	4.4342e-24	1
Mgst1	1.45325e-27	0.527674	0.603	0.384	3.43024e-23	1
Ckb	5.28069e-27	0.374247	0.994	0.987	1.24645e-22	1
Cspg5	5.31276e-27	0.329809	0.984	0.962	1.25402e-22	1
Cox4i1	8.16075e-27	0.468502	0.953	0.86	1.92626e-22	1
Tpi1	9.2411e-27	0.553257	0.773	0.63	2.18127e-22	1
Prdx6	1.22791e-26	0.390001	0.978	0.941	2.89836e-22	1
Ramp1	2.89809e-26	0.46365	0.834	0.61	6.84066e-22	1
Id2	5.97936e-26	0.502076	0.851	0.765	1.41137e-21	1
Ndufa13	7.18551e-26	0.462394	0.885	0.814	1.69607e-21	1
S100a13	9.44474e-26	0.508622	0.749	0.609	2.22934e-21	1
Ntrk2	1.17791e-25	0.297104	0.966	0.95	2.78034e-21	1
Ugp2	1.30198e-25	0.475132	0.808	0.692	3.07319e-21	1
Dad1	2.01156e-25	0.473817	0.819	0.688	4.74808e-21	1
Atp6v0c	2.67235e-25	0.464593	0.87	0.755	6.30783e-21	1
H2aw	2.76666e-25	0.37333	0.318	0.144	6.53042e-21	1
Id3	3.69555e-25	0.690224	0.673	0.497	8.72297e-21	1
Sdc4	5.22218e-25	0.4041	0.864	0.742	1.23264e-20	1
Atp5h	5.99828e-25	0.481796	0.878	0.768	1.41583e-20	1
Serpine2	1.44954e-24	0.406108	0.873	0.733	3.4215e-20	1
Cox5a	1.50117e-24	0.483603	0.828	0.698	3.54335e-20	1
Fbxo2	1.65796e-24	0.473943	0.759	0.577	3.91345e-20	1
Cd63	1.73475e-24	0.383265	0.945	0.898	4.09471e-20	1
Arxes2	2.02453e-24	0.485488	0.52	0.309	4.77869e-20	1
Id4	3.55423e-24	0.413168	0.889	0.833	8.3894e-20	1
Mfap3l	4.13674e-24	0.432785	0.493	0.279	9.76435e-20	1
Rtn3	4.57914e-24	0.459265	0.838	0.736	1.08086e-19	1
Gpx4	8.60039e-24	0.484093	0.832	0.755	2.03004e-19	1
Mpc1	1.38832e-23	0.471062	0.816	0.727	3.277e-19	1
Ndufs5	1.51244e-23	0.457135	0.835	0.75	3.56995e-19	1
Tmem176b	2.66764e-23	0.515699	0.708	0.491	6.29669e-19	1
Eno1	4.34737e-23	0.458565	0.784	0.63	1.02615e-18	1
mt-Nd2	4.51914e-23	0.279446	0.996	0.996	1.0667e-18	1
Cox5b	5.27212e-23	0.464982	0.829	0.735	1.24443e-18	1
Chchd2	5.66147e-23	0.381728	0.927	0.832	1.33633e-18	1
Gpm6b	1.04398e-22	0.347786	0.966	0.953	2.4642e-18	1
Ctsb	1.20775e-22	0.456415	0.79	0.662	2.85078e-18	1
Agpat3	1.83423e-22	0.476827	0.704	0.535	4.32953e-18	1
Pyurf	2.3514e-22	0.364418	0.37	0.188	5.55025e-18	1
H2az2	2.75938e-22	0.250783	0.558	0.313	6.51324e-18	1
Clcn3	2.86288e-22	0.474917	0.688	0.521	6.75755e-18	1
Fam107a	3.83181e-22	0.37142	0.856	0.756	9.04459e-18	1
Slc14a1	5.59578e-22	0.325501	0.319	0.154	1.32083e-17	1
Atraid	6.27429e-22	0.477866	0.767	0.619	1.48098e-17	1
Emc7	1.6444e-21	0.473914	0.755	0.608	3.88144e-17	1
Tecr	1.70089e-21	0.401156	0.867	0.782	4.01479e-17	1
Marchf2	1.74203e-21	0.304782	0.382	0.196	4.11188e-17	1
Atp5j	2.27065e-21	0.433278	0.851	0.78	5.35965e-17	1
Itm2c	5.6842e-21	0.368683	0.895	0.795	1.3417e-16	1
Ctsd	5.75791e-21	0.427822	0.803	0.682	1.3591e-16	1
Asrgl1	8.04657e-21	0.376187	0.862	0.78	1.89931e-16	1
Uqcr11	8.10448e-21	0.412161	0.832	0.747	1.91298e-16	1
Lgr4	8.47827e-21	0.418355	0.491	0.29	2.00121e-16	1
Scrg1	1.02738e-20	0.504774	0.719	0.541	2.42502e-16	1
Serinc1	1.0326e-20	0.448136	0.799	0.693	2.43735e-16	1
Cadm2	2.84834e-20	0.409004	0.809	0.68	6.72322e-16	1
Pon2	2.99519e-20	0.455544	0.711	0.545	7.06984e-16	1
Phgdh	3.21572e-20	0.412305	0.843	0.733	7.59038e-16	1
Rbp1	3.43981e-20	0.474524	0.504	0.325	8.11932e-16	1
Tst	6.45835e-20	0.479653	0.774	0.645	1.52443e-15	1
Ldha	9.67616e-20	0.563487	0.605	0.441	2.28396e-15	1
Cryab	1.48813e-19	0.434864	0.353	0.191	3.51258e-15	1
Tuba4a	1.60244e-19	0.464462	0.36	0.2	3.7824e-15	1
Pmm1	4.45252e-19	0.439004	0.808	0.705	1.05097e-14	1
Ndufb7	5.80821e-19	0.442014	0.742	0.621	1.37097e-14	1
H1f2	7.82392e-19	0.348224	0.328	0.169	1.84676e-14	1
Baalc	8.94246e-19	0.395557	0.685	0.501	2.11078e-14	1
Kcnk1	9.56107e-19	0.365633	0.844	0.629	2.25679e-14	1
Dkk3	2.10747e-18	0.390914	0.649	0.473	4.97447e-14	1
Slc39a12	2.25082e-18	0.343004	0.777	0.562	5.31284e-14	1
Uqcr10	4.12406e-18	0.401733	0.803	0.726	9.73443e-14	1
Slc7a11	4.22929e-18	0.387368	0.727	0.546	9.98282e-14	1
Hhatl	5.68949e-18	0.399885	0.378	0.215	1.34295e-13	1
Timp4	6.2643e-18	0.340103	0.746	0.539	1.47863e-13	1
Itih5	7.26461e-18	0.348557	0.318	0.167	1.71474e-13	1
Gpr37l1	8.53721e-18	0.281512	0.968	0.885	2.01512e-13	1
Atp5d	9.57626e-18	0.380698	0.824	0.73	2.26038e-13	1
Cd320	1.12059e-17	0.594863	0.485	0.336	2.64503e-13	1
Prdx5	2.0109e-17	0.454085	0.656	0.502	4.74652e-13	1
Hacd3	2.19515e-17	0.371925	0.704	0.528	5.18144e-13	1
Ndufb8	3.0876e-17	0.438204	0.701	0.574	7.28797e-13	1
Tmem9b	3.32602e-17	0.409998	0.434	0.274	7.85074e-13	1
Mpc2	3.46418e-17	0.439587	0.758	0.611	8.17684e-13	1
Vamp8	3.64709e-17	0.302208	0.308	0.162	8.60858e-13	1
BC031181	3.90471e-17	0.436361	0.687	0.543	9.21667e-13	1
Pfkm	4.13382e-17	0.346228	0.577	0.396	9.75747e-13	1
Fam171b	4.65408e-17	0.404424	0.808	0.722	1.09855e-12	1
Cystm1	5.23816e-17	0.434316	0.592	0.415	1.23642e-12	1
Fjx1	5.6746e-17	0.397319	0.856	0.695	1.33943e-12	1
Ndufa8	6.10957e-17	0.402213	0.659	0.518	1.4421e-12	1
Tmco1	7.55657e-17	0.385407	0.757	0.612	1.78365e-12	1
Ndufb10	8.05506e-17	0.378259	0.778	0.707	1.90132e-12	1
B2m	1.00013e-16	0.519984	0.391	0.246	2.3607e-12	1
Ndufab1	1.04747e-16	0.406935	0.73	0.592	2.47244e-12	1
Itgb8	1.14874e-16	0.365279	0.576	0.416	2.71149e-12	1
Efemp1	1.20891e-16	0.308693	0.278	0.142	2.85352e-12	1
Cavin3	3.03317e-16	0.408807	0.606	0.442	7.15949e-12	1
Marchf6	3.41897e-16	0.324553	0.385	0.224	8.07014e-12	1
Aplp2	3.50571e-16	0.354116	0.851	0.788	8.27487e-12	1
S100a1	3.63384e-16	0.338301	0.838	0.726	8.5773e-12	1
Ndufs7	3.6952e-16	0.433992	0.716	0.613	8.72215e-12	1
Smpdl3a	3.86573e-16	0.352125	0.777	0.63	9.12466e-12	1
Wscd1	4.22e-16	0.37533	0.587	0.429	9.96089e-12	1
Slc25a33	5.4259e-16	0.345615	0.474	0.307	1.28073e-11	1
Ndufb11	5.86949e-16	0.40158	0.803	0.708	1.38543e-11	1
Cnp	6.95038e-16	0.391644	0.367	0.222	1.64057e-11	1
Clptm1	8.36177e-16	0.433703	0.51	0.345	1.97371e-11	1
Edf1	1.09604e-15	0.400953	0.697	0.577	2.5871e-11	1
Retsat	1.16547e-15	0.304781	0.297	0.158	2.75097e-11	1
Omg	1.24349e-15	0.332559	0.598	0.394	2.93513e-11	1
Scd2	1.61827e-15	0.314063	0.953	0.938	3.81977e-11	1
Ubb	2.69438e-15	0.350101	0.907	0.806	6.3598e-11	1
Slc6a11	2.97706e-15	0.309908	0.803	0.65	7.02706e-11	1
Reep5	3.4161e-15	0.397669	0.805	0.722	8.06335e-11	1
Acsbg1	5.01614e-15	0.25009	0.837	0.679	1.18401e-10	1
Pacrg	6.86616e-15	0.290338	0.332	0.188	1.62069e-10	1
Fkbp2	7.37215e-15	0.39367	0.668	0.525	1.74012e-10	1
Ankrd29	8.1109e-15	0.319768	0.329	0.189	1.9145e-10	1
Elovl5	8.79576e-15	0.339288	0.631	0.477	2.07615e-10	1
Slc25a4	9.9989e-15	0.317475	0.898	0.835	2.36014e-10	1
Gabrg1	1.20073e-14	0.382899	0.577	0.396	2.8342e-10	1
Uqcrq	1.2128e-14	0.412553	0.777	0.683	2.86269e-10	1
Tsc22d4	1.40328e-14	0.254292	0.905	0.849	3.3123e-10	1
Smdt1	1.45596e-14	0.361573	0.777	0.693	3.43665e-10	1
Rpn2	1.62939e-14	0.330676	0.631	0.471	3.84601e-10	1
S100b	3.17873e-14	0.330249	0.678	0.478	7.50307e-10	1
Pnkd	3.3123e-14	0.385453	0.65	0.524	7.81835e-10	1
Cisd1	3.425e-14	0.386548	0.723	0.61	8.08438e-10	1
Pcsk6	3.47639e-14	0.275302	0.308	0.172	8.20567e-10	1
Tm2d2	3.80868e-14	0.360749	0.569	0.424	8.99001e-10	1
Etfb	3.84032e-14	0.390246	0.644	0.512	9.06469e-10	1
Tmem30a	4.70265e-14	0.34955	0.579	0.419	1.11001e-09	1
Coa3	5.31437e-14	0.424988	0.465	0.324	1.2544e-09	1
Nipa1	6.29297e-14	0.347626	0.367	0.229	1.48539e-09	1
Gde1	6.60283e-14	0.36723	0.602	0.468	1.55853e-09	1
Cyb5a	7.05287e-14	0.372151	0.719	0.625	1.66476e-09	1
Ddah1	7.36718e-14	0.333182	0.751	0.648	1.73895e-09	1
Nnat	7.92709e-14	0.6649	0.484	0.347	1.87111e-09	1
Maob	8.91966e-14	0.308747	0.369	0.227	2.1054e-09	1
Vps29	8.9958e-14	0.321018	0.509	0.363	2.12337e-09	1
Psph	9.14402e-14	0.288598	0.644	0.487	2.15835e-09	1
Pgam1	9.617e-14	0.445869	0.665	0.533	2.27e-09	1
Add3	1.09833e-13	0.309304	0.754	0.631	2.59251e-09	1
Pgp	1.14063e-13	0.33196	0.671	0.545	2.69233e-09	1
S100a16	1.22167e-13	0.378809	0.749	0.648	2.88363e-09	1
Fads2	1.2723e-13	0.357837	0.783	0.667	3.00313e-09	1
Sar1b	1.33487e-13	0.371277	0.64	0.499	3.15084e-09	1
Spcs1	1.54448e-13	0.385793	0.665	0.537	3.64559e-09	1
Atp5j2	1.88109e-13	0.333832	0.843	0.754	4.44014e-09	1
Uqcrh	1.96352e-13	0.332148	0.87	0.788	4.6347e-09	1
Eci1	2.0076e-13	0.360552	0.64	0.507	4.73873e-09	1
Laptm4b	2.15224e-13	0.290007	0.367	0.223	5.08015e-09	1
Pgk1	2.1593e-13	0.421974	0.622	0.496	5.09681e-09	1
Ctsl	2.53872e-13	0.301279	0.789	0.674	5.99239e-09	1
Rida	3.03807e-13	0.365607	0.614	0.486	7.17105e-09	1
Hagh	5.50961e-13	0.323751	0.386	0.253	1.30049e-08	1
Tmem205	7.51768e-13	0.38966	0.536	0.403	1.77447e-08	1
Atp5g3	7.59415e-13	0.317115	0.741	0.597	1.79252e-08	1
Selenof	8.56429e-13	0.328705	0.808	0.722	2.02151e-08	1
Thrsp	9.13206e-13	0.466371	0.682	0.582	2.15553e-08	1
Chpt1	1.01404e-12	0.337137	0.713	0.567	2.39353e-08	1
Tex264	1.02252e-12	0.302284	0.448	0.299	2.41355e-08	1
Suclg1	1.18395e-12	0.340482	0.694	0.595	2.7946e-08	1
Cox6b1	1.20852e-12	0.331818	0.831	0.727	2.85258e-08	1
Metrn	1.35596e-12	0.329998	0.695	0.576	3.2006e-08	1
Ncan	1.66737e-12	0.391021	0.669	0.565	3.93565e-08	1
Atp5k	1.79613e-12	0.322676	0.789	0.697	4.23959e-08	1
Dner	1.80048e-12	0.369476	0.456	0.319	4.24985e-08	1
Ndufb3	1.91415e-12	0.376914	0.69	0.584	4.51815e-08	1
Adcy2	1.917e-12	0.276403	0.401	0.26	4.52488e-08	1
Pfkp	2.11623e-12	0.309222	0.579	0.42	4.99515e-08	1
Snx3	2.37574e-12	0.383801	0.676	0.569	5.6077e-08	1
Cd302	2.52764e-12	0.419788	0.485	0.345	5.96624e-08	1
Ndufa11	2.60569e-12	0.367359	0.681	0.58	6.15047e-08	1
Tmem218	2.70939e-12	0.295132	0.41	0.269	6.39526e-08	1
Manbal	3.09937e-12	0.287969	0.414	0.277	7.31575e-08	1
Cntfr	3.11102e-12	0.294596	0.767	0.632	7.34325e-08	1
1810037I17Rik	3.25816e-12	0.31381	0.754	0.659	7.69055e-08	1
Oat	3.50038e-12	0.389595	0.614	0.491	8.2623e-08	1
Fez1	3.96101e-12	0.333591	0.708	0.618	9.34957e-08	1
Gng12	4.27912e-12	0.366755	0.576	0.464	1.01004e-07	1
Spcs2	7.39145e-12	0.322894	0.78	0.685	1.74468e-07	1
Dhrs7	7.42276e-12	0.315626	0.695	0.542	1.75207e-07	1
Ndufa4	7.94236e-12	0.36863	0.841	0.763	1.87471e-07	1
Emc10	1.13558e-11	0.340298	0.509	0.373	2.68043e-07	1
Ndufb6	1.18154e-11	0.394884	0.592	0.482	2.78891e-07	1
Cib1	1.32498e-11	0.39225	0.366	0.247	3.12747e-07	1
Hsdl2	1.32712e-11	0.279894	0.373	0.24	3.13254e-07	1
Sec62	1.58147e-11	0.356515	0.827	0.737	3.73291e-07	1
Atp5l	1.59182e-11	0.351339	0.854	0.76	3.75734e-07	1
Cox7a2	1.61205e-11	0.355044	0.792	0.708	3.80509e-07	1
Hsd17b11	1.75263e-11	0.313251	0.496	0.352	4.13692e-07	1
Glmp	1.79848e-11	0.286708	0.491	0.342	4.24514e-07	1
Gm2a	1.9179e-11	0.288614	0.558	0.417	4.52702e-07	1
Ndufv2	1.96883e-11	0.371179	0.637	0.533	4.64723e-07	1
Ndufa7	2.53587e-11	0.383141	0.755	0.694	5.98566e-07	1
Hint2	3.08054e-11	0.273487	0.376	0.25	7.27131e-07	1
Aldh1a1	3.30953e-11	0.292834	0.265	0.154	7.81182e-07	1
Abhd12	4.12966e-11	0.28387	0.477	0.334	9.74766e-07	1
Uqcrb	4.34058e-11	0.420165	0.738	0.64	1.02455e-06	1
Csrp1	4.34401e-11	0.332515	0.764	0.697	1.02536e-06	1
Tmem100	5.08417e-11	0.375739	0.536	0.402	1.20007e-06	1
Atp5b	6.64314e-11	0.291881	0.902	0.847	1.56805e-06	1
Lhx2	6.71327e-11	0.30769	0.722	0.641	1.5846e-06	1
Higd2a	6.80535e-11	0.298619	0.615	0.497	1.60633e-06	1
Capn2	7.62066e-11	0.329295	0.44	0.311	1.79878e-06	1
Hadhb	7.76314e-11	0.303193	0.663	0.551	1.83241e-06	1
Spr	8.94642e-11	0.307669	0.36	0.236	2.11171e-06	1
Glrb	9.73584e-11	0.267331	0.283	0.171	2.29805e-06	1
Lysmd2	1.06277e-10	0.302364	0.379	0.248	2.50856e-06	1
Lix1	1.24268e-10	0.327738	0.749	0.667	2.93322e-06	1
Atp6v0e	1.37319e-10	0.286078	0.796	0.715	3.24128e-06	1
Ndufa12	1.39657e-10	0.304019	0.764	0.685	3.29646e-06	1
Sec11c	1.50322e-10	0.297035	0.507	0.374	3.54819e-06	1
Slc35a5	1.743e-10	0.303039	0.324	0.208	4.11417e-06	1
Ndufb5	1.83608e-10	0.330682	0.697	0.59	4.33388e-06	1
Sdhd	1.95102e-10	0.295019	0.465	0.333	4.60518e-06	1
Tafa5	1.99557e-10	0.304562	0.375	0.256	4.71034e-06	1
Epas1	2.40905e-10	0.256015	0.446	0.315	5.68631e-06	1
Pdpn	2.45706e-10	0.311601	0.44	0.318	5.79963e-06	1
Uqcrc1	2.47446e-10	0.317225	0.608	0.493	5.84071e-06	1
Hsd17b12	2.7476e-10	0.344628	0.631	0.508	6.48544e-06	1
Pttg1ip	2.86052e-10	0.259612	0.566	0.427	6.75198e-06	1
Ndufs4	3.14387e-10	0.334958	0.554	0.437	7.42078e-06	1
Agpat5	3.2101e-10	0.269318	0.773	0.668	7.57711e-06	1
Mageh1	3.3054e-10	0.31873	0.615	0.496	7.80206e-06	1
Ubc	3.46241e-10	0.267732	0.864	0.827	8.17268e-06	1
Ddt	3.55514e-10	0.341061	0.652	0.532	8.39156e-06	1
Atp5a1	3.67213e-10	0.334537	0.822	0.753	8.66769e-06	1
D8Ertd738e	3.79121e-10	0.318089	0.655	0.558	8.94878e-06	1
Tmed7	3.98942e-10	0.306322	0.536	0.416	9.41663e-06	1
Slc9a3r1	4.42503e-10	0.305574	0.652	0.54	1.04448e-05	1
Nrxn2	4.52643e-10	0.297479	0.732	0.643	1.06842e-05	1
Fcgrt	4.75968e-10	0.295149	0.34	0.222	1.12348e-05	1
Tmed5	4.77315e-10	0.335697	0.684	0.568	1.12665e-05	1
Rab2a	4.85243e-10	0.333723	0.66	0.564	1.14537e-05	1
Chst1	4.92196e-10	0.288836	0.618	0.463	1.16178e-05	1
Yif1b	5.95114e-10	0.295789	0.395	0.273	1.40471e-05	1
Rer1	6.12495e-10	0.307158	0.579	0.46	1.44573e-05	1
H2-K1	6.53746e-10	0.316073	0.504	0.377	1.5431e-05	1
Mdh2	6.91927e-10	0.331997	0.647	0.54	1.63322e-05	1
Acadl	7.12699e-10	0.311405	0.577	0.448	1.68225e-05	1
Vapa	8.00468e-10	0.326472	0.59	0.48	1.88942e-05	1
Higd1a	8.13599e-10	0.320345	0.58	0.467	1.92042e-05	1
Ndufa2	8.1483e-10	0.299745	0.752	0.681	1.92332e-05	1
Cox7b	9.649e-10	0.289033	0.776	0.65	2.27755e-05	1
Nudt19	1.03898e-09	0.289366	0.369	0.254	2.45241e-05	1
Pcdh17	1.1341e-09	0.329208	0.519	0.4	2.67693e-05	1
Cuta	1.16188e-09	0.354779	0.574	0.463	2.74251e-05	1
Tubb4b	1.34858e-09	0.253892	0.668	0.545	3.18318e-05	1
Scara3	1.54784e-09	0.258901	0.64	0.496	3.65351e-05	1
Timp3	1.78948e-09	0.292094	0.758	0.639	4.2239e-05	1
Gprc5b	1.87894e-09	0.259044	0.669	0.528	4.43505e-05	1
Fgfrl1	1.9241e-09	0.251722	0.446	0.319	4.54163e-05	1
Tmem176a	2.06712e-09	0.33719	0.506	0.375	4.87924e-05	1
Paqr8	2.19438e-09	0.265446	0.687	0.596	5.17963e-05	1
Chmp2a	2.88645e-09	0.306736	0.602	0.498	6.81317e-05	1
Acot13	2.89112e-09	0.344321	0.448	0.342	6.82419e-05	1
Atp6v1g1	2.96906e-09	0.294862	0.601	0.5	7.00818e-05	1
Uqcrfs1	3.08374e-09	0.290457	0.647	0.562	7.27885e-05	1
Ank	3.70197e-09	0.296376	0.378	0.263	8.73814e-05	1
Psmb4	3.8402e-09	0.306587	0.595	0.476	9.0644e-05	1
Fmc1	3.90893e-09	0.312666	0.681	0.586	9.22665e-05	1
Ccdc34	4.38464e-09	0.436391	0.427	0.32	0.000103495	1
Arf5	4.58e-09	0.308397	0.585	0.479	0.000108106	1
Mydgf	4.77241e-09	0.308934	0.545	0.439	0.000112648	1
Atp6v1e1	4.81707e-09	0.301547	0.512	0.399	0.000113702	1
Gpi1	4.9371e-09	0.254689	0.735	0.64	0.000116535	1
Leprotl1	5.12892e-09	0.353141	0.312	0.212	0.000121063	1
Slc22a17	5.60316e-09	0.276982	0.745	0.657	0.000132257	1
Cycs	7.05844e-09	0.337648	0.576	0.473	0.000166607	1
Dynll1	8.16192e-09	0.310306	0.697	0.626	0.000192654	1
Yipf3	8.31413e-09	0.290878	0.455	0.342	0.000196247	1
Bpgm	9.61423e-09	0.266516	0.29	0.191	0.000226934	1
Akt2	9.68318e-09	0.264905	0.539	0.429	0.000228562	1
Reep3	1.07331e-08	0.271686	0.538	0.431	0.000253343	1
Aldh7a1	1.16261e-08	0.289451	0.577	0.472	0.000274423	1
Micos10	1.1631e-08	0.259077	0.672	0.577	0.000274538	1
Park7	1.22608e-08	0.294008	0.663	0.543	0.000289405	1
Dynlrb1	1.31242e-08	0.345648	0.567	0.46	0.000309783	1
Ddrgk1	1.36221e-08	0.295797	0.531	0.421	0.000321535	1
Dazap2	1.50867e-08	0.294415	0.534	0.438	0.000356107	1
Ezr	2.10397e-08	0.28238	0.78	0.72	0.00049662	1
Guk1	2.13946e-08	0.283704	0.382	0.278	0.000504998	1
Cdipt	2.21174e-08	0.260192	0.354	0.245	0.000522058	1
Sdhb	2.43148e-08	0.291239	0.628	0.533	0.000573928	1
Cfl1	2.87006e-08	0.272269	0.829	0.752	0.000677449	1
Cadm4	3.11175e-08	0.268281	0.557	0.445	0.000734498	1
Ednrb	3.12356e-08	0.299772	0.768	0.683	0.000737284	1
Psmb5	3.19209e-08	0.337448	0.592	0.498	0.00075346	1
Taldo1	3.22529e-08	0.297027	0.483	0.381	0.000761296	1
Mras	3.53878e-08	0.268571	0.643	0.546	0.000835294	1
Psmb1	3.54364e-08	0.300002	0.634	0.533	0.00083644	1
Ppp1r3g	3.59627e-08	0.326997	0.426	0.316	0.000848864	1
Ctsz	3.73748e-08	0.265698	0.598	0.486	0.000882196	1
Ptpmt1	3.77036e-08	0.289413	0.517	0.41	0.000889957	1
Fuca1	4.73821e-08	0.273095	0.41	0.307	0.00111841	1
Chmp4b	5.23011e-08	0.260888	0.602	0.505	0.00123452	1
Kcnk2	5.42198e-08	0.271808	0.429	0.333	0.0012798	1
Jam2	6.12691e-08	0.29137	0.464	0.349	0.00144619	1
Vegfb	6.79281e-08	0.295671	0.557	0.46	0.00160338	1
Gldc	7.3107e-08	0.271986	0.608	0.506	0.00172562	1
Sdc2	7.73918e-08	0.259291	0.58	0.47	0.00182676	1
Uqcrc2	7.81901e-08	0.332912	0.561	0.472	0.0018456	1
Txndc15	9.36436e-08	0.256984	0.542	0.418	0.00221036	1
Rab5if	9.96657e-08	0.27448	0.523	0.42	0.00235251	1
Psmb3	1.3024e-07	0.289245	0.571	0.466	0.00307418	1
Tmem14c	1.62176e-07	0.276722	0.507	0.409	0.00382799	1
Epdr1	1.65983e-07	0.252375	0.423	0.313	0.00391787	1
Mlf2	1.70149e-07	0.267995	0.666	0.581	0.00401619	1
Id1	2.21232e-07	0.286745	0.364	0.269	0.00522197	1
Micos13	2.21406e-07	0.296783	0.663	0.579	0.00522606	1
Mien1	2.21414e-07	0.316039	0.497	0.407	0.00522625	1
Map1lc3b	2.28949e-07	0.267854	0.707	0.648	0.00540412	1
Abat	2.31543e-07	0.252347	0.493	0.394	0.00546533	1
Crip2	2.48763e-07	0.253567	0.666	0.573	0.0058718	1
Selenos	2.54446e-07	0.261414	0.771	0.693	0.00600595	1
Gcsh	2.61614e-07	0.286986	0.481	0.387	0.00617515	1
Atp5c1	2.65649e-07	0.311756	0.761	0.704	0.00627038	1
Cyba	2.79069e-07	0.270686	0.315	0.225	0.00658716	1
Pigyl	3.13739e-07	0.284505	0.367	0.273	0.0074055	1
Gabarapl2	3.14113e-07	0.264735	0.62	0.529	0.00741432	1
Rex1bd	3.61778e-07	0.324499	0.431	0.342	0.0085394	1
Dbx2	3.7494e-07	0.322654	0.558	0.461	0.00885008	1
Mrps24	4.20295e-07	0.307594	0.493	0.402	0.00992063	1
Lrpap1	4.6456e-07	0.269314	0.602	0.507	0.0109655	1
Tmem160	4.95551e-07	0.286563	0.41	0.317	0.011697	1
Med29	5.39817e-07	0.255736	0.265	0.182	0.0127418	1
Ppib	6.7107e-07	0.257019	0.847	0.785	0.0158399	1
Ndufs6	6.73488e-07	0.294792	0.612	0.529	0.015897	1
Lamtor5	7.80899e-07	0.287172	0.501	0.417	0.0184323	1
Supt4a	7.81488e-07	0.262757	0.421	0.329	0.0184463	1
Timp2	7.93188e-07	0.272678	0.404	0.304	0.0187224	1
Ndufb4	8.04518e-07	0.276141	0.673	0.586	0.0189899	1
Lxn	8.41887e-07	0.256895	0.577	0.487	0.0198719	1
Ndufa9	1.01364e-06	0.251686	0.394	0.3	0.023926	1
Tex261	1.0896e-06	0.256524	0.378	0.285	0.025719	1
Cox6a1	1.1117e-06	0.284503	0.727	0.667	0.0262405	1
Tmem106b	1.56871e-06	0.266308	0.515	0.425	0.0370279	1
Mrpl55	1.59324e-06	0.25946	0.351	0.264	0.0376068	1
Aurkaip1	1.73475e-06	0.298084	0.506	0.414	0.0409469	1
Timm13	1.85085e-06	0.285357	0.628	0.557	0.0436874	1
Rab10	2.00913e-06	0.26734	0.574	0.484	0.0474236	1
Pcsk1n	2.08787e-06	0.294767	0.471	0.393	0.049282	1
Acyp2	2.2248e-06	0.261685	0.385	0.29	0.0525141	1
Ndufa5	3.13356e-06	0.287152	0.627	0.548	0.0739646	1
Psmd8	3.41162e-06	0.294039	0.453	0.369	0.0805278	1
Nadk2	3.43841e-06	0.262598	0.439	0.348	0.0811602	1
Lamtor4	4.08281e-06	0.265304	0.485	0.401	0.0963706	1
Tmed3	5.6907e-06	0.295603	0.411	0.328	0.134323	1
Csnk2b	5.74278e-06	0.300061	0.415	0.333	0.135553	1
Emc4	5.76673e-06	0.252769	0.427	0.337	0.136118	1
Dnajb11	5.8746e-06	0.280395	0.375	0.285	0.138664	1
Fam162a	7.94642e-06	0.259239	0.504	0.421	0.187567	1
Cldnd1	8.79998e-06	0.25619	0.545	0.455	0.207715	1
Ndufs8	9.18758e-06	0.287596	0.494	0.406	0.216864	1
Psma2	9.70891e-06	0.288602	0.547	0.486	0.229169	1
Trappc5	1.55341e-05	0.25033	0.327	0.25	0.366666	1
Pfn2	1.65126e-05	0.28548	0.676	0.614	0.389764	1
Tomm22	2.7286e-05	0.260327	0.424	0.344	0.644058	1
Hadh	3.14305e-05	0.266791	0.423	0.346	0.741887	1
Brk1	3.69341e-05	0.254584	0.539	0.48	0.871792	1
Mrpl20	6.79253e-05	0.252255	0.462	0.389	1	1
Fis1	7.05744e-05	0.280296	0.535	0.464	1	1
Mrpl27	8.56818e-05	0.264453	0.378	0.309	1	1
Lamtor1	0.000181622	0.251338	0.45	0.377	1	1
Commd6	0.000314992	0.25282	0.421	0.362	1	1
Ppp1ca	0.000374963	0.262796	0.465	0.393	1	1
Gpr37l1	1.48346e-181	1.13194	1	0.879	3.50155e-177	2
Msmo1	1.11796e-180	1.55452	0.983	0.746	2.63884e-176	2
Htra1	6.09373e-177	1.20338	1	0.82	1.43836e-172	2
Plpp3	2.07992e-163	1.019	1	0.962	4.90944e-159	2
F3	2.30933e-161	1.23305	0.989	0.777	5.45095e-157	2
Gjb6	7.93855e-148	1.22865	0.959	0.595	1.87382e-143	2
Kcnk1	1.03688e-138	1.17515	0.953	0.605	2.44745e-134	2
Cxcl14	1.69617e-133	1.03955	0.989	0.657	4.00363e-129	2
Btbd17	3.75347e-129	1.1569	0.957	0.66	8.8597e-125	2
Prnp	2.69183e-126	0.921491	0.988	0.88	6.35379e-122	2
Luzp2	3.23096e-126	1.03114	0.986	0.765	7.62637e-122	2
Nat8f1	1.93504e-123	1.2716	0.85	0.441	4.56746e-119	2
Cldn10	2.28187e-122	0.888656	0.991	0.855	5.38614e-118	2
Tlcd1	3.82387e-120	1.1311	0.859	0.452	9.02587e-116	2
Igfbp2	1.22779e-117	1.4733	0.606	0.178	2.89807e-113	2
Hacd2	6.00503e-117	1.19072	0.874	0.517	1.41743e-112	2
Slc7a10	2.27769e-115	1.00941	0.973	0.583	5.37625e-111	2
Tril	1.7478e-100	0.918052	0.939	0.564	4.12552e-96	2
Timp4	3.47755e-100	0.945481	0.891	0.506	8.2084e-96	2
Fjx1	5.11201e-97	1.02542	0.939	0.677	1.20664e-92	2
Il33	2.96061e-94	0.819475	0.474	0.121	6.98823e-90	2
Pmp22	2.17304e-90	0.930117	0.698	0.305	5.12924e-86	2
Slc6a1	6.68021e-90	0.789278	0.97	0.699	1.5768e-85	2
Fzd2	1.8603e-88	0.916889	0.866	0.541	4.39106e-84	2
Mfge8	3.15424e-88	0.826912	0.997	0.906	7.44528e-84	2
Eva1a	1.74624e-85	0.935103	0.819	0.469	4.12183e-81	2
Agpat5	5.53657e-85	0.829363	0.913	0.635	1.30685e-80	2
Paqr7	7.38013e-84	0.879046	0.767	0.391	1.74201e-79	2
Slc3a2	3.15042e-80	0.888987	0.903	0.668	7.43625e-76	2
Cd47	7.5622e-80	0.837597	0.88	0.6	1.78498e-75	2
H2bc4	3.06856e-78	0.756631	0.851	0.394	7.24302e-74	2
Atp6v0b	3.52949e-78	0.68431	0.956	0.727	8.33101e-74	2
Aplp1	7.03804e-78	0.776117	0.901	0.559	1.66126e-73	2
Tmem176a	1.76247e-77	0.881298	0.695	0.33	4.16014e-73	2
Hmgcr	1.81814e-77	0.899386	0.84	0.521	4.29154e-73	2
Nkain4	1.14284e-76	0.77621	0.921	0.669	2.69756e-72	2
Mfsd2a	1.49773e-76	0.820645	0.676	0.298	3.53523e-72	2
Atp6v0e	1.71374e-74	0.799593	0.894	0.692	4.04511e-70	2
Etnppl	3.43999e-73	0.95929	0.637	0.282	8.11976e-69	2
Smpdl3a	4.14195e-73	0.824949	0.889	0.605	9.77666e-69	2
Grina	5.0292e-73	0.683233	0.951	0.731	1.18709e-68	2
Tecr	5.99877e-73	0.675539	0.947	0.763	1.41595e-68	2
Ramp1	3.65055e-72	0.757435	0.912	0.594	8.61675e-68	2
S1pr1	1.02357e-71	0.634861	0.997	0.88	2.41603e-67	2
Cadm1	8.18253e-71	0.731211	0.938	0.701	1.9314e-66	2
Chst2	2.01216e-66	0.723012	0.924	0.643	4.74951e-62	2
Enho	6.27126e-66	0.704844	0.932	0.669	1.48027e-61	2
Gabbr2	1.89826e-65	0.658708	0.517	0.181	4.48065e-61	2
Gria2	4.88787e-65	0.569553	0.991	0.737	1.15373e-60	2
Cst3	2.49324e-64	0.53248	1	0.996	5.88506e-60	2
Myorg	2.9523e-64	0.718061	0.734	0.385	6.96861e-60	2
Hapln1	1.91491e-63	0.746723	0.704	0.359	4.51995e-59	2
Tmem59	6.70668e-63	0.62981	0.944	0.788	1.58304e-58	2
Dhcr7	1.57324e-62	0.746415	0.584	0.265	3.71349e-58	2
Atp5o.1	2.14175e-62	0.656441	0.831	0.438	5.05538e-58	2
Nat8f5	6.19291e-62	0.736522	0.392	0.124	1.46177e-57	2
Cspg5	3.03877e-61	0.491405	0.997	0.959	7.1727e-57	2
Slc6a11	8.82223e-61	0.650754	0.891	0.63	2.0824e-56	2
Tmem176b	1.07139e-60	0.742936	0.78	0.476	2.52891e-56	2
Lcat	1.07407e-59	0.69916	0.784	0.433	2.53523e-55	2
Atp5pb	1.61473e-59	0.625237	0.812	0.422	3.81141e-55	2
Sdf2	3.17465e-59	0.722299	0.755	0.475	7.49343e-55	2
Selenop	4.66959e-59	0.686658	0.869	0.601	1.10221e-54	2
S100b	7.76665e-59	0.744004	0.799	0.451	1.83324e-54	2
Slc4a4	4.62951e-58	0.611436	0.989	0.78	1.09275e-53	2
Dhrs7	4.69022e-58	0.752547	0.783	0.522	1.10708e-53	2
Lsamp	4.79108e-58	0.539134	0.983	0.852	1.13089e-53	2
Ptn	7.4851e-58	0.527198	0.995	0.967	1.76678e-53	2
mt-Nd2	2.27253e-57	0.447754	1	0.995	5.36407e-53	2
Ncam1	2.54948e-57	0.628975	0.91	0.656	6.01779e-53	2
Atp1a2	2.92352e-57	0.484036	1	0.986	6.90067e-53	2
Bsg	3.23852e-57	0.493684	0.938	0.753	7.6442e-53	2
Ntsr2	3.97578e-57	0.523133	0.995	0.92	9.38444e-53	2
Abhd3	4.43095e-57	0.689979	0.798	0.502	1.04588e-52	2
Septin7	7.78587e-57	0.613349	0.88	0.485	1.83778e-52	2
Slco1c1	1.44056e-56	0.654701	0.933	0.676	3.40031e-52	2
Shisa4	1.08757e-55	0.681413	0.86	0.646	2.5671e-51	2
Tubb2a	2.83748e-55	0.68201	0.828	0.535	6.69759e-51	2
Gpc5	6.91204e-55	0.580692	0.836	0.482	1.63152e-50	2
Sat1	9.45651e-55	0.615681	0.953	0.777	2.23211e-50	2
Serpinh1	1.85691e-54	0.736902	0.65	0.374	4.38305e-50	2
Ndrg2	9.3945e-54	0.504474	0.994	0.942	2.21748e-49	2
Fermt2	1.31966e-53	0.575517	0.938	0.773	3.11493e-49	2
Smpd1	3.03261e-53	0.650896	0.652	0.348	7.15817e-49	2
Tubb2b	4.96683e-53	0.665998	0.906	0.743	1.17237e-48	2
Sqle	5.98689e-53	0.693481	0.702	0.423	1.41315e-48	2
Trpm3	7.48156e-53	0.63615	0.64	0.311	1.76595e-48	2
Tmbim4	8.72574e-53	0.695978	0.716	0.462	2.05962e-48	2
Chst1	3.80538e-52	0.642089	0.74	0.435	8.98221e-48	2
Fndc5	6.63935e-52	0.553843	0.29	0.08	1.56715e-47	2
Slc1a3	7.78151e-52	0.454466	1	0.984	1.83675e-47	2
Mageh1	1.12141e-51	0.665046	0.737	0.468	2.64696e-47	2
Camk2n1	7.72352e-51	0.65964	0.845	0.588	1.82306e-46	2
Cmtm5	9.84621e-51	0.615487	0.894	0.708	2.3241e-46	2
Aldoc	2.27745e-50	0.513929	0.994	0.902	5.3757e-46	2
Tsc22d3	5.12739e-50	0.730411	0.701	0.424	1.21027e-45	2
Pla2g7	5.62349e-50	0.53177	0.985	0.829	1.32737e-45	2
Rnf215	1.12627e-49	0.648427	0.564	0.279	2.65846e-45	2
Pmm1	1.37549e-49	0.607887	0.868	0.691	3.2467e-45	2
Atp1b2	1.75901e-49	0.488053	0.989	0.891	4.15197e-45	2
Asah1	2.91574e-49	0.670571	0.666	0.401	6.88232e-45	2
Tspan7	8.49141e-49	0.449352	0.997	0.931	2.00431e-44	2
mt-Co1	2.01032e-48	0.354307	1	0.998	4.74517e-44	2
Septin4	5.68147e-48	0.465669	0.321	0.097	1.34105e-43	2
mt-Cytb	1.02026e-47	0.329921	1	0.998	2.40821e-43	2
Wls	1.09069e-47	0.637997	0.647	0.361	2.57447e-43	2
Macf1	1.10209e-47	0.373266	0.992	0.883	2.60138e-43	2
Cd81	1.61702e-47	0.456518	0.995	0.937	3.8168e-43	2
Insig1	2.54613e-47	0.750991	0.698	0.444	6.00988e-43	2
Slc25a18	3.95512e-47	0.620854	0.714	0.402	9.33566e-43	2
Ctsf	7.85297e-47	0.631884	0.72	0.465	1.85362e-42	2
Ppib	1.36605e-46	0.554577	0.907	0.771	3.22442e-42	2
Unc13c	1.45857e-45	0.753077	0.445	0.186	3.44282e-41	2
Hspa5	1.55737e-45	0.555301	0.926	0.756	3.67601e-41	2
Bcan	1.74781e-45	0.426909	0.994	0.912	4.12554e-41	2
Slc30a10	2.1865e-44	0.578735	0.681	0.381	5.16101e-40	2
Dclk1	4.92924e-44	0.47223	0.995	0.934	1.1635e-39	2
Cntfr	5.93533e-44	0.593457	0.833	0.617	1.40098e-39	2
St6galnac5	1.07642e-43	0.586037	0.603	0.316	2.54079e-39	2
Slitrk2	1.44514e-43	0.584148	0.681	0.396	3.41112e-39	2
Slc39a12	3.06294e-43	0.554261	0.868	0.542	7.22977e-39	2
Mertk	3.55146e-43	0.45118	0.86	0.557	8.38285e-39	2
Gja1	1.20788e-42	0.487429	0.995	0.891	2.85109e-38	2
Creg1	2.85354e-42	0.653598	0.599	0.355	6.73551e-38	2
Selenos	4.19824e-42	0.529621	0.868	0.67	9.90954e-38	2
Jagn1	6.70848e-42	0.586663	0.498	0.254	1.58347e-37	2
Tmx2	8.25952e-42	0.559181	0.612	0.358	1.94958e-37	2
Slc25a4	1.38224e-41	0.529129	0.948	0.823	3.26263e-37	2
Gpr162	1.46211e-41	0.549636	0.529	0.261	3.45116e-37	2
Serpine2	1.48103e-41	0.526395	0.926	0.722	3.49583e-37	2
Pde10a	1.554e-41	0.926733	0.514	0.256	3.66807e-37	2
Glul	3.45274e-41	0.437676	0.997	0.938	8.14985e-37	2
Herpud1	4.04255e-41	0.619498	0.546	0.298	9.54204e-37	2
Entpd2	1.02265e-40	0.537153	0.678	0.389	2.41387e-36	2
Glmp	1.63149e-40	0.596019	0.57	0.324	3.85098e-36	2
Ank2	1.90458e-40	0.461636	0.96	0.819	4.49558e-36	2
Emc3	1.94111e-40	0.589262	0.728	0.499	4.58178e-36	2
Arxes2	2.49784e-40	0.569359	0.564	0.301	5.89589e-36	2
Adora2b	3.0515e-40	0.572992	0.419	0.185	7.20275e-36	2
Cd63	4.88215e-40	0.421382	0.982	0.889	1.15238e-35	2
Apln	8.05513e-40	0.572044	0.439	0.197	1.90133e-35	2
Ttyh1	8.08131e-40	0.416803	0.994	0.881	1.90751e-35	2
Eno1	1.25465e-39	0.548896	0.84	0.618	2.96147e-35	2
Plcb1	1.50835e-39	0.58122	0.678	0.407	3.56031e-35	2
Mmd2	1.79538e-39	0.462505	0.924	0.795	4.23782e-35	2
Mrpl41	1.97064e-39	0.638156	0.603	0.366	4.6515e-35	2
St3gal4	2.26361e-39	0.540557	0.582	0.333	5.34302e-35	2
Thoc2l	3.3296e-39	0.521059	0.547	0.278	7.8592e-35	2
Sec11c	1.4578e-38	0.603467	0.6	0.353	3.44098e-34	2
Manf	1.52265e-38	0.665318	0.767	0.563	3.59405e-34	2
Baalc	2.79449e-38	0.540802	0.742	0.489	6.59612e-34	2
Hbegf	3.43863e-38	0.548703	0.467	0.224	8.11653e-34	2
Gpr146	4.0118e-38	0.525172	0.505	0.255	9.46946e-34	2
Nrcam	5.36081e-38	0.501255	0.868	0.637	1.26537e-33	2
Saraf	5.62554e-38	0.502942	0.848	0.653	1.32785e-33	2
Slc35e4	7.27399e-38	0.513408	0.419	0.191	1.71695e-33	2
Atraid	8.20786e-38	0.508755	0.816	0.609	1.93738e-33	2
Kdelr1	8.50353e-38	0.578836	0.619	0.393	2.00717e-33	2
Abcb9	1.10011e-37	0.546018	0.407	0.183	2.5967e-33	2
Slc2a1	1.28239e-37	0.55207	0.538	0.291	3.02696e-33	2
Slc27a1	1.65669e-37	0.451507	0.912	0.736	3.91045e-33	2
Hsd11b1	2.90555e-37	0.489976	0.658	0.36	6.85825e-33	2
Gabrg1	3.47779e-37	0.523109	0.646	0.382	8.20897e-33	2
Dzip1l	3.90306e-37	0.540282	0.511	0.256	9.21279e-33	2
Gapdh	4.22168e-37	0.492118	0.967	0.879	9.96485e-33	2
Nat8	1.5416e-36	0.506689	0.339	0.135	3.63879e-32	2
Xbp1	1.57737e-36	0.577736	0.546	0.305	3.72323e-32	2
Abhd6	2.08082e-36	0.515699	0.495	0.257	4.91157e-32	2
Sdc4	2.37922e-36	0.465996	0.926	0.729	5.61592e-32	2
Smim3	2.68271e-36	0.510926	0.374	0.158	6.33226e-32	2
Lfng	9.90197e-36	0.524143	0.614	0.358	2.33726e-31	2
mt-Co3	1.83143e-35	0.288045	1	1	4.32291e-31	2
Pcyt2	2.54822e-35	0.508905	0.606	0.35	6.01482e-31	2
Mid1ip1	3.67294e-35	0.54699	0.79	0.595	8.6696e-31	2
P4ha1	4.0164e-35	0.510894	0.646	0.399	9.48032e-31	2
Fam20a	4.58932e-35	0.470416	0.614	0.353	1.08326e-30	2
Sod3	5.49161e-35	0.450517	0.28	0.099	1.29624e-30	2
Per3	8.75498e-35	0.537232	0.719	0.485	2.06652e-30	2
Slc25a5	1.1911e-34	0.513945	0.853	0.665	2.81148e-30	2
Fgfr3	1.34305e-34	0.421943	0.889	0.666	3.17013e-30	2
mt-Nd1	1.93866e-34	0.311733	0.997	0.992	4.57602e-30	2
Vmp1	1.96678e-34	0.453045	0.536	0.304	4.64238e-30	2
Tnik	2.67621e-34	0.46579	0.801	0.559	6.31692e-30	2
Ctsd	4.06332e-34	0.47656	0.862	0.669	9.59105e-30	2
Pde7b	4.2873e-34	0.452259	0.269	0.093	1.01197e-29	2
Gstm5	4.82882e-34	0.383694	0.988	0.905	1.13979e-29	2
Pon2	5.17045e-34	0.498499	0.748	0.538	1.22043e-29	2
Tmem128	6.19189e-34	0.50914	0.552	0.332	1.46153e-29	2
Itm2c	8.0983e-34	0.384344	0.938	0.786	1.91152e-29	2
Acsbg1	8.14964e-34	0.478187	0.872	0.672	1.92364e-29	2
Dhrs3	1.8931e-33	0.560798	0.498	0.268	4.46847e-29	2
Lgi1	3.32915e-33	0.445836	0.538	0.279	7.85814e-29	2
Lgr4	5.16745e-33	0.510948	0.521	0.285	1.21972e-28	2
H1f2	5.31147e-33	0.428267	0.374	0.16	1.25372e-28	2
Frmd4a	5.56268e-33	0.3801	0.821	0.562	1.31302e-28	2
Acsl6	6.52652e-33	0.434971	0.959	0.764	1.54052e-28	2
Slc38a3	8.00458e-33	0.427419	0.793	0.567	1.8894e-28	2
Cept1	1.03627e-32	0.486379	0.365	0.166	2.44601e-28	2
Tm2d3	1.26073e-32	0.531385	0.553	0.339	2.97583e-28	2
Phkg1	1.51315e-32	0.468476	0.839	0.605	3.57164e-28	2
Prex2	1.61008e-32	0.507658	0.927	0.749	3.80044e-28	2
Jkamp	1.69543e-32	0.535399	0.588	0.378	4.00188e-28	2
Tcn2	1.7328e-32	0.506358	0.465	0.242	4.0901e-28	2
Tmed5	1.88361e-32	0.544599	0.754	0.553	4.44608e-28	2
Tpp1	1.95545e-32	0.503776	0.687	0.457	4.61565e-28	2
G0s2	2.12815e-32	0.55135	0.453	0.231	5.02328e-28	2
Cd320	2.31981e-32	0.482324	0.546	0.323	5.47568e-28	2
Cyp4f14	3.15378e-32	0.468851	0.371	0.165	7.44419e-28	2
Timp3	3.24164e-32	0.47843	0.839	0.621	7.65157e-28	2
Hacd3	3.63005e-32	0.523173	0.729	0.524	8.56837e-28	2
Vdac2	5.35264e-32	0.481115	0.78	0.59	1.26344e-27	2
Csgalnact1	5.66739e-32	0.486137	0.494	0.262	1.33773e-27	2
Gpld1	1.3624e-31	0.520775	0.611	0.373	3.21582e-27	2
mt-Nd4	2.31347e-31	0.273863	1	0.997	5.46072e-27	2
Dnajb9	2.7205e-31	0.533004	0.62	0.405	6.42147e-27	2
Calr	2.92122e-31	0.438236	0.919	0.76	6.89525e-27	2
Dmd	3.08635e-31	0.453353	0.774	0.557	7.28502e-27	2
Slc25a3	3.42022e-31	0.430635	0.947	0.842	8.07308e-27	2
Adk	3.4879e-31	0.51257	0.792	0.625	8.23283e-27	2
Sorcs2	3.52471e-31	0.4478	0.483	0.257	8.31972e-27	2
Car2	5.85136e-31	0.483168	0.842	0.578	1.38115e-26	2
Camk2g	6.15737e-31	0.420209	0.767	0.537	1.45339e-26	2
Fgfrl1	8.97577e-31	0.502583	0.524	0.301	2.11864e-26	2
Pdia3	1.07484e-30	0.473883	0.837	0.696	2.53704e-26	2
Vcl	1.11747e-30	0.484821	0.704	0.464	2.63767e-26	2
mt-Co2	1.45368e-30	0.250808	1	0.999	3.43126e-26	2
Nptn	1.71793e-30	0.431642	0.663	0.439	4.05501e-26	2
Dolk	1.9322e-30	0.429359	0.309	0.131	4.56076e-26	2
Nebl	2.55681e-30	0.493607	0.652	0.428	6.03509e-26	2
Fam181b	2.90206e-30	0.511059	0.672	0.468	6.85003e-26	2
Pcdh7	2.98035e-30	0.408538	0.66	0.399	7.03482e-26	2
Mvd	4.10149e-30	0.478592	0.363	0.172	9.68116e-26	2
Tmem229a	5.59797e-30	0.534856	0.573	0.354	1.32134e-25	2
Ppp1r3g	5.84968e-30	0.505808	0.514	0.296	1.38076e-25	2
Slc1a4	7.90204e-30	0.513902	0.573	0.357	1.8652e-25	2
Smpd2	1.2962e-29	0.45149	0.527	0.312	3.05956e-25	2
Ddhd1	1.42259e-29	0.393765	0.853	0.633	3.35787e-25	2
Rab5if	1.48288e-29	0.501328	0.603	0.401	3.50018e-25	2
Scrg1	3.91438e-29	0.450116	0.772	0.53	9.2395e-25	2
Acsl3	4.8768e-29	0.360924	1	0.927	1.15112e-24	2
Tspan31	6.14599e-29	0.499929	0.553	0.354	1.4507e-24	2
Vcam1	8.21457e-29	0.484923	0.716	0.515	1.93897e-24	2
Cgrrf1	1.23163e-28	0.490404	0.47	0.266	2.90713e-24	2
Fdft1	1.61969e-28	0.478392	0.65	0.446	3.82311e-24	2
Sc5d	1.93154e-28	0.489826	0.612	0.406	4.5592e-24	2
Kifbp	2.1672e-28	0.427772	0.368	0.177	5.11545e-24	2
Prelp	2.50558e-28	0.560054	0.491	0.282	5.91417e-24	2
Lman1	4.07315e-28	0.538486	0.55	0.354	9.61427e-24	2
Lgmn	4.55999e-28	0.56034	0.477	0.289	1.07634e-23	2
Ramp2	4.87683e-28	0.466793	0.345	0.165	1.15113e-23	2
AC149090.1	6.43485e-28	0.431923	0.67	0.432	1.51888e-23	2
Rab34	7.74409e-28	0.447658	0.55	0.331	1.82791e-23	2
Ctsz	7.88749e-28	0.511522	0.66	0.472	1.86176e-23	2
mt-Atp6	1.04938e-27	0.250171	1	0.999	2.47696e-23	2
Tm9sf2	1.05289e-27	0.458688	0.693	0.488	2.48523e-23	2
Ssr2	1.09723e-27	0.517763	0.553	0.36	2.5899e-23	2
Elovl5	1.37545e-27	0.470275	0.679	0.467	3.24662e-23	2
H2aj	1.47289e-27	0.45477	0.568	0.336	3.4766e-23	2
Pfkfb4	2.02316e-27	0.430126	0.4	0.2	4.77547e-23	2
Pde8b	2.08089e-27	0.383362	0.527	0.298	4.91173e-23	2
Hepacam	2.85788e-27	0.409135	0.897	0.74	6.74574e-23	2
Nrxn1	2.9635e-27	0.286637	0.995	0.955	6.99503e-23	2
G6pc3	3.01912e-27	0.430094	0.439	0.241	7.12633e-23	2
Zkscan3	3.36326e-27	0.431638	0.609	0.396	7.93863e-23	2
Fibp	4.75795e-27	0.499325	0.564	0.356	1.12307e-22	2
Ephx2	4.82594e-27	0.396777	0.451	0.244	1.13911e-22	2
Fut9	5.84471e-27	0.44556	0.748	0.56	1.37958e-22	2
Txndc15	7.27605e-27	0.443693	0.602	0.405	1.71744e-22	2
Nsdhl	7.8298e-27	0.417999	0.426	0.224	1.84815e-22	2
Sigmar1	7.87981e-27	0.405774	0.289	0.124	1.85995e-22	2
Tmem115	8.89097e-27	0.434151	0.324	0.154	2.09862e-22	2
Cadm2	1.12129e-26	0.413135	0.859	0.669	2.6467e-22	2
Ogt	1.16834e-26	0.336924	0.922	0.782	2.75776e-22	2
Hsd17b11	1.27417e-26	0.464888	0.541	0.342	3.00755e-22	2
Mpc1	2.39841e-26	0.406274	0.875	0.714	5.66122e-22	2
Utp14b	3.42807e-26	0.479221	0.798	0.612	8.09162e-22	2
Ostc	4.28277e-26	0.491891	0.62	0.437	1.0109e-21	2
Hsd17b7	4.5221e-26	0.447914	0.316	0.148	1.0674e-21	2
Rapgef3	4.82705e-26	0.254782	0.65	0.39	1.13938e-21	2
Slc48a1	6.31057e-26	0.457607	0.635	0.442	1.48955e-21	2
Oaf	7.11816e-26	0.49472	0.619	0.412	1.68017e-21	2
Cpq	1.19783e-25	0.411836	0.465	0.262	2.82735e-21	2
Hexa	1.45767e-25	0.451385	0.476	0.283	3.44069e-21	2
Suclg1	1.5433e-25	0.447178	0.755	0.581	3.6428e-21	2
Gnao1	1.56354e-25	0.268359	0.989	0.891	3.69059e-21	2
Cyp2d22	1.66545e-25	0.446707	0.672	0.47	3.93114e-21	2
Tst	2.0969e-25	0.403482	0.821	0.635	4.94953e-21	2
Nupr1	2.17464e-25	0.45594	0.274	0.114	5.13303e-21	2
Pnkd	2.42502e-25	0.434486	0.701	0.513	5.72402e-21	2
Brinp3	2.67348e-25	0.337498	0.287	0.12	6.31048e-21	2
Uqcrfs1	2.87828e-25	0.425696	0.729	0.543	6.7939e-21	2
Kirrel2	3.0416e-25	0.38703	0.292	0.126	7.17939e-21	2
Spcs1	3.32165e-25	0.465228	0.696	0.531	7.84043e-21	2
Ddost	3.58377e-25	0.465335	0.524	0.339	8.45914e-21	2
Tm2d2	3.71937e-25	0.46206	0.602	0.417	8.77919e-21	2
Dlgap1	4.48079e-25	0.444681	0.734	0.567	1.05765e-20	2
Emc7	5.01131e-25	0.409322	0.78	0.604	1.18287e-20	2
Vegfa	5.17769e-25	0.253117	0.874	0.629	1.22214e-20	2
Fam107a	6.28795e-25	0.365711	0.916	0.742	1.48421e-20	2
Fut8	6.39682e-25	0.477253	0.603	0.415	1.50991e-20	2
Orai1	6.57641e-25	0.461477	0.427	0.242	1.5523e-20	2
Slc43a2	7.53341e-25	0.459178	0.304	0.143	1.77819e-20	2
Fdps	8.43172e-25	0.471708	0.549	0.351	1.99022e-20	2
Tmem100	8.58303e-25	0.503978	0.587	0.391	2.02594e-20	2
Pdia6	8.79434e-25	0.458751	0.736	0.58	2.07582e-20	2
Idh3b	9.47393e-25	0.433384	0.669	0.487	2.23623e-20	2
Ndufb9	1.5673e-24	0.339872	0.915	0.754	3.69946e-20	2
Itgav	1.57148e-24	0.423511	0.553	0.351	3.70932e-20	2
Rgs7	1.61354e-24	0.351013	0.421	0.217	3.80859e-20	2
Cyc1	2.65505e-24	0.442378	0.714	0.548	6.26697e-20	2
Pyurf	3.01188e-24	0.428049	0.369	0.19	7.10925e-20	2
Lpcat3	3.12609e-24	0.42646	0.468	0.278	7.37881e-20	2
Tspan15	4.35516e-24	0.428478	0.473	0.278	1.02799e-19	2
Slc13a5	4.82195e-24	0.369581	0.418	0.222	1.13817e-19	2
Fam184a	5.95816e-24	0.427253	0.59	0.376	1.40636e-19	2
Spag9	6.19809e-24	0.293378	0.936	0.827	1.463e-19	2
Aqp4	6.70197e-24	0.262068	0.95	0.716	1.58193e-19	2
Ndufv2	7.05239e-24	0.40918	0.691	0.521	1.66465e-19	2
Cables1	8.61808e-24	0.334634	0.35	0.169	2.03421e-19	2
Yipf3	9.57055e-24	0.430113	0.518	0.328	2.25903e-19	2
Prex1	1.00411e-23	0.35445	0.608	0.388	2.37009e-19	2
Slc9a3r1	1.04054e-23	0.441053	0.696	0.53	2.45608e-19	2
Kcnj16	1.19152e-23	0.366776	0.333	0.159	2.81246e-19	2
Pygm	1.54863e-23	0.36525	0.302	0.137	3.65539e-19	2
Dtx3	2.02455e-23	0.418589	0.647	0.457	4.77875e-19	2
Atp5c1	2.05385e-23	0.365529	0.828	0.688	4.8479e-19	2
Cideb	2.07473e-23	0.367181	0.284	0.13	4.89719e-19	2
Cycs	2.19281e-23	0.372673	0.637	0.459	5.17591e-19	2
Agpat3	2.42982e-23	0.404126	0.719	0.533	5.73534e-19	2
Mgll	2.51872e-23	0.41297	0.889	0.691	5.9452e-19	2
Il15ra	2.98805e-23	0.378203	0.283	0.127	7.05299e-19	2
Slc35f6	3.04352e-23	0.399727	0.331	0.166	7.18393e-19	2
Gpm6a	3.06532e-23	0.297823	0.991	0.905	7.23538e-19	2
Ednrb	3.14607e-23	0.403351	0.827	0.669	7.42599e-19	2
Pik3ip1	4.36849e-23	0.432317	0.637	0.453	1.03114e-18	2
Chd9	4.65128e-23	0.272897	0.83	0.657	1.09789e-18	2
Dst	5.074e-23	0.290493	0.85	0.706	1.19767e-18	2
Hmgcs1	8.54095e-23	0.462424	0.754	0.619	2.01601e-18	2
Ikbip	8.99752e-23	0.459961	0.498	0.321	2.12377e-18	2
D130040H23Rik	1.09983e-22	0.400635	0.419	0.235	2.59603e-18	2
Abhd12	1.12171e-22	0.389597	0.512	0.327	2.64768e-18	2
Pbxip1	1.24739e-22	0.308036	0.816	0.629	2.94433e-18	2
Gabrb1	1.37739e-22	0.331076	0.884	0.693	3.25118e-18	2
Eps8	1.39799e-22	0.368255	0.518	0.311	3.29982e-18	2
Slc35a2	1.50233e-22	0.439599	0.439	0.262	3.54611e-18	2
Omg	1.59553e-22	0.38441	0.609	0.393	3.76608e-18	2
Ckb	1.61814e-22	0.279604	1	0.986	3.81945e-18	2
Slc7a11	1.67336e-22	0.434533	0.749	0.542	3.94981e-18	2
Akap9	1.68473e-22	0.42049	0.751	0.587	3.97664e-18	2
Leng8	2.0191e-22	0.275524	0.792	0.6	4.76589e-18	2
Scg3	2.25163e-22	0.305327	0.982	0.894	5.31474e-18	2
Mro	2.32435e-22	0.394643	0.47	0.283	5.48639e-18	2
Lman2	2.32462e-22	0.424801	0.415	0.245	5.48703e-18	2
Grk3	2.51202e-22	0.313993	0.755	0.56	5.92936e-18	2
Fry	2.63948e-22	0.348349	0.321	0.152	6.23024e-18	2
Ahcyl1	2.67271e-22	0.342735	0.912	0.78	6.30866e-18	2
Dbx2	3.43465e-22	0.401883	0.629	0.445	8.10714e-18	2
Arxes1	3.69905e-22	0.349511	0.263	0.118	8.73125e-18	2
Marchf2	4.667e-22	0.405227	0.372	0.2	1.1016e-17	2
Cyp7b1	6.86453e-22	0.396907	0.426	0.247	1.6203e-17	2
Cdh10	7.20809e-22	0.375485	0.584	0.386	1.7014e-17	2
Sco2	8.63756e-22	0.369469	0.277	0.13	2.03881e-17	2
Tlr3	9.2909e-22	0.375395	0.584	0.389	2.19302e-17	2
Pigx	9.9399e-22	0.429093	0.435	0.266	2.34621e-17	2
Nhsl1	1.3185e-21	0.359904	0.383	0.207	3.11219e-17	2
Por	1.35499e-21	0.370664	0.664	0.478	3.19832e-17	2
Lhfp	1.59256e-21	0.414599	0.432	0.261	3.75908e-17	2
Metrn	1.62382e-21	0.372623	0.746	0.565	3.83287e-17	2
Tmem60	1.64074e-21	0.345205	0.471	0.294	3.8728e-17	2
Slc25a33	1.88305e-21	0.390172	0.485	0.306	4.44475e-17	2
Acer3	2.57755e-21	0.383679	0.286	0.136	6.08404e-17	2
Crot	3.2957e-21	0.39866	0.66	0.48	7.77917e-17	2
Ctsl	3.31493e-21	0.406706	0.819	0.668	7.82456e-17	2
Chchd10	3.42653e-21	0.312846	0.959	0.743	8.08799e-17	2
Washc2	3.86626e-21	0.362331	0.667	0.478	9.12593e-17	2
Erp44	4.33083e-21	0.428329	0.412	0.251	1.02225e-16	2
Lrpap1	5.45919e-21	0.355823	0.664	0.493	1.28859e-16	2
Mboat2	7.04065e-21	0.444353	0.5	0.33	1.66188e-16	2
Serinc1	7.13898e-21	0.343795	0.859	0.68	1.68509e-16	2
Grm3	7.39708e-21	0.392394	0.666	0.472	1.74601e-16	2
Adgrl3	8.15256e-21	0.32055	0.576	0.38	1.92433e-16	2
Sgip1	8.32465e-21	0.402364	0.641	0.456	1.96495e-16	2
Rab24	9.37007e-21	0.371292	0.439	0.268	2.21171e-16	2
Tmem14a	1.03164e-20	0.384347	0.374	0.212	2.43508e-16	2
Ndufa8	1.24445e-20	0.404928	0.67	0.516	2.9374e-16	2
Itm2b	2.1335e-20	0.252237	0.992	0.916	5.03592e-16	2
Tmem246	2.95467e-20	0.34375	0.403	0.233	6.97421e-16	2
Mras	3.02094e-20	0.412958	0.695	0.535	7.13063e-16	2
Nt5c2	3.03578e-20	0.373665	0.533	0.346	7.16564e-16	2
Slc15a2	3.67464e-20	0.342566	0.743	0.541	8.67363e-16	2
Aga	4.32842e-20	0.369618	0.309	0.161	1.02168e-15	2
Tm7sf2	5.14199e-20	0.322283	0.28	0.134	1.21372e-15	2
Cnih1	5.35279e-20	0.387875	0.529	0.362	1.26347e-15	2
Ndufa12	7.18245e-20	0.360818	0.815	0.674	1.69534e-15	2
Tle5	8.0107e-20	0.366042	0.693	0.535	1.89084e-15	2
Gm10033	8.37629e-20	0.343509	0.292	0.143	1.97714e-15	2
Spns1	8.40562e-20	0.351826	0.366	0.207	1.98406e-15	2
Rer1	1.05064e-19	0.370651	0.622	0.451	2.47993e-15	2
Scamp2	1.25245e-19	0.406652	0.468	0.307	2.95628e-15	2
Mpv17l2	1.31134e-19	0.395055	0.459	0.302	3.09529e-15	2
Tmed10	1.43482e-19	0.342439	0.853	0.728	3.38675e-15	2
Ezr	1.43704e-19	0.348446	0.839	0.707	3.39199e-15	2
Wasf3	1.60946e-19	0.340897	0.635	0.451	3.79898e-15	2
Ttc19	1.86011e-19	0.37441	0.48	0.313	4.3906e-15	2
Fam171b	2.14206e-19	0.306163	0.854	0.711	5.05611e-15	2
Cpeb4	2.16619e-19	0.300634	0.742	0.549	5.11308e-15	2
Cox5a	2.41545e-19	0.379706	0.872	0.689	5.70143e-15	2
Creb3	2.54783e-19	0.326753	0.284	0.143	6.01389e-15	2
Pigk	2.56593e-19	0.324697	0.283	0.138	6.05662e-15	2
Mydgf	2.65074e-19	0.376705	0.588	0.43	6.25682e-15	2
Mmgt2	2.80409e-19	0.4048	0.4	0.239	6.61878e-15	2
Lap3	3.01061e-19	0.383942	0.658	0.504	7.10624e-15	2
Ndufaf4	3.54846e-19	0.386894	0.515	0.35	8.37579e-15	2
Agl	3.60471e-19	0.310955	0.614	0.424	8.50855e-15	2
Rgma	4.08933e-19	0.339184	0.679	0.516	9.65245e-15	2
Scamp3	4.24244e-19	0.397802	0.381	0.228	1.00139e-14	2
Kcnn2	4.75387e-19	0.323776	0.723	0.544	1.1221e-14	2
Rasa2	4.85565e-19	0.372081	0.707	0.538	1.14613e-14	2
Rhou	5.00365e-19	0.363416	0.36	0.201	1.18106e-14	2
Tmem208	5.04382e-19	0.353785	0.616	0.454	1.19054e-14	2
Ccnt2	6.01115e-19	0.36519	0.553	0.389	1.41887e-14	2
Gtpbp2	6.23242e-19	0.37128	0.432	0.262	1.4711e-14	2
Erp29	7.50186e-19	0.356028	0.631	0.482	1.77074e-14	2
Gde1	7.95297e-19	0.299685	0.641	0.46	1.87722e-14	2
Cystm1	9.02792e-19	0.351046	0.594	0.416	2.13095e-14	2
Tsc22d4	9.53941e-19	0.304876	0.939	0.841	2.25168e-14	2
Itpr2	1.02941e-18	0.31472	0.529	0.344	2.42981e-14	2
Pitpnc1	1.03789e-18	0.388598	0.767	0.618	2.44983e-14	2
Dock4	1.21655e-18	0.364172	0.552	0.383	2.87154e-14	2
Ctsb	1.22272e-18	0.337773	0.81	0.659	2.8861e-14	2
Gabbr1	1.23912e-18	0.26768	0.816	0.636	2.92482e-14	2
Clmn	1.25e-18	0.278111	0.775	0.572	2.9505e-14	2
Cyhr1	1.25691e-18	0.319385	0.647	0.492	2.9668e-14	2
Ppt2	1.25789e-18	0.359477	0.286	0.147	2.96912e-14	2
Prdx6	1.40115e-18	0.257614	0.986	0.94	3.30727e-14	2
Slc50a1	1.43909e-18	0.411045	0.371	0.223	3.39684e-14	2
Ghr	1.53065e-18	0.314839	0.305	0.159	3.61295e-14	2
Spcs2	1.69538e-18	0.360735	0.807	0.68	4.00178e-14	2
Tkt	1.7111e-18	0.345901	0.789	0.665	4.03889e-14	2
Lrp1b	1.81251e-18	0.347525	0.347	0.187	4.27826e-14	2
Zdhhc12	1.81991e-18	0.327904	0.257	0.124	4.29571e-14	2
Ccdc28b	2.104e-18	0.367807	0.38	0.224	4.96629e-14	2
Tet2	2.28846e-18	0.304766	0.505	0.32	5.40167e-14	2
Ndufb10	2.46287e-18	0.307823	0.85	0.69	5.81336e-14	2
Cyp2j9	2.95297e-18	0.339168	0.588	0.42	6.97018e-14	2
Laptm4b	3.17218e-18	0.379942	0.372	0.224	7.48761e-14	2
H2-K1	3.21979e-18	0.349537	0.535	0.371	7.59999e-14	2
Mvk	3.34069e-18	0.337301	0.302	0.162	7.88535e-14	2
Cdh2	3.37801e-18	0.345645	0.799	0.67	7.97345e-14	2
Tmem14c	3.84529e-18	0.356506	0.552	0.399	9.07643e-14	2
Alkbh7	3.98575e-18	0.382643	0.369	0.22	9.40797e-14	2
Bcap31	4.54988e-18	0.390019	0.561	0.422	1.07395e-13	2
Limch1	4.94451e-18	0.299625	0.702	0.523	1.1671e-13	2
Jam2	5.02672e-18	0.325557	0.505	0.34	1.18651e-13	2
Csrp1	5.15752e-18	0.329316	0.821	0.684	1.21738e-13	2
Stx16	5.5347e-18	0.325789	0.571	0.41	1.30641e-13	2
Gm2a	5.68527e-18	0.405381	0.57	0.415	1.34195e-13	2
Olig1	6.14631e-18	0.261787	0.301	0.156	1.45077e-13	2
Pdzph1	6.17158e-18	0.307918	0.264	0.13	1.45674e-13	2
Mfsd14a	6.96491e-18	0.364378	0.371	0.223	1.644e-13	2
Epdr1	7.71311e-18	0.355023	0.464	0.305	1.8206e-13	2
Hivep3	7.87328e-18	0.323996	0.603	0.434	1.85841e-13	2
Npas3	8.46688e-18	0.336597	0.628	0.456	1.99852e-13	2
Cdh20	9.28281e-18	0.340429	0.328	0.179	2.19112e-13	2
H2aw	1.06124e-17	0.319507	0.293	0.151	2.50496e-13	2
Ift27	1.10818e-17	0.39916	0.527	0.382	2.61574e-13	2
Tmub2	1.1484e-17	0.380886	0.312	0.173	2.71068e-13	2
Zswim6	1.41017e-17	0.410569	0.331	0.185	3.32856e-13	2
Arhgap31	1.4728e-17	0.345477	0.304	0.162	3.47641e-13	2
Tpi1	1.74002e-17	0.279965	0.793	0.627	4.10715e-13	2
Paxx	1.79585e-17	0.407009	0.433	0.281	4.23893e-13	2
Idi1	2.47977e-17	0.38449	0.673	0.515	5.85326e-13	2
Septin8	2.68023e-17	0.303991	0.4	0.233	6.32643e-13	2
Ccdc85a	3.14435e-17	0.308664	0.277	0.141	7.42192e-13	2
Pgp	3.20508e-17	0.368073	0.695	0.54	7.56528e-13	2
Yipf4	3.3667e-17	0.369485	0.486	0.344	7.94676e-13	2
Cyp4f15	4.435e-17	0.291282	0.511	0.326	1.04684e-12	2
Luc7l2	4.62204e-17	0.283112	0.868	0.74	1.09099e-12	2
Hdac4	5.20641e-17	0.316454	0.447	0.282	1.22892e-12	2
Fgd6	5.72686e-17	0.302547	0.536	0.364	1.35177e-12	2
Sdc2	5.80098e-17	0.386942	0.609	0.464	1.36926e-12	2
Yipf1	6.25249e-17	0.334713	0.36	0.219	1.47584e-12	2
Chpt1	6.35363e-17	0.302692	0.723	0.566	1.49971e-12	2
Tra2a	7.4683e-17	0.313693	0.828	0.684	1.76282e-12	2
Tmem101	7.67417e-17	0.352145	0.321	0.186	1.81141e-12	2
Mdga2	8.01813e-17	0.290187	0.502	0.328	1.8926e-12	2
Slc41a1	8.17367e-17	0.366028	0.603	0.448	1.92931e-12	2
Sod2	8.67921e-17	0.358248	0.663	0.53	2.04864e-12	2
Acss2	8.72228e-17	0.293635	0.511	0.337	2.05881e-12	2
Il18	9.11656e-17	0.285416	0.719	0.559	2.15187e-12	2
Tmed9	9.11751e-17	0.350882	0.634	0.49	2.1521e-12	2
Ndufb11	1.12646e-16	0.321011	0.833	0.702	2.6589e-12	2
Dipk1b	1.14906e-16	0.337649	0.305	0.172	2.71225e-12	2
Cend1	1.37665e-16	0.25955	0.307	0.169	3.24944e-12	2
Cuedc1	1.53196e-16	0.31538	0.473	0.309	3.61605e-12	2
Esrra	1.73405e-16	0.291712	0.33	0.185	4.09305e-12	2
Rgcc	1.78232e-16	0.312627	0.728	0.547	4.20698e-12	2
Tnfaip8	1.97258e-16	0.342876	0.307	0.17	4.65608e-12	2
Yif1a	1.99075e-16	0.384064	0.372	0.233	4.69897e-12	2
Cd302	2.12024e-16	0.314195	0.503	0.342	5.00461e-12	2
Slc12a4	2.26397e-16	0.307218	0.383	0.227	5.34387e-12	2
Prr5	2.48188e-16	0.25047	0.296	0.157	5.85824e-12	2
Enpp5	2.67513e-16	0.307062	0.389	0.241	6.31437e-12	2
Ggh	2.72414e-16	0.369024	0.54	0.391	6.43007e-12	2
Esco1	2.73201e-16	0.305368	0.404	0.252	6.44864e-12	2
Gm38394	3.05849e-16	0.275533	0.304	0.164	7.21926e-12	2
Pcdh10	3.74017e-16	0.297247	0.813	0.656	8.8283e-12	2
Soat1	3.79565e-16	0.325671	0.749	0.597	8.95926e-12	2
Plcd4	3.80968e-16	0.302909	0.693	0.545	8.99237e-12	2
Ifngr1	4.12769e-16	0.398075	0.347	0.209	9.74299e-12	2
Ate1	4.41904e-16	0.271092	0.691	0.538	1.04307e-11	2
Tmbim1	4.57219e-16	0.339024	0.397	0.247	1.07922e-11	2
Rbp1	4.82678e-16	0.363353	0.495	0.329	1.13931e-11	2
Paqr8	5.00669e-16	0.290831	0.742	0.584	1.18178e-11	2
Sirt7	5.03787e-16	0.282266	0.398	0.241	1.18914e-11	2
Sirt3	5.53825e-16	0.331056	0.406	0.261	1.30725e-11	2
Ggt7	5.93494e-16	0.295241	0.275	0.145	1.40088e-11	2
Yipf5	7.89764e-16	0.362799	0.474	0.336	1.86416e-11	2
Cyp51	8.28344e-16	0.388611	0.594	0.448	1.95522e-11	2
B3gat3	8.54072e-16	0.315488	0.412	0.265	2.01595e-11	2
Abhd16a	8.87362e-16	0.311706	0.377	0.233	2.09453e-11	2
Pfkp	9.23544e-16	0.263736	0.611	0.414	2.17993e-11	2
Ptch1	9.37655e-16	0.304733	0.552	0.392	2.21324e-11	2
Hlf	9.40365e-16	0.303712	0.54	0.374	2.21964e-11	2
Ndufs3	1.1443e-15	0.327044	0.608	0.471	2.70101e-11	2
Comt	1.18111e-15	0.350953	0.564	0.414	2.7879e-11	2
Ormdl2	1.20947e-15	0.340748	0.316	0.185	2.85483e-11	2
Cadm4	1.26199e-15	0.330205	0.587	0.439	2.97881e-11	2
Zfp532	1.32681e-15	0.377856	0.377	0.236	3.1318e-11	2
Tmem19	1.33438e-15	0.273068	0.271	0.143	3.14967e-11	2
Rida	1.34272e-15	0.349874	0.637	0.482	3.16937e-11	2
Sumf2	1.40816e-15	0.267199	0.264	0.138	3.32382e-11	2
Pstk	1.68145e-15	0.336392	0.398	0.256	3.9689e-11	2
Derl2	1.68641e-15	0.314944	0.418	0.271	3.98061e-11	2
Srpr	1.80202e-15	0.35405	0.454	0.321	4.25348e-11	2
Atp1b1	1.88121e-15	0.374949	0.754	0.631	4.4404e-11	2
Fam13c	2.22734e-15	0.252721	0.638	0.457	5.25741e-11	2
Erg28	3.07154e-15	0.376671	0.573	0.439	7.25006e-11	2
Npc2	3.62969e-15	0.317711	0.742	0.607	8.56751e-11	2
Slc12a9	3.803e-15	0.314898	0.312	0.179	8.9766e-11	2
Mfn1	4.33581e-15	0.258254	0.616	0.449	1.02343e-10	2
Lix1	5.77492e-15	0.278029	0.809	0.653	1.36311e-10	2
Tmem97	6.03042e-15	0.347761	0.29	0.168	1.42342e-10	2
Lrrc8c	6.12565e-15	0.31308	0.319	0.184	1.4459e-10	2
Clptm1	6.16759e-15	0.259427	0.503	0.349	1.4558e-10	2
Uqcrc2	6.52765e-15	0.324231	0.594	0.465	1.54079e-10	2
Pcdh1	6.70688e-15	0.278037	0.366	0.218	1.58309e-10	2
Klf9	6.92547e-15	0.346193	0.749	0.611	1.63469e-10	2
Slc33a1	7.0666e-15	0.302077	0.348	0.21	1.668e-10	2
Tmem165	7.2294e-15	0.323378	0.477	0.339	1.70643e-10	2
Tmx1	7.26305e-15	0.337151	0.384	0.25	1.71437e-10	2
Cisd1	7.39865e-15	0.296796	0.743	0.606	1.74638e-10	2
Ccdc88a	8.15746e-15	0.280908	0.891	0.793	1.92549e-10	2
Sdhb	8.69345e-15	0.325784	0.657	0.527	2.052e-10	2
Serinc3	9.01757e-15	0.311783	0.55	0.407	2.12851e-10	2
Tor1a	9.02718e-15	0.330112	0.333	0.202	2.13078e-10	2
Sec11a	1.0685e-14	0.354674	0.473	0.339	2.52208e-10	2
Ctbs	1.07934e-14	0.275043	0.281	0.156	2.54766e-10	2
Ndufb8	1.13662e-14	0.272242	0.708	0.573	2.68288e-10	2
Haghl	1.16557e-14	0.334015	0.517	0.379	2.75121e-10	2
Unc50	1.25964e-14	0.347143	0.492	0.362	2.97326e-10	2
Sar1b	1.31309e-14	0.36963	0.623	0.505	3.09941e-10	2
Dipk1c	1.36177e-14	0.275898	0.36	0.223	3.21432e-10	2
Tmem179b	1.38538e-14	0.336355	0.252	0.137	3.27005e-10	2
Abr	1.60067e-14	0.296896	0.616	0.457	3.77821e-10	2
Chka	1.75282e-14	0.312646	0.544	0.393	4.13734e-10	2
Sys1	1.88317e-14	0.356962	0.533	0.405	4.44504e-10	2
Aco2	1.8876e-14	0.321869	0.728	0.608	4.45549e-10	2
Paqr6	2.02957e-14	0.325834	0.263	0.141	4.79059e-10	2
Tmem147	2.53867e-14	0.330003	0.562	0.434	5.99228e-10	2
Tmed3	2.75558e-14	0.311024	0.459	0.317	6.50426e-10	2
Isca2	3.08026e-14	0.370584	0.451	0.318	7.27066e-10	2
Rdh14	3.14036e-14	0.326528	0.312	0.189	7.4125e-10	2
Tnfsf12	3.20088e-14	0.292659	0.292	0.168	7.55536e-10	2
Ahsa1	3.66767e-14	0.290418	0.43	0.291	8.65716e-10	2
Dnajc3	3.71371e-14	0.31158	0.65	0.526	8.76583e-10	2
Tmem189	3.7154e-14	0.27816	0.315	0.183	8.76983e-10	2
Tmem109	3.74502e-14	0.2958	0.325	0.197	8.83974e-10	2
Sfxn5	4.44094e-14	0.25106	0.875	0.718	1.04824e-09	2
Pcdh9	4.46805e-14	0.26632	0.67	0.518	1.05464e-09	2
Tomm20	4.66044e-14	0.277308	0.717	0.578	1.10005e-09	2
Gaa	4.70498e-14	0.289885	0.533	0.379	1.11056e-09	2
Cdh19	5.85513e-14	0.280935	0.369	0.224	1.38204e-09	2
Akr1b10	6.78001e-14	0.332469	0.363	0.23	1.60035e-09	2
C1galt1c1	6.92907e-14	0.300322	0.257	0.141	1.63554e-09	2
Ctsa	7.82164e-14	0.272524	0.479	0.332	1.84622e-09	2
Mpped2	8.29055e-14	0.291075	0.301	0.176	1.9569e-09	2
Mpp6	8.34401e-14	0.352982	0.495	0.364	1.96952e-09	2
Cdk8	9.61224e-14	0.269854	0.369	0.234	2.26887e-09	2
Elovl2	1.00713e-13	0.289907	0.301	0.178	2.37722e-09	2
Mast4	1.08548e-13	0.280085	0.514	0.362	2.56218e-09	2
Rpn2	1.20745e-13	0.323846	0.609	0.478	2.85007e-09	2
Tmcc1	1.48277e-13	0.277479	0.696	0.566	3.49994e-09	2
Marchf6	1.50203e-13	0.263015	0.369	0.229	3.54538e-09	2
Tmed4	1.50701e-13	0.299511	0.438	0.311	3.55716e-09	2
Cox6a1	1.63118e-13	0.283124	0.787	0.653	3.85025e-09	2
Chrdl1	1.70598e-13	0.332847	0.375	0.238	4.02679e-09	2
Grn	1.70893e-13	0.304665	0.353	0.222	4.03375e-09	2
Mlf2	1.72726e-13	0.300705	0.695	0.575	4.07703e-09	2
Gpcpd1	1.8834e-13	0.335408	0.421	0.287	4.44558e-09	2
Dnajb11	2.06224e-13	0.26581	0.407	0.278	4.86772e-09	2
Sfxn1	2.20573e-13	0.28693	0.614	0.478	5.20641e-09	2
Tmem205	2.22542e-13	0.345954	0.523	0.408	5.25288e-09	2
Usp53	2.35302e-13	0.294127	0.416	0.276	5.55406e-09	2
Gdi1	2.4223e-13	0.325602	0.532	0.405	5.71759e-09	2
Aifm3	2.52087e-13	0.26095	0.448	0.298	5.95027e-09	2
Faf2	2.67852e-13	0.285434	0.397	0.267	6.32237e-09	2
Nim1k	2.74254e-13	0.29659	0.555	0.416	6.47349e-09	2
Gpi1	3.13095e-13	0.285548	0.745	0.639	7.3903e-09	2
Pigs	3.54708e-13	0.307782	0.427	0.288	8.37252e-09	2
Aph1a	3.55974e-13	0.270868	0.41	0.275	8.40242e-09	2
Rorb	3.56099e-13	0.284913	0.909	0.837	8.40535e-09	2
Ctso	3.65582e-13	0.308406	0.593	0.447	8.62919e-09	2
Selenok	3.71829e-13	0.273191	0.922	0.815	8.77665e-09	2
Rarres2	4.17506e-13	0.275357	0.35	0.218	9.85482e-09	2
Atp2c1	4.28356e-13	0.299301	0.453	0.313	1.01109e-08	2
Gabra2	4.60993e-13	0.267557	0.365	0.225	1.08813e-08	2
Cdc37l1	4.90315e-13	0.255184	0.698	0.56	1.15734e-08	2
Gsk3b	5.7121e-13	0.305186	0.745	0.612	1.34828e-08	2
Tor2a	5.91676e-13	0.281971	0.309	0.189	1.39659e-08	2
Tmem222	7.78257e-13	0.344468	0.359	0.241	1.837e-08	2
Cbr3	8.23615e-13	0.322582	0.398	0.269	1.94406e-08	2
Cdh11	8.81613e-13	0.273977	0.398	0.264	2.08096e-08	2
Uqcrc1	1.00888e-12	0.277128	0.616	0.492	2.38135e-08	2
Zfyve21	1.01104e-12	0.304418	0.457	0.327	2.38646e-08	2
Selenof	1.34892e-12	0.256952	0.83	0.718	3.18399e-08	2
Aig1	1.34941e-12	0.284513	0.365	0.24	3.18515e-08	2
Dhcr24	1.43943e-12	0.304788	0.416	0.28	3.39763e-08	2
Tusc3	1.4541e-12	0.305435	0.48	0.36	3.43225e-08	2
Dner	1.76399e-12	0.264363	0.467	0.317	4.16371e-08	2
Smim20	1.95947e-12	0.299462	0.413	0.29	4.62513e-08	2
Fuca2	2.03013e-12	0.297366	0.258	0.149	4.79192e-08	2
Irf3	2.25302e-12	0.320582	0.35	0.231	5.31803e-08	2
Stim1	2.67161e-12	0.292283	0.309	0.192	6.30607e-08	2
Ccdc107	2.9007e-12	0.272663	0.416	0.285	6.8468e-08	2
Elovl6	3.00515e-12	0.292065	0.313	0.196	7.09336e-08	2
Ptdss2	3.70879e-12	0.296935	0.395	0.276	8.75422e-08	2
Dad1	4.03638e-12	0.260165	0.809	0.692	9.52746e-08	2
Endog	4.12849e-12	0.278707	0.274	0.163	9.74488e-08	2
Mpdu1	4.45376e-12	0.303271	0.398	0.279	1.05127e-07	2
Bcl2	5.1762e-12	0.288277	0.514	0.386	1.22179e-07	2
Ndp	6.22272e-12	0.259161	0.281	0.17	1.46881e-07	2
Neu1	7.6841e-12	0.281247	0.257	0.151	1.81376e-07	2
Sft2d3	9.69091e-12	0.25494	0.271	0.161	2.28744e-07	2
Ptpmt1	1.10701e-11	0.320996	0.514	0.412	2.61299e-07	2
Cyp4f13	1.11872e-11	0.267759	0.316	0.196	2.64062e-07	2
Tm2d1	1.24081e-11	0.29595	0.43	0.317	2.9288e-07	2
Usp2	1.27097e-11	0.31352	0.441	0.314	2.99999e-07	2
Lrrc8a	1.45707e-11	0.289638	0.351	0.235	3.43928e-07	2
Caml	1.46348e-11	0.317823	0.407	0.299	3.45439e-07	2
Hagh	1.50583e-11	0.258966	0.371	0.258	3.55436e-07	2
Krit1	1.71073e-11	0.268091	0.55	0.426	4.03801e-07	2
Ndufs2	1.7455e-11	0.33125	0.587	0.489	4.12007e-07	2
Plbd2	2.16392e-11	0.269386	0.301	0.191	5.10771e-07	2
Ubac2	2.24287e-11	0.260419	0.281	0.172	5.29406e-07	2
Eci2	2.77402e-11	0.290612	0.59	0.477	6.5478e-07	2
Pnp	2.80155e-11	0.298341	0.502	0.379	6.61279e-07	2
Ssr4	3.70262e-11	0.250364	0.602	0.488	8.73965e-07	2
Slc35b1	4.00886e-11	0.294129	0.36	0.249	9.46251e-07	2
Fuca1	4.25007e-11	0.299579	0.426	0.305	1.00319e-06	2
Nudt9	5.60061e-11	0.272856	0.419	0.299	1.32197e-06	2
Rgs6	5.61212e-11	0.259613	0.29	0.176	1.32469e-06	2
Crlf3	6.35858e-11	0.25775	0.543	0.417	1.50088e-06	2
Bicd2	6.58064e-11	0.254127	0.325	0.213	1.55329e-06	2
Itga6	7.42158e-11	0.258004	0.401	0.271	1.75179e-06	2
Mcur1	7.53338e-11	0.268392	0.54	0.413	1.77818e-06	2
Gpr19	8.70933e-11	0.258584	0.339	0.226	2.05575e-06	2
Mxd4	9.44087e-11	0.259237	0.508	0.388	2.22842e-06	2
Tbc1d10a	9.46802e-11	0.253497	0.304	0.194	2.23483e-06	2
Tmem63b	9.88017e-11	0.274781	0.485	0.369	2.33212e-06	2
Nrarp	1.15954e-10	0.301738	0.378	0.264	2.73697e-06	2
Ginm1	1.53187e-10	0.253454	0.424	0.307	3.61582e-06	2
0610030E20Rik	1.53756e-10	0.283272	0.277	0.173	3.62926e-06	2
Taz	1.57581e-10	0.291204	0.377	0.268	3.71953e-06	2
Tex264	1.8414e-10	0.267721	0.421	0.307	4.34644e-06	2
Rnf13	1.86463e-10	0.267058	0.6	0.488	4.40127e-06	2
Cdipt	2.35614e-10	0.275253	0.356	0.246	5.56143e-06	2
Cs	2.50081e-10	0.270509	0.608	0.506	5.90292e-06	2
Tmem234	2.54756e-10	0.325906	0.565	0.467	6.01326e-06	2
Dusp22	2.59172e-10	0.276618	0.264	0.164	6.11749e-06	2
Fh1	2.64096e-10	0.289746	0.343	0.24	6.23373e-06	2
Krtcap2	2.79051e-10	0.268731	0.693	0.578	6.58671e-06	2
Mettl7a1	2.83345e-10	0.251932	0.296	0.191	6.68807e-06	2
Kcnq3	3.12543e-10	0.270768	0.321	0.204	7.37725e-06	2
Zfp950	3.13867e-10	0.276243	0.486	0.37	7.40851e-06	2
Tmx3	3.33114e-10	0.264024	0.547	0.437	7.86281e-06	2
Sptlc1	3.66197e-10	0.254769	0.254	0.158	8.64372e-06	2
Hibch	3.8114e-10	0.261096	0.313	0.209	8.99643e-06	2
Spire1	4.05534e-10	0.276492	0.687	0.59	9.57222e-06	2
Rrbp1	4.28001e-10	0.251391	0.707	0.597	1.01025e-05	2
Pmvk	4.4157e-10	0.310244	0.435	0.327	1.04228e-05	2
Phyhipl	4.43877e-10	0.261548	0.701	0.587	1.04773e-05	2
Ndufaf3	4.59364e-10	0.279073	0.281	0.183	1.08428e-05	2
Tmed2	4.76352e-10	0.251409	0.655	0.546	1.12438e-05	2
Trim8	5.21818e-10	0.25435	0.378	0.268	1.2317e-05	2
Camk2d	5.5261e-10	0.252269	0.418	0.303	1.30438e-05	2
Mapk8ip1	5.79295e-10	0.253083	0.377	0.267	1.36737e-05	2
Ndufa10	6.7882e-10	0.294958	0.579	0.483	1.60229e-05	2
Znrf3	7.62421e-10	0.270287	0.299	0.197	1.79962e-05	2
Derl1	7.65562e-10	0.256074	0.45	0.343	1.80703e-05	2
Srprb	8.27164e-10	0.273356	0.263	0.17	1.95244e-05	2
Kdelr2	1.04752e-09	0.291983	0.389	0.289	2.47258e-05	2
Wscd1	1.70436e-09	0.259295	0.543	0.441	4.02296e-05	2
Prkcsh	1.93206e-09	0.272745	0.488	0.385	4.56044e-05	2
Timm17a	1.96603e-09	0.257417	0.46	0.355	4.64062e-05	2
Gdpd1	2.21521e-09	0.291195	0.275	0.185	5.22879e-05	2
Erlec1	2.29773e-09	0.268533	0.477	0.374	5.42356e-05	2
Rnf139	2.74692e-09	0.252611	0.267	0.171	6.48382e-05	2
Ociad1	2.74845e-09	0.257117	0.524	0.42	6.48745e-05	2
Fuz	2.82709e-09	0.252151	0.322	0.222	6.67307e-05	2
Zfp397	3.29141e-09	0.268975	0.421	0.315	7.76904e-05	2
Tex261	4.31182e-09	0.251041	0.383	0.284	0.000101776	2
Sypl	4.64587e-09	0.290979	0.401	0.303	0.000109661	2
Tmem223	5.13538e-09	0.261706	0.457	0.359	0.000121216	2
Pid1	6.8888e-09	0.250811	0.397	0.293	0.000162603	2
Pdhb	7.29342e-09	0.259568	0.465	0.363	0.000172154	2
Tmem41b	8.60439e-09	0.252751	0.342	0.245	0.000203098	2
Ddit4	8.7358e-09	0.287667	0.4	0.3	0.0002062	2
Manea	2.41119e-08	0.25853	0.313	0.224	0.000569138	2
Mrpl51	2.58603e-08	0.264332	0.53	0.444	0.000610406	2
Tmem50a	3.80225e-08	0.252344	0.6	0.52	0.000897483	2
Tm9sf4	4.08415e-08	0.264867	0.47	0.384	0.000964022	2
Trip11	4.10009e-08	0.264727	0.52	0.432	0.000967786	2
Mrps36	5.45778e-08	0.290941	0.471	0.379	0.00128825	2
Fam214a	8.10121e-08	0.271711	0.302	0.215	0.00191221	2
Slc25a11	2.15356e-07	0.257997	0.369	0.285	0.00508327	2
Ndufs8	9.10578e-07	0.255073	0.479	0.411	0.0214933	2
Macf1	3.92574e-181	1.55829	0.996	0.889	9.26633e-177	3
Gria2	1.06756e-164	1.61202	0.996	0.75	2.51986e-160	3
Syne1	9.3363e-161	1.84554	0.966	0.667	2.20374e-156	3
Pnisr	1.02393e-138	1.22567	0.976	0.895	2.41689e-134	3
Dclk1	2.28552e-130	1.21628	0.99	0.939	5.39474e-126	3
Nrxn1	2.04111e-116	0.95236	0.996	0.957	4.81784e-112	3
Daam2	2.60236e-116	1.51151	0.868	0.528	6.1426e-112	3
Atp1a2	1.40943e-112	0.822898	1	0.986	3.32682e-108	3
Vegfa	4.16756e-112	1.35536	0.926	0.634	9.83711e-108	3
Gnao1	8.03008e-106	1.08025	0.982	0.897	1.89542e-101	3
Nwd1	1.17772e-97	1.38105	0.85	0.59	2.77988e-93	3
Grin2c	6.7983e-97	1.35459	0.848	0.533	1.60467e-92	3
Trpm3	8.29984e-97	1.40556	0.718	0.316	1.9591e-92	3
Slc7a10	2.63079e-95	1.13413	0.938	0.611	6.20972e-91	3
Fgfr3	1.21863e-94	1.18288	0.908	0.675	2.87645e-90	3
AC149090.1	1.58696e-90	1.41132	0.76	0.429	3.74585e-86	3
Ddx5	1.7e-90	0.858226	0.984	0.945	4.01268e-86	3
Leng8	3.7508e-89	1.21061	0.85	0.6	8.8534e-85	3
Bcan	3.81548e-88	0.841379	0.99	0.917	9.00606e-84	3
Hnrnpa2b1	1.06014e-87	0.945902	0.98	0.937	2.50236e-83	3
Appl2	8.57378e-86	1.07391	0.93	0.74	2.02375e-81	3
Son	1.13146e-85	0.785528	0.994	0.96	2.67071e-81	3
Ank2	5.86105e-85	1.06415	0.95	0.828	1.38344e-80	3
Ogt	9.2892e-85	1.0665	0.924	0.79	2.19262e-80	3
Mertk	1.00086e-84	1.18771	0.856	0.575	2.36243e-80	3
Ddx17	2.45876e-83	1.14397	0.876	0.698	5.80365e-79	3
Dst	5.06903e-83	1.12936	0.896	0.706	1.19649e-78	3
Sat1	2.15062e-82	1.13867	0.932	0.791	5.07633e-78	3
Snrnp70	1.73146e-80	0.925634	0.938	0.86	4.08695e-76	3
Srrm2	2.66999e-80	1.01401	0.952	0.859	6.30224e-76	3
Ddhd1	1.11334e-77	1.16661	0.854	0.645	2.62792e-73	3
Frmd4a	1.77779e-77	1.12766	0.834	0.574	4.19628e-73	3
Spag9	3.42266e-77	0.92818	0.92	0.836	8.07885e-73	3
Rsrp1	2.59529e-76	0.941405	0.948	0.841	6.12592e-72	3
Rapgef3	3.05734e-74	1.26921	0.706	0.395	7.21654e-70	3
Tnik	3.52651e-73	1.06551	0.818	0.569	8.32397e-69	3
Clmn	4.32845e-71	1.10145	0.82	0.576	1.02169e-66	3
Atp13a4	3.38416e-70	1.21671	0.634	0.303	7.98797e-66	3
Slc27a1	1.26826e-65	0.928926	0.89	0.75	2.9936e-61	3
Slco1c1	1.91158e-64	0.940887	0.894	0.697	4.51209e-60	3
Mycbp2	7.03729e-64	1.02275	0.798	0.583	1.66108e-59	3
Mical2	2.59169e-63	1.21611	0.658	0.376	6.11741e-59	3
Chd9	2.97455e-60	0.998014	0.822	0.668	7.02112e-56	3
Caskin1	7.12713e-60	1.04849	0.774	0.572	1.68229e-55	3
Trim9	1.21529e-59	1.10214	0.8	0.584	2.86858e-55	3
Prpf4b	8.07199e-59	0.890713	0.872	0.788	1.90531e-54	3
Mfn1	2.20249e-57	1.0675	0.694	0.444	5.19875e-53	3
Ncam1	3.49827e-57	0.900599	0.84	0.682	8.25733e-53	3
Fermt2	3.30001e-56	0.874718	0.89	0.79	7.78935e-52	3
Camk2g	3.89505e-56	1.01889	0.76	0.551	9.19388e-52	3
Htra1	1.43766e-55	0.682084	0.986	0.833	3.39346e-51	3
Pcdh9	2.92642e-55	1.03604	0.722	0.517	6.90753e-51	3
Tcf25	3.3e-55	0.877371	0.86	0.746	7.78933e-51	3
Phkg1	7.80443e-55	0.930747	0.82	0.621	1.84216e-50	3
Grk3	2.86099e-54	1.02819	0.776	0.567	6.75308e-50	3
Lrp1	1.72187e-53	1.09846	0.75	0.576	4.06429e-49	3
Ttc14	2.64779e-53	0.907656	0.812	0.691	6.24985e-49	3
Psd2	5.7963e-53	1.13979	0.612	0.352	1.36816e-48	3
Slc6a1	1.96854e-51	0.818397	0.902	0.725	4.64653e-47	3
Cadm1	3.33224e-51	0.783239	0.886	0.723	7.86542e-47	3
Rgs7	1.3994e-49	1.00135	0.482	0.218	3.30315e-45	3
Pde10a	1.61336e-49	1.16222	0.542	0.265	3.80818e-45	3
Lsamp	6.46212e-49	0.637711	0.936	0.867	1.52532e-44	3
Adgrl1	1.8157e-48	0.964773	0.628	0.383	4.28577e-44	3
Arhgef19	2.22157e-48	1.01697	0.512	0.257	5.2438e-44	3
Fat3	4.37397e-48	0.947112	0.428	0.175	1.03243e-43	3
Pcdh7	3.4989e-47	1.0051	0.658	0.414	8.25881e-43	3
Unc13c	4.25078e-47	1.02467	0.462	0.197	1.00336e-42	3
Gjb6	5.54022e-47	0.708287	0.9	0.625	1.30771e-42	3
Utp14b	1.66492e-46	0.923311	0.792	0.623	3.92988e-42	3
Grina	2.03968e-46	0.75946	0.908	0.75	4.81446e-42	3
Prex2	5.74773e-46	0.739282	0.896	0.764	1.35669e-41	3
Igfbp2	7.48918e-46	0.763487	0.524	0.216	1.76775e-41	3
Ccnl2	9.90939e-46	0.970294	0.712	0.548	2.33901e-41	3
Gabbr1	2.19436e-45	0.870183	0.782	0.652	5.17958e-41	3
Abr	2.22803e-43	0.873465	0.668	0.457	5.25905e-39	3
Luzp2	3.1282e-43	0.641568	0.932	0.787	7.38381e-39	3
Kcnn2	3.41947e-43	0.87762	0.726	0.554	8.07131e-39	3
Abcc5	7.73724e-43	0.989107	0.646	0.459	1.8263e-38	3
Qk	4.46891e-42	0.54371	0.972	0.941	1.05484e-37	3
Nktr	4.80023e-42	0.853812	0.766	0.644	1.13305e-37	3
Ahcyl1	8.5161e-42	0.709514	0.878	0.794	2.01014e-37	3
Ndrg2	2.45505e-41	0.51611	0.98	0.947	5.7949e-37	3
Rbm5	1.69408e-40	0.785126	0.756	0.624	3.99871e-36	3
Prodh	2.28609e-40	0.920321	0.704	0.531	5.39609e-36	3
Btbd17	2.76632e-40	0.67036	0.878	0.691	6.52961e-36	3
Nsmf	4.04062e-40	0.973133	0.582	0.367	9.53748e-36	3
Pnn	4.05262e-40	0.812639	0.806	0.716	9.56581e-36	3
Tril	4.5611e-40	0.796695	0.806	0.608	1.0766e-35	3
Dmd	5.02623e-40	0.837991	0.734	0.576	1.18639e-35	3
4930402H24Rik	1.63052e-39	0.778817	0.768	0.642	3.84868e-35	3
Gpc5	1.72415e-39	0.83865	0.73	0.52	4.06968e-35	3
Chd4	1.09641e-38	0.775624	0.786	0.694	2.58797e-34	3
Washc2	2.27833e-38	0.899318	0.67	0.488	5.37776e-34	3
Ccdc141	8.03929e-38	0.949258	0.502	0.278	1.89759e-33	3
Tnrc6a	3.88922e-37	0.826025	0.724	0.592	9.18012e-33	3
Plcb1	4.50573e-37	0.881058	0.63	0.43	1.06353e-32	3
Pcdh1	5.23874e-37	0.895507	0.432	0.215	1.23655e-32	3
S1pr1	1.00835e-36	0.522776	0.962	0.893	2.38011e-32	3
Luc7l3	2.11353e-36	0.747028	0.826	0.755	4.98878e-32	3
Ampd2	2.24476e-36	0.977894	0.36	0.157	5.29853e-32	3
Cpeb4	2.97127e-36	0.879008	0.706	0.566	7.0134e-32	3
Atp2a2	5.02817e-36	0.66181	0.798	0.725	1.18685e-31	3
Gabbr2	1.48137e-35	0.888096	0.44	0.213	3.49664e-31	3
Nrcam	1.56024e-35	0.756785	0.804	0.661	3.68279e-31	3
Paqr7	1.60456e-35	0.720565	0.648	0.432	3.7874e-31	3
Phka1	4.25673e-35	0.915595	0.506	0.292	1.00476e-30	3
Ntm	5.20654e-35	0.531085	0.92	0.825	1.22895e-30	3
Lfng	6.94508e-35	0.90087	0.582	0.377	1.63932e-30	3
Dzip1l	1.21529e-34	0.898482	0.49	0.273	2.86856e-30	3
Arglu1	1.97547e-34	0.603213	0.864	0.841	4.66289e-30	3
Adgrl3	2.40508e-34	0.856568	0.582	0.39	5.67695e-30	3
Farp1	2.67077e-34	0.913874	0.622	0.452	6.30409e-30	3
Myo18a	3.02994e-34	0.941159	0.548	0.368	7.15187e-30	3
Acin1	3.21547e-34	0.862153	0.684	0.569	7.58979e-30	3
Lgi1	5.20678e-34	1.01352	0.51	0.298	1.22901e-29	3
Ttyh1	7.73192e-34	0.489406	0.98	0.889	1.82504e-29	3
Tet2	1.09046e-33	0.884954	0.528	0.326	2.57393e-29	3
Plcd4	1.18354e-33	0.808803	0.688	0.554	2.79364e-29	3
Cuedc1	1.28161e-33	0.875464	0.514	0.31	3.02512e-29	3
F3	1.81966e-33	0.537223	0.936	0.798	4.29512e-29	3
Dido1	2.35631e-33	0.90533	0.528	0.338	5.56184e-29	3
Kifc3	2.63228e-33	0.896612	0.502	0.303	6.21323e-29	3
Slc38a3	2.91773e-33	0.795365	0.722	0.592	6.88701e-29	3
Akap8l	8.47483e-33	0.837706	0.574	0.401	2.0004e-28	3
Fnbp1	1.2711e-32	0.897543	0.656	0.532	3.0003e-28	3
Acsbg1	1.69583e-32	0.695053	0.84	0.689	4.00284e-28	3
Arhgef12	2.01735e-32	0.767962	0.732	0.633	4.76176e-28	3
Aatk	1.1014e-31	0.870951	0.324	0.137	2.59974e-27	3
Cspg5	1.71962e-31	0.432008	0.986	0.963	4.059e-27	3
Dock4	2.64347e-31	0.8403	0.568	0.39	6.23964e-27	3
Prex1	4.88199e-31	0.798094	0.584	0.404	1.15234e-26	3
Npas3	5.9211e-31	0.777581	0.62	0.467	1.39762e-26	3
Slc30a10	7.0488e-31	0.864294	0.594	0.412	1.6638e-26	3
Tmem44	7.75982e-31	0.893577	0.49	0.299	1.83163e-26	3
Alpk1	1.26181e-30	0.705697	0.306	0.122	2.97838e-26	3
Mapk10	1.45636e-30	0.818425	0.458	0.272	3.43759e-26	3
Wasf3	2.66229e-30	0.782126	0.616	0.465	6.28407e-26	3
Gpr37l1	4.33733e-30	0.459954	0.982	0.888	1.02378e-25	3
Fam107a	5.67519e-30	0.614776	0.876	0.759	1.33957e-25	3
Eif4g3	5.85909e-30	0.852514	0.628	0.502	1.38298e-25	3
Pitpnc1	1.20847e-29	0.658485	0.756	0.629	2.85246e-25	3
Agl	1.25888e-29	0.766716	0.598	0.437	2.97147e-25	3
Hmgn3	1.31471e-29	0.743844	0.738	0.671	3.10324e-25	3
Hspa5	1.36307e-29	0.617502	0.85	0.779	3.21739e-25	3
Auts2	1.65503e-29	0.704166	0.736	0.631	3.90653e-25	3
Kidins220	2.23986e-29	0.757121	0.73	0.638	5.28697e-25	3
Thoc2l	2.34628e-29	0.896186	0.49	0.303	5.53816e-25	3
Hdhd5	3.84697e-29	0.767688	0.358	0.174	9.08038e-25	3
Spire1	1.36698e-28	0.711101	0.696	0.594	3.22662e-24	3
Cep85l	1.8199e-28	0.833455	0.49	0.307	4.2957e-24	3
Acsl3	2.9429e-28	0.420326	0.982	0.934	6.94641e-24	3
Per3	4.14489e-28	0.733512	0.652	0.51	9.78359e-24	3
Etnppl	6.06667e-28	0.892749	0.52	0.322	1.43198e-23	3
Cdh10	6.68839e-28	0.802243	0.566	0.4	1.57873e-23	3
Nfat5	7.73815e-28	0.832686	0.594	0.448	1.82651e-23	3
Clk1	7.95591e-28	0.728245	0.712	0.616	1.87791e-23	3
Luc7l2	9.94999e-28	0.661459	0.798	0.759	2.3486e-23	3
Adgrb3	1.14957e-27	0.916647	0.518	0.358	2.71345e-23	3
Ubr2	1.81734e-27	0.759503	0.528	0.369	4.28966e-23	3
Etv4	2.6032e-27	0.813952	0.348	0.168	6.14458e-23	3
Cdc37l1	2.75871e-27	0.665364	0.682	0.571	6.51165e-23	3
Pclo	2.94613e-27	0.825554	0.352	0.175	6.95405e-23	3
Nhsl1	3.54826e-27	0.861555	0.394	0.215	8.37531e-23	3
Cdh19	5.12135e-27	0.840031	0.408	0.226	1.20884e-22	3
Cables1	8.30098e-27	0.82111	0.356	0.178	1.95936e-22	3
Aox1	8.55661e-27	0.793495	0.308	0.138	2.0197e-22	3
Kmt2c	9.01737e-27	0.852357	0.678	0.58	2.12846e-22	3
Klhdc7a	1.65533e-26	0.754118	0.302	0.135	3.90724e-22	3
Kmt2a	1.71617e-26	0.751053	0.672	0.574	4.05085e-22	3
Ntsr2	3.46253e-26	0.393759	0.986	0.926	8.17295e-22	3
Elmo2	6.11132e-26	0.91068	0.422	0.254	1.44252e-21	3
Paxbp1	1.06036e-25	0.800638	0.556	0.407	2.50288e-21	3
Sash1	1.24183e-25	0.616274	0.776	0.699	2.93122e-21	3
Gpr162	1.26807e-25	0.801037	0.466	0.286	2.99314e-21	3
Ppp1r9a	2.61716e-25	0.821111	0.548	0.414	6.17754e-21	3
Ptprz1	3.46778e-25	0.363583	0.988	0.973	8.18535e-21	3
Fam20a	4.47395e-25	0.765468	0.55	0.378	1.05603e-20	3
Lrrc8c	6.48815e-25	0.737307	0.356	0.185	1.53146e-20	3
Sptbn1	8.86541e-25	0.582608	0.774	0.684	2.09259e-20	3
Mat2a	9.36928e-25	0.643153	0.766	0.708	2.21152e-20	3
Usp54	2.37813e-24	0.743522	0.398	0.228	5.61335e-20	3
Zfc3h1	2.388e-24	0.80724	0.39	0.225	5.63663e-20	3
Abhd14b	2.73085e-24	0.775632	0.444	0.272	6.44589e-20	3
Huwe1	3.07335e-24	0.843792	0.604	0.495	7.25433e-20	3
Kif1b	3.67871e-24	0.524189	0.862	0.836	8.68322e-20	3
Cyp4f15	3.7287e-24	0.757459	0.508	0.336	8.80122e-20	3
Nt5c2	5.0346e-24	0.730553	0.522	0.358	1.18837e-19	3
Fam184a	5.52239e-24	0.796915	0.55	0.394	1.3035e-19	3
Cbs	8.19843e-24	0.695258	0.682	0.593	1.93516e-19	3
Tra2a	8.65667e-24	0.584229	0.754	0.705	2.04332e-19	3
Prrc2c	9.21894e-24	0.615552	0.778	0.75	2.17604e-19	3
Spaca6	1.00391e-23	0.691839	0.304	0.145	2.36963e-19	3
Msi2	1.05543e-23	0.473182	0.89	0.877	2.49123e-19	3
Dtna	1.3135e-23	0.487773	0.902	0.882	3.10038e-19	3
Sema4b	2.25005e-23	0.716933	0.434	0.269	5.31101e-19	3
Mdga2	2.55132e-23	0.778108	0.492	0.339	6.02213e-19	3
Gm38394	2.59057e-23	0.712871	0.326	0.168	6.11479e-19	3
Mfge8	3.12319e-23	0.389958	0.97	0.916	7.37199e-19	3
Slc39a12	4.20525e-23	0.518899	0.76	0.579	9.92608e-19	3
Fam193b	5.44537e-23	0.856572	0.35	0.191	1.28532e-18	3
Eif2s3y	6.88123e-23	0.765991	0.534	0.399	1.62425e-18	3
Dlg4	7.06951e-23	0.738975	0.444	0.286	1.66869e-18	3
Clasp2	8.87507e-23	0.648618	0.682	0.608	2.09487e-18	3
Gramd1a	1.28481e-22	0.755473	0.33	0.173	3.03266e-18	3
P3h3	1.31929e-22	0.857714	0.336	0.179	3.11405e-18	3
Shisa4	1.75675e-22	0.632748	0.752	0.677	4.14664e-18	3
Gabrb1	2.23651e-22	0.561411	0.8	0.718	5.27905e-18	3
Col11a2	2.62012e-22	0.726658	0.454	0.281	6.18452e-18	3
Zkscan3	2.74355e-22	0.784671	0.544	0.419	6.47587e-18	3
Mfsd2a	3.05646e-22	0.663254	0.528	0.345	7.21448e-18	3
Slc4a4	3.7136e-22	0.420622	0.95	0.799	8.76557e-18	3
Fgd6	3.96112e-22	0.770215	0.518	0.377	9.34984e-18	3
Mapk8ip3	7.41668e-22	0.744137	0.496	0.352	1.75063e-17	3
Rb1	1.00188e-21	0.764202	0.548	0.425	2.36484e-17	3
Vav3	1.05822e-21	0.638632	0.258	0.114	2.49782e-17	3
Pde8b	1.31016e-21	0.650292	0.48	0.318	3.09249e-17	3
Fbxo44	1.44239e-21	0.748579	0.504	0.369	3.40462e-17	3
Fry	1.59004e-21	0.76163	0.318	0.161	3.75312e-17	3
Septin4	1.82956e-21	0.643329	0.264	0.119	4.3185e-17	3
R3hdm1	3.09936e-21	0.721814	0.59	0.486	7.31573e-17	3
Atp6v0b	3.12375e-21	0.512893	0.786	0.769	7.3733e-17	3
Itpr2	4.23795e-21	0.708163	0.508	0.358	1.00033e-16	3
Sirpa	4.24061e-21	0.589771	0.666	0.552	1.00095e-16	3
Rnpc3	5.19018e-21	0.692548	0.594	0.48	1.22509e-16	3
Myo6	5.47518e-21	0.522921	0.834	0.804	1.29236e-16	3
Chuk	5.64936e-21	0.675553	0.452	0.3	1.33347e-16	3
Myorg	6.52799e-21	0.61839	0.572	0.433	1.54087e-16	3
Hdac4	6.71954e-21	0.764849	0.44	0.292	1.58608e-16	3
Pik3r1	6.75094e-21	0.696849	0.608	0.509	1.59349e-16	3
Fam228b	7.16003e-21	0.711924	0.496	0.351	1.69005e-16	3
Sema4a	7.5669e-21	0.694123	0.37	0.211	1.78609e-16	3
Clk4	9.83646e-21	0.69477	0.54	0.417	2.3218e-16	3
Nrd1	1.33977e-20	0.754614	0.528	0.414	3.16239e-16	3
Kank1	1.6629e-20	0.750981	0.39	0.24	3.9251e-16	3
Aifm3	1.78967e-20	0.673736	0.462	0.304	4.22433e-16	3
Cyp2d22	1.81591e-20	0.633221	0.62	0.49	4.28627e-16	3
Sh3glb2	2.1635e-20	0.759483	0.402	0.261	5.10673e-16	3
Gpld1	2.41536e-20	0.662013	0.542	0.398	5.70123e-16	3
Nisch	4.90596e-20	0.620193	0.666	0.608	1.158e-15	3
Usp34	6.41336e-20	0.629188	0.608	0.512	1.51381e-15	3
Arhgef4	1.03507e-19	0.760599	0.388	0.243	2.44319e-15	3
Ccdc50	1.2005e-19	0.702906	0.582	0.486	2.83367e-15	3
Dio2	1.26764e-19	0.725056	0.598	0.485	2.99214e-15	3
Usp19	1.73722e-19	0.745542	0.494	0.376	4.10054e-15	3
Kcnq3	1.81322e-19	0.691436	0.352	0.205	4.27993e-15	3
Vps13d	1.87217e-19	0.665363	0.342	0.196	4.41906e-15	3
Ngef	1.93404e-19	0.713426	0.488	0.352	4.56511e-15	3
Cxcl14	1.99672e-19	0.389681	0.91	0.689	4.71306e-15	3
Als2cl	2.15419e-19	0.673796	0.252	0.117	5.08476e-15	3
Itga6	2.32036e-19	0.725415	0.422	0.275	5.47697e-15	3
Grm3	2.52404e-19	0.614027	0.614	0.492	5.95775e-15	3
Rbm39	2.87545e-19	0.415695	0.892	0.877	6.78722e-15	3
Herc1	2.88502e-19	0.754734	0.522	0.422	6.80979e-15	3
Srsf5	3.54239e-19	0.560342	0.798	0.768	8.36146e-15	3
Ldlr	4.34552e-19	0.666143	0.372	0.22	1.02572e-14	3
Mdm4	5.31236e-19	0.750795	0.488	0.367	1.25393e-14	3
Ivd	5.84e-19	0.704306	0.578	0.505	1.37847e-14	3
Nebl	7.32815e-19	0.651791	0.576	0.454	1.72974e-14	3
Kcnk1	8.42571e-19	0.392673	0.822	0.647	1.98881e-14	3
Ubr5	8.93987e-19	0.684513	0.522	0.411	2.11017e-14	3
Herc2	9.147e-19	0.731914	0.47	0.334	2.15906e-14	3
Fgfr1	9.23609e-19	0.547437	0.724	0.663	2.18009e-14	3
Smox	9.60084e-19	0.708511	0.488	0.367	2.26618e-14	3
Hip1	1.03434e-18	0.743353	0.45	0.326	2.44145e-14	3
Dusp11	1.1587e-18	0.680985	0.562	0.463	2.73498e-14	3
Hivep3	1.1623e-18	0.636119	0.556	0.452	2.7435e-14	3
Rbm28	1.89044e-18	0.686821	0.51	0.397	4.4622e-14	3
Fzd2	2.25679e-18	0.574153	0.684	0.591	5.32692e-14	3
Utrn	2.26008e-18	0.746187	0.392	0.252	5.33469e-14	3
Shc3	2.97143e-18	0.662202	0.336	0.195	7.01377e-14	3
5031439G07Rik	5.08405e-18	0.755849	0.286	0.153	1.20004e-13	3
Calr	5.23982e-18	0.462341	0.812	0.788	1.23681e-13	3
Glul	5.29567e-18	0.312169	0.994	0.942	1.24999e-13	3
Zswim8	7.5423e-18	0.687101	0.392	0.26	1.78028e-13	3
Cep350	9.28344e-18	0.763329	0.416	0.289	2.19126e-13	3
Wnk2	1.1279e-17	0.728795	0.422	0.291	2.66229e-13	3
Septin7	1.14238e-17	0.407699	0.75	0.529	2.69647e-13	3
Adgrb1	1.14291e-17	0.769186	0.416	0.285	2.69772e-13	3
Limch1	1.14982e-17	0.624139	0.63	0.546	2.71404e-13	3
Vps13c	1.19467e-17	0.647949	0.348	0.21	2.81989e-13	3
Safb2	1.35115e-17	0.677949	0.466	0.346	3.18925e-13	3
Add1	1.54766e-17	0.629807	0.588	0.513	3.6531e-13	3
Smg1	1.9363e-17	0.77211	0.4	0.275	4.57043e-13	3
Ctnnd2	1.98341e-17	0.568421	0.7	0.653	4.68165e-13	3
Srsf11	1.98591e-17	0.585302	0.688	0.616	4.68755e-13	3
Sfpq	2.07046e-17	0.530947	0.704	0.642	4.88711e-13	3
Pcyt2	2.58953e-17	0.656849	0.506	0.382	6.11233e-13	3
Sgip1	3.99449e-17	0.618708	0.58	0.477	9.4286e-13	3
Tspyl2	4.56194e-17	0.657238	0.326	0.194	1.0768e-12	3
Atxn2	9.81983e-17	0.663677	0.5	0.399	2.31787e-12	3
Trappc10	1.27617e-16	0.682802	0.422	0.301	3.01228e-12	3
Itih3	2.05878e-16	0.772749	0.416	0.285	4.85953e-12	3
Ate1	2.1672e-16	0.568208	0.62	0.559	5.11546e-12	3
Srrm1	2.30663e-16	0.530653	0.688	0.634	5.44458e-12	3
Phactr3	2.36222e-16	0.5605	0.59	0.498	5.57578e-12	3
Magi2	2.44074e-16	0.643564	0.454	0.344	5.76113e-12	3
Dlgap1	2.74063e-16	0.518372	0.668	0.587	6.46899e-12	3
Specc1	2.83092e-16	0.692866	0.526	0.444	6.68209e-12	3
Fam13c	3.26217e-16	0.581615	0.582	0.477	7.70002e-12	3
Kif1a	3.49307e-16	0.642048	0.58	0.517	8.24505e-12	3
Zfp280c	3.52216e-16	0.628937	0.344	0.214	8.31371e-12	3
Pabpn1	3.61088e-16	0.484609	0.656	0.584	8.52312e-12	3
Slitrk2	3.72318e-16	0.614697	0.544	0.435	8.78819e-12	3
mt-Nd2	4.69632e-16	0.260737	0.996	0.996	1.10852e-11	3
Zcchc7	4.72828e-16	0.566278	0.644	0.571	1.11606e-11	3
Ubn2	5.63905e-16	0.630474	0.548	0.469	1.33104e-11	3
Paqr8	6.42628e-16	0.588687	0.666	0.606	1.51686e-11	3
Mafg	7.20662e-16	0.680884	0.44	0.317	1.70105e-11	3
Slc25a18	8.90685e-16	0.553534	0.572	0.444	2.10237e-11	3
Dlg5	9.15821e-16	0.648017	0.314	0.19	2.1617e-11	3
Ptch1	9.48824e-16	0.633101	0.52	0.406	2.2396e-11	3
Atrx	1.47234e-15	0.522273	0.708	0.68	3.47531e-11	3
Slc7a11	1.49146e-15	0.524022	0.698	0.563	3.52045e-11	3
Xbp1	1.65263e-15	0.594821	0.458	0.333	3.90086e-11	3
Zranb2	1.74808e-15	0.517213	0.684	0.674	4.12616e-11	3
Chka	1.7567e-15	0.609045	0.506	0.408	4.14653e-11	3
Cyp2j9	1.77971e-15	0.594202	0.54	0.438	4.20083e-11	3
Sh3pxd2b	1.83825e-15	0.626544	0.35	0.224	4.339e-11	3
Sptan1	1.90061e-15	0.684529	0.466	0.374	4.48619e-11	3
Izumo4	1.95968e-15	0.591507	0.444	0.325	4.62562e-11	3
Zhx3	2.09406e-15	0.715918	0.45	0.35	4.94281e-11	3
Brinp3	2.12763e-15	0.585393	0.256	0.134	5.02205e-11	3
Plxnb1	2.65201e-15	0.643097	0.548	0.47	6.2598e-11	3
Septin8	2.84552e-15	0.664616	0.374	0.247	6.71657e-11	3
D130040H23Rik	2.94137e-15	0.717547	0.374	0.253	6.9428e-11	3
Htt	4.91925e-15	0.722075	0.35	0.232	1.16114e-10	3
Mcur1	5.02223e-15	0.597418	0.512	0.425	1.18545e-10	3
Dot1l	5.44749e-15	0.718024	0.302	0.184	1.28583e-10	3
Fbrsl1	6.23856e-15	0.628258	0.574	0.513	1.47255e-10	3
Ralgds	6.47668e-15	0.647589	0.33	0.21	1.52875e-10	3
Arhgap5	7.44483e-15	0.354501	0.932	0.907	1.75728e-10	3
Birc6	7.53257e-15	0.596018	0.536	0.451	1.77799e-10	3
Tlcd1	8.42075e-15	0.440071	0.642	0.512	1.98763e-10	3
Efr3b	8.50646e-15	0.632734	0.346	0.224	2.00787e-10	3
Sned1	9.02999e-15	0.613887	0.366	0.238	2.13144e-10	3
Acss2	9.77213e-15	0.688872	0.462	0.355	2.30661e-10	3
Ncor1	1.01817e-14	0.585773	0.67	0.639	2.40329e-10	3
Irak2	1.22216e-14	0.606266	0.346	0.222	2.88478e-10	3
Zfhx2	1.29391e-14	0.6609	0.352	0.234	3.05414e-10	3
Fut9	1.52968e-14	0.601958	0.64	0.589	3.61065e-10	3
Arhgef26	1.65677e-14	0.530977	0.63	0.579	3.91064e-10	3
Srsf1	2.02361e-14	0.588554	0.554	0.481	4.77652e-10	3
Atl2	2.89776e-14	0.67496	0.474	0.383	6.83988e-10	3
Khdc4	3.08527e-14	0.650439	0.364	0.25	7.28247e-10	3
Apc	3.85059e-14	0.643165	0.646	0.624	9.08892e-10	3
Atad2b	4.02989e-14	0.658088	0.43	0.331	9.51214e-10	3
Clip1	4.44308e-14	0.586476	0.282	0.166	1.04874e-09	3
Dtx3	5.09157e-14	0.601923	0.55	0.484	1.20181e-09	3
Pygm	5.9673e-14	0.615297	0.268	0.152	1.40852e-09	3
Srsf2	7.9352e-14	0.487227	0.654	0.616	1.87302e-09	3
Kirrel2	8.38978e-14	0.490432	0.258	0.141	1.98032e-09	3
Pfkfb4	8.53201e-14	0.558562	0.342	0.221	2.0139e-09	3
Grid2	9.07512e-14	0.595968	0.324	0.208	2.14209e-09	3
Rgl2	1.09318e-13	0.614865	0.278	0.163	2.58035e-09	3
Wfs1	1.12886e-13	0.565484	0.264	0.151	2.66456e-09	3
Nav2	1.13802e-13	0.577867	0.546	0.467	2.68619e-09	3
Enah	1.687e-13	0.506618	0.652	0.622	3.982e-09	3
Kansl3	1.70985e-13	0.646171	0.332	0.219	4.03593e-09	3
Rab34	1.74297e-13	0.653738	0.456	0.36	4.1141e-09	3
Rorb	1.8307e-13	0.330802	0.884	0.845	4.32118e-09	3
Pmp22	2.24432e-13	0.631603	0.466	0.367	5.29749e-09	3
Gabra2	2.29743e-13	0.631448	0.352	0.235	5.42286e-09	3
Sirt7	2.42261e-13	0.581784	0.37	0.255	5.71833e-09	3
Sfxn5	2.72654e-13	0.392031	0.784	0.743	6.43573e-09	3
Rbm26	2.97633e-13	0.502484	0.596	0.535	7.02534e-09	3
Eps8	3.18696e-13	0.538689	0.452	0.334	7.5225e-09	3
Cry2	3.69041e-13	0.623357	0.47	0.378	8.71084e-09	3
Hip1r	3.99263e-13	0.586656	0.26	0.149	9.42421e-09	3
Pitpnm2	4.08648e-13	0.599142	0.288	0.176	9.64573e-09	3
Slc3a2	5.40879e-13	0.354423	0.76	0.706	1.27669e-08	3
Abca2	5.78253e-13	0.579579	0.324	0.21	1.36491e-08	3
Krba1	6.45478e-13	0.583666	0.254	0.146	1.52359e-08	3
Zswim6	7.16987e-13	0.624873	0.312	0.196	1.69238e-08	3
Cdh2	7.48106e-13	0.439173	0.708	0.693	1.76583e-08	3
Cdc42bpa	7.8864e-13	0.550117	0.536	0.476	1.86151e-08	3
Pfkp	7.96963e-13	0.590587	0.534	0.438	1.88115e-08	3
Mast4	7.97697e-13	0.616041	0.47	0.378	1.88288e-08	3
Daam1	8.03733e-13	0.560709	0.512	0.433	1.89713e-08	3
Wsb1	9.39195e-13	0.567373	0.524	0.442	2.21688e-08	3
Por	1.02608e-12	0.488682	0.57	0.505	2.42195e-08	3
Brd9	1.06866e-12	0.601049	0.514	0.447	2.52246e-08	3
Pcdh10	1.07998e-12	0.457583	0.712	0.682	2.54917e-08	3
Dgkb	1.12923e-12	0.618257	0.536	0.47	2.66544e-08	3
Cdk12	1.26738e-12	0.643969	0.488	0.416	2.99152e-08	3
Acsl6	1.38322e-12	0.351856	0.862	0.792	3.26496e-08	3
Tsc22d3	1.40509e-12	0.60651	0.552	0.465	3.31658e-08	3
Chst10	1.60209e-12	0.574725	0.324	0.213	3.78157e-08	3
Ankrd17	1.60833e-12	0.63526	0.478	0.399	3.79631e-08	3
Trak1	1.63096e-12	0.65967	0.39	0.295	3.84972e-08	3
Ash1l	1.80064e-12	0.506674	0.632	0.611	4.25022e-08	3
Hepacam	1.95122e-12	0.407835	0.784	0.768	4.60565e-08	3
Gja1	2.24938e-12	0.271815	0.972	0.901	5.30943e-08	3
Camk2n1	2.35153e-12	0.431768	0.702	0.627	5.55056e-08	3
Hnrnpdl	2.6241e-12	0.512173	0.626	0.605	6.19393e-08	3
Eps15	2.72328e-12	0.501527	0.6	0.55	6.42803e-08	3
Ttyh3	3.27851e-12	0.465251	0.718	0.683	7.7386e-08	3
Pdgfrb	3.30942e-12	0.580622	0.438	0.342	7.81156e-08	3
Inf2	3.60291e-12	0.59154	0.286	0.178	8.50431e-08	3
Nfx1	3.66146e-12	0.643975	0.37	0.272	8.6425e-08	3
Map4	3.91185e-12	0.69538	0.496	0.44	9.23353e-08	3
Hmgcr	4.03906e-12	0.47225	0.634	0.575	9.5338e-08	3
Agrn	4.69708e-12	0.557261	0.32	0.21	1.1087e-07	3
Akap8	5.01268e-12	0.573418	0.388	0.29	1.18319e-07	3
Rbm25	6.00398e-12	0.483619	0.7	0.669	1.41718e-07	3
Nsd1	6.96864e-12	0.554287	0.57	0.515	1.64488e-07	3
Srebf1	7.53206e-12	0.527452	0.576	0.526	1.77787e-07	3
Hjurp	8.18922e-12	0.564536	0.428	0.339	1.93298e-07	3
Stk38	9.59131e-12	0.580298	0.422	0.332	2.26393e-07	3
Fgf1	1.06067e-11	0.599406	0.368	0.268	2.50361e-07	3
Marchf7	1.14563e-11	0.54649	0.306	0.2	2.70415e-07	3
Eva1a	1.14596e-11	0.415409	0.624	0.522	2.70493e-07	3
Tef	1.29477e-11	0.58097	0.51	0.448	3.05617e-07	3
Hnrnpu	1.44976e-11	0.455732	0.74	0.737	3.42202e-07	3
Lars2	1.48743e-11	0.434873	0.666	0.612	3.51092e-07	3
Sf3b1	1.52162e-11	0.447949	0.636	0.625	3.59163e-07	3
Bcat2	1.57759e-11	0.523902	0.258	0.156	3.72375e-07	3
Map2	2.03737e-11	0.457616	0.672	0.629	4.80901e-07	3
Per1	2.07331e-11	0.498064	0.256	0.153	4.89384e-07	3
Trps1	2.48784e-11	0.517653	0.65	0.642	5.8723e-07	3
Tia1	2.72876e-11	0.463551	0.62	0.582	6.44097e-07	3
Hbegf	2.9848e-11	0.473857	0.364	0.255	7.04532e-07	3
Esrra	3.03706e-11	0.520372	0.3	0.198	7.16867e-07	3
Nim1k	3.14851e-11	0.605802	0.502	0.433	7.43174e-07	3
Gpc6	3.41108e-11	0.582502	0.364	0.271	8.05151e-07	3
Psd3	3.77963e-11	0.579974	0.43	0.354	8.92144e-07	3
Mark3	4.13782e-11	0.484973	0.5	0.434	9.7669e-07	3
Kcnj16	4.3859e-11	0.497198	0.282	0.178	1.03525e-06	3
Mllt10	4.49075e-11	0.537016	0.35	0.25	1.06e-06	3
Slc6a11	4.93721e-11	0.376534	0.734	0.672	1.16538e-06	3
Slc13a5	4.98195e-11	0.561802	0.348	0.245	1.17594e-06	3
Ndufaf4	5.11573e-11	0.605482	0.448	0.371	1.20752e-06	3
Pkd1	6.27552e-11	0.516127	0.31	0.209	1.48127e-06	3
Rasa2	6.66308e-11	0.509815	0.61	0.564	1.57275e-06	3
Clcn2	7.10146e-11	0.564665	0.28	0.18	1.67623e-06	3
Dnmt3a	7.20447e-11	0.61166	0.372	0.28	1.70054e-06	3
Dcaf8	7.38355e-11	0.529564	0.496	0.441	1.74281e-06	3
Zfp532	7.44113e-11	0.534019	0.346	0.249	1.7564e-06	3
Nckap5	7.59049e-11	0.551137	0.424	0.332	1.79166e-06	3
Ranbp2	7.82295e-11	0.520718	0.454	0.379	1.84653e-06	3
Dock1	9.67235e-11	0.696145	0.434	0.369	2.28306e-06	3
Mink1	9.71101e-11	0.552343	0.392	0.298	2.29219e-06	3
Fasn	1.06235e-10	0.606051	0.472	0.41	2.50756e-06	3
Eif4g1	1.10956e-10	0.566382	0.516	0.464	2.61901e-06	3
Dmxl1	1.19858e-10	0.526172	0.398	0.313	2.82912e-06	3
Trio	1.24175e-10	0.531516	0.28	0.185	2.93103e-06	3
Sbno1	1.46903e-10	0.51729	0.476	0.411	3.46749e-06	3
Slc1a4	1.47363e-10	0.517956	0.466	0.388	3.47837e-06	3
Tmc7	1.5155e-10	0.491185	0.262	0.162	3.57718e-06	3
Crlf3	1.53888e-10	0.523607	0.494	0.432	3.63238e-06	3
Slc15a2	1.55699e-10	0.46101	0.614	0.575	3.67512e-06	3
Srrt	1.82378e-10	0.577628	0.344	0.253	4.30485e-06	3
Smarcc2	1.90509e-10	0.599556	0.434	0.363	4.49678e-06	3
Gdi1	2.20982e-10	0.514077	0.486	0.42	5.21606e-06	3
Plcb4	2.33465e-10	0.564763	0.3	0.206	5.51071e-06	3
Zfp207	2.33766e-10	0.504328	0.486	0.429	5.51781e-06	3
Hnrnpa3	2.5936e-10	0.433278	0.668	0.659	6.12194e-06	3
Itgav	2.75227e-10	0.558141	0.45	0.38	6.49647e-06	3
Spen	2.89823e-10	0.609379	0.38	0.299	6.84098e-06	3
Acat3	3.02836e-10	0.491885	0.254	0.158	7.14815e-06	3
Jmjd1c	3.11837e-10	0.572675	0.492	0.445	7.3606e-06	3
Cntfr	3.20205e-10	0.377335	0.69	0.654	7.55812e-06	3
Apln	3.63839e-10	0.411968	0.336	0.228	8.58807e-06	3
Trip11	3.88539e-10	0.491777	0.5	0.441	9.17108e-06	3
Tulp3	4.25673e-10	0.609313	0.346	0.257	1.00476e-05	3
Atxn2l	4.51035e-10	0.53288	0.406	0.328	1.06462e-05	3
Chd6	4.51148e-10	0.480746	0.552	0.513	1.06489e-05	3
Akt2	4.60883e-10	0.500595	0.508	0.441	1.08787e-05	3
Serpine2	4.63425e-10	0.330187	0.824	0.751	1.09387e-05	3
Ccnt2	4.82464e-10	0.528821	0.478	0.411	1.13881e-05	3
Marchf6	5.55238e-10	0.529317	0.34	0.242	1.31058e-05	3
Gm10033	5.91786e-10	0.547842	0.252	0.158	1.39685e-05	3
Slc35e4	6.23017e-10	0.501068	0.316	0.221	1.47057e-05	3
Ptk2	6.51175e-10	0.563778	0.42	0.35	1.53703e-05	3
P4ha1	6.80393e-10	0.520126	0.502	0.437	1.606e-05	3
Zmynd8	6.9938e-10	0.578509	0.38	0.295	1.65082e-05	3
Gtpbp2	7.20824e-10	0.498693	0.372	0.282	1.70143e-05	3
Nat8f1	7.80332e-10	0.340612	0.606	0.506	1.8419e-05	3
Ddx46	8.16969e-10	0.505897	0.442	0.369	1.92837e-05	3
Kmt2d	9.20503e-10	0.612204	0.288	0.2	2.17276e-05	3
Crebzf	9.95232e-10	0.597067	0.366	0.29	2.34915e-05	3
Mxd4	1.04675e-09	0.571402	0.46	0.403	2.47075e-05	3
Prr5	1.06515e-09	0.608245	0.26	0.171	2.51418e-05	3
Trpm7	1.22232e-09	0.507226	0.51	0.464	2.88517e-05	3
Rrbp1	1.30787e-09	0.416611	0.64	0.615	3.08709e-05	3
Akap9	1.38124e-09	0.53095	0.618	0.619	3.26027e-05	3
Fam171b	1.40064e-09	0.354416	0.76	0.736	3.30608e-05	3
Gm9925	1.42432e-09	0.505998	0.446	0.357	3.36197e-05	3
Arhgef40	1.99885e-09	0.506887	0.324	0.239	4.71808e-05	3
Bhlhe40	2.10032e-09	0.482598	0.394	0.313	4.95759e-05	3
Nsd3	2.25016e-09	0.486483	0.426	0.358	5.31128e-05	3
Timp4	2.32549e-09	0.363532	0.654	0.568	5.48908e-05	3
Phactr1	2.36125e-09	0.506344	0.444	0.38	5.5735e-05	3
Zfp638	2.5146e-09	0.551696	0.524	0.487	5.93547e-05	3
Riok3	2.64296e-09	0.57575	0.368	0.296	6.23844e-05	3
Il18	2.76966e-09	0.497204	0.614	0.586	6.53749e-05	3
Gpr146	2.77871e-09	0.546672	0.372	0.292	6.55886e-05	3
Zscan26	2.77915e-09	0.520354	0.348	0.261	6.55991e-05	3
Tmem63b	2.82847e-09	0.546575	0.44	0.383	6.67633e-05	3
Atp11b	2.9879e-09	0.547082	0.398	0.325	7.05265e-05	3
Ccdc88c	3.01089e-09	0.563104	0.3	0.211	7.10691e-05	3
Acot11	3.08631e-09	0.576069	0.322	0.24	7.28493e-05	3
Ranbp3l	3.28411e-09	0.485984	0.286	0.193	7.75181e-05	3
Csgalnact1	3.29952e-09	0.515426	0.382	0.295	7.78819e-05	3
Zc3h7a	3.55262e-09	0.492937	0.296	0.208	8.38559e-05	3
Atp6v0a1	3.55872e-09	0.506013	0.388	0.315	8.39999e-05	3
Dhcr7	3.57623e-09	0.517173	0.398	0.315	8.44132e-05	3
Gpatch8	3.68165e-09	0.480874	0.554	0.523	8.69017e-05	3
Atp11a	3.8507e-09	0.506242	0.26	0.172	9.0892e-05	3
Vcl	3.95592e-09	0.520746	0.54	0.505	9.33756e-05	3
Rhou	4.02167e-09	0.503691	0.306	0.219	9.49275e-05	3
Zfp445	4.05429e-09	0.635713	0.41	0.351	9.56975e-05	3
Trib2	4.17496e-09	0.488114	0.33	0.244	9.85456e-05	3
Tnrc6b	4.20388e-09	0.521633	0.592	0.596	9.92284e-05	3
Pbxip1	4.36054e-09	0.421247	0.676	0.663	0.000102926	3
Tjp1	4.43743e-09	0.584439	0.52	0.499	0.000104741	3
Myo10	4.48861e-09	0.418129	0.674	0.67	0.000105949	3
Gon4l	4.68861e-09	0.560309	0.338	0.261	0.00011067	3
Itprid2	4.69757e-09	0.531326	0.318	0.238	0.000110881	3
Chst1	5.20673e-09	0.362139	0.572	0.481	0.0001229	3
Agpat5	6.17684e-09	0.353829	0.726	0.683	0.000145798	3
Ghr	6.36214e-09	0.476375	0.264	0.174	0.000150172	3
Ip6k1	6.8568e-09	0.515531	0.348	0.27	0.000161848	3
Gpatch2	7.23974e-09	0.509396	0.302	0.219	0.000170887	3
Fgfr2	7.79423e-09	0.489685	0.442	0.382	0.000183975	3
Hacd2	7.81221e-09	0.340374	0.636	0.578	0.000184399	3
Cluh	8.15234e-09	0.539905	0.304	0.223	0.000192428	3
Hook3	8.15716e-09	0.480051	0.572	0.566	0.000192542	3
U2surp	9.10371e-09	0.447951	0.586	0.586	0.000214884	3
Celsr2	1.00007e-08	0.508863	0.346	0.271	0.000236056	3
Rgs6	1.26453e-08	0.490351	0.272	0.186	0.00029848	3
Abcb9	1.29834e-08	0.460354	0.302	0.214	0.000306461	3
Zzef1	1.38061e-08	0.552115	0.26	0.177	0.00032588	3
Gramd1b	1.43761e-08	0.5571	0.356	0.281	0.000339333	3
Mapk1ip1	1.46059e-08	0.51506	0.254	0.172	0.000344759	3
Dennd1a	1.50038e-08	0.531613	0.43	0.367	0.000354149	3
Lrp1b	1.53107e-08	0.48398	0.294	0.205	0.000361394	3
Etnk1	1.66e-08	0.471131	0.546	0.544	0.000391826	3
Kcna2	1.68655e-08	0.520737	0.474	0.423	0.000398093	3
Sorcs2	1.68996e-08	0.50244	0.372	0.289	0.000398897	3
Peg3	1.82748e-08	0.634903	0.466	0.418	0.000431358	3
Insig1	1.90645e-08	0.365915	0.546	0.485	0.000449999	3
Usp53	1.9131e-08	0.592532	0.366	0.293	0.000451568	3
Marchf2	2.12578e-08	0.518309	0.306	0.221	0.000501768	3
Phf3	2.13491e-08	0.473752	0.498	0.465	0.000503924	3
Tmcc1	2.13858e-08	0.435863	0.6	0.589	0.000504791	3
Ttc4	2.50907e-08	0.551732	0.372	0.308	0.000592242	3
Rabep1	2.53769e-08	0.513135	0.412	0.353	0.000598996	3
Inppl1	2.59173e-08	0.521684	0.324	0.247	0.000611753	3
Aplp1	2.61296e-08	0.260131	0.714	0.611	0.000616764	3
Lyst	2.82408e-08	0.456483	0.254	0.17	0.000666596	3
Kat6b	3.11249e-08	0.551404	0.386	0.322	0.000734672	3
Nphp3	3.23192e-08	0.42796	0.256	0.172	0.000762861	3
Iqsec1	3.36529e-08	0.481546	0.374	0.3	0.000794342	3
Atp2c1	3.79946e-08	0.4992	0.392	0.331	0.000896826	3
St6galnac5	3.82742e-08	0.415945	0.444	0.36	0.000903423	3
Clk3	3.8888e-08	0.488811	0.258	0.176	0.000917913	3
Mark2	4.12379e-08	0.556078	0.282	0.202	0.00097338	3
Stx16	4.20621e-08	0.477517	0.472	0.436	0.000992834	3
Haghl	4.27308e-08	0.537052	0.442	0.4	0.00100862	3
Dync1h1	4.47979e-08	0.581696	0.438	0.401	0.00105741	3
Usp24	4.54277e-08	0.511665	0.37	0.304	0.00107228	3
Aak1	4.62443e-08	0.552165	0.35	0.283	0.00109155	3
Cipc	4.83066e-08	0.516332	0.308	0.231	0.00114023	3
Srgap3	5.47684e-08	0.497102	0.512	0.489	0.00129275	3
Dop1b	5.66593e-08	0.487195	0.286	0.206	0.00133739	3
Ppp6r3	5.81061e-08	0.556533	0.37	0.308	0.00137154	3
Arrb1	6.46829e-08	0.622517	0.39	0.34	0.00152677	3
Adgrb2	6.62572e-08	0.533787	0.29	0.213	0.00156393	3
Lhfp	8.58838e-08	0.50623	0.354	0.284	0.0020272	3
Zfp950	8.88469e-08	0.521127	0.444	0.384	0.00209714	3
Supt6	8.97963e-08	0.481252	0.366	0.3	0.00211955	3
Slc20a1	9.06774e-08	0.569597	0.49	0.452	0.00214035	3
Mras	9.44728e-08	0.375783	0.588	0.562	0.00222994	3
Tubb2a	1.03481e-07	0.268997	0.64	0.584	0.00244257	3
S100b	1.07059e-07	0.298721	0.616	0.502	0.00252703	3
Atp8a1	1.11837e-07	0.466108	0.344	0.268	0.00263981	3
Ralgapa1	1.14244e-07	0.536418	0.392	0.334	0.00269663	3
Ocrl	1.19684e-07	0.451409	0.314	0.236	0.00282503	3
Tbce	1.20853e-07	0.473951	0.274	0.198	0.0028526	3
Swap70	1.23999e-07	0.50631	0.36	0.296	0.00292687	3
Hnrnpl	1.53543e-07	0.453764	0.508	0.497	0.00362423	3
Thoc2	1.55606e-07	0.489986	0.484	0.462	0.00367291	3
Smarca2	1.64879e-07	0.585739	0.438	0.404	0.00389181	3
Arhgef1	1.67391e-07	0.464796	0.302	0.23	0.0039511	3
Hivep1	1.6926e-07	0.480606	0.296	0.224	0.00399522	3
Napg	2.08034e-07	0.374308	0.272	0.196	0.00491042	3
Fus	2.10924e-07	0.341394	0.69	0.717	0.00497865	3
Dync1li2	2.20371e-07	0.503056	0.354	0.295	0.00520164	3
Kmt2b	2.23559e-07	0.478997	0.254	0.181	0.00527688	3
Wwc1	2.45344e-07	0.623096	0.352	0.295	0.0057911	3
Gk	2.58584e-07	0.469498	0.37	0.305	0.00610363	3
Hmg20a	2.71799e-07	0.501457	0.322	0.252	0.00641555	3
Snx32	2.74312e-07	0.477785	0.3	0.227	0.00647485	3
Gpi1	2.82597e-07	0.32918	0.67	0.657	0.00667042	3
Rab30	2.94401e-07	0.526802	0.292	0.223	0.00694904	3
Pag1	3.27346e-07	0.442424	0.28	0.208	0.00772668	3
Ttc19	3.29381e-07	0.48541	0.392	0.338	0.00777471	3
Ap3d1	3.43759e-07	0.60574	0.338	0.28	0.00811409	3
Itsn2	3.47296e-07	0.432193	0.274	0.2	0.00819757	3
Omg	3.7555e-07	0.386395	0.492	0.426	0.00886448	3
Chd8	3.97234e-07	0.538545	0.338	0.278	0.00937632	3
Amer2	3.98648e-07	0.45692	0.466	0.438	0.0094097	3
Golgb1	4.04442e-07	0.585078	0.494	0.482	0.00954644	3
Trpc4ap	4.08465e-07	0.452126	0.372	0.324	0.00964142	3
Fmn2	4.41609e-07	0.507712	0.51	0.49	0.0104237	3
Srsf6	4.68534e-07	0.474645	0.448	0.41	0.0110593	3
Slc4a3	5.0935e-07	0.452587	0.278	0.203	0.0120227	3
Timm44	5.21376e-07	0.552288	0.316	0.25	0.0123066	3
Slc25a36	6.33264e-07	0.512465	0.41	0.37	0.0149476	3
Pigs	6.36249e-07	0.443856	0.368	0.306	0.015018	3
Ppp1r12a	6.42469e-07	0.44391	0.42	0.373	0.0151648	3
Rbm6	6.4721e-07	0.486988	0.352	0.294	0.0152767	3
Jarid2	6.71158e-07	0.430683	0.294	0.223	0.015842	3
Gpam	6.77903e-07	0.37563	0.578	0.548	0.0160012	3
Fut8	7.0112e-07	0.384706	0.49	0.445	0.0165492	3
Phf20l1	7.4145e-07	0.455867	0.486	0.465	0.0175012	3
Mapre3	8.13163e-07	0.432496	0.28	0.212	0.0191939	3
Ubr3	8.50087e-07	0.417392	0.3	0.232	0.0200654	3
Eya1	8.99079e-07	0.476297	0.282	0.214	0.0212219	3
Fnbp4	9.07482e-07	0.438848	0.338	0.275	0.0214202	3
Ccdc88a	9.27988e-07	0.32093	0.802	0.813	0.0219042	3
Ubr4	9.70423e-07	0.532767	0.298	0.235	0.0229059	3
Ldb1	9.79372e-07	0.558148	0.31	0.249	0.0231171	3
Cd2ap	9.846e-07	0.469603	0.404	0.356	0.0232405	3
Zfp397	1.02718e-06	0.4329	0.378	0.328	0.0242456	3
Acap2	1.14091e-06	0.476933	0.38	0.331	0.02693	3
Carmil1	1.17072e-06	0.450933	0.256	0.187	0.0276336	3
Ddx50	1.20171e-06	0.472078	0.462	0.445	0.0283652	3
Rnf215	1.53989e-06	0.364965	0.386	0.326	0.0363475	3
Safb	1.54716e-06	0.498604	0.398	0.358	0.0365191	3
Rere	1.62344e-06	0.514928	0.348	0.301	0.0383196	3
Pnpla7	1.67644e-06	0.556247	0.362	0.309	0.0395706	3
Pou3f3	1.76561e-06	0.309036	0.718	0.752	0.0416755	3
Mrps5	1.78071e-06	0.514555	0.452	0.429	0.0420319	3
Srpk2	1.94936e-06	0.444119	0.562	0.578	0.0460128	3
Marf1	1.96058e-06	0.483218	0.316	0.257	0.0462775	3
Nsdhl	2.11247e-06	0.421142	0.318	0.254	0.0498626	3
Arnt2	2.18485e-06	0.453048	0.3	0.241	0.0515713	3
Fubp1	2.26966e-06	0.400884	0.594	0.594	0.053573	3
Ankrd11	2.40166e-06	0.418746	0.564	0.563	0.0566888	3
Slc12a4	2.45014e-06	0.432246	0.31	0.248	0.0578331	3
Zfp329	2.46586e-06	0.429232	0.428	0.384	0.0582041	3
Chfr	2.54912e-06	0.404984	0.264	0.197	0.0601693	3
Irf3	2.5745e-06	0.420269	0.306	0.245	0.0607686	3
Baz2a	2.80211e-06	0.482801	0.256	0.191	0.0661411	3
Cyp2j6	2.95275e-06	0.447218	0.414	0.369	0.0696968	3
Atf7ip	3.2949e-06	0.471394	0.4	0.356	0.0777729	3
Ube3c	3.65734e-06	0.517547	0.25	0.189	0.0863279	3
Flrt1	3.67871e-06	0.390175	0.258	0.191	0.0868324	3
Ercc5	3.84482e-06	0.465655	0.25	0.186	0.090753	3
Zer1	3.907e-06	0.494252	0.318	0.26	0.0922208	3
Ggnbp2	4.10269e-06	0.4833	0.416	0.39	0.0968399	3
Dclk2	4.20712e-06	0.498223	0.264	0.203	0.0993049	3
Srebf2	4.25349e-06	0.401408	0.498	0.502	0.100399	3
Ylpm1	4.28221e-06	0.452947	0.338	0.288	0.101077	3
Grik5	4.2988e-06	0.464094	0.276	0.213	0.101469	3
Taz	4.4027e-06	0.40567	0.34	0.28	0.103921	3
Sfswap	4.49086e-06	0.491266	0.306	0.251	0.106002	3
Mpp6	4.87458e-06	0.411947	0.426	0.383	0.11506	3
Ssbp2	4.94394e-06	0.440907	0.434	0.404	0.116697	3
Fads1	4.96808e-06	0.379826	0.542	0.533	0.117267	3
Klhl24	5.08128e-06	0.476462	0.448	0.432	0.119938	3
Crtc3	5.23401e-06	0.391584	0.47	0.453	0.123544	3
Cdh20	5.29222e-06	0.424574	0.262	0.198	0.124918	3
Pstk	5.4004e-06	0.421874	0.332	0.276	0.127471	3
Hnrnph1	5.45252e-06	0.380103	0.558	0.564	0.128701	3
Trp53bp2	5.46001e-06	0.505904	0.392	0.354	0.128878	3
Ophn1	5.46314e-06	0.478058	0.33	0.275	0.128952	3
Dlst	5.52049e-06	0.500877	0.332	0.288	0.130306	3
Hsp90b1	5.56542e-06	0.281856	0.772	0.839	0.131366	3
Cnot4	5.58882e-06	0.398163	0.42	0.385	0.131918	3
Mia3	5.69115e-06	0.502037	0.358	0.315	0.134334	3
Golga4	6.17477e-06	0.453263	0.386	0.345	0.145749	3
Emsy	6.31753e-06	0.417821	0.35	0.298	0.149119	3
Ston2	6.65088e-06	0.497288	0.332	0.28	0.156987	3
Usp40	6.71948e-06	0.438924	0.264	0.201	0.158607	3
Exoc6b	7.20307e-06	0.469582	0.268	0.211	0.170021	3
Galnt11	7.32968e-06	0.41466	0.306	0.25	0.17301	3
Mro	7.39944e-06	0.497963	0.36	0.312	0.174656	3
N4bp2l2	7.49332e-06	0.420475	0.52	0.528	0.176872	3
Brwd1	7.73786e-06	0.512038	0.364	0.323	0.182644	3
Phkb	8.07547e-06	0.446963	0.348	0.304	0.190613	3
Sorl1	8.20441e-06	0.417755	0.372	0.321	0.193657	3
Ddx55	8.47577e-06	0.448359	0.26	0.201	0.200062	3
R3hdm2	9.54139e-06	0.468433	0.434	0.419	0.225215	3
Aldh1l1	9.54226e-06	0.418014	0.506	0.475	0.225236	3
Ptprd	1.00245e-05	0.517796	0.342	0.294	0.236618	3
Ccdc136	1.06374e-05	0.483353	0.332	0.281	0.251085	3
Arid4a	1.06947e-05	0.499854	0.39	0.356	0.252438	3
Nbeal1	1.07795e-05	0.46504	0.432	0.406	0.25444	3
Hlf	1.08542e-05	0.443846	0.438	0.401	0.256203	3
Slc2a1	1.08565e-05	0.422109	0.384	0.332	0.256258	3
Cpne2	1.10613e-05	0.436429	0.4	0.359	0.261091	3
Scara3	1.12273e-05	0.355825	0.538	0.523	0.265008	3
Tulp4	1.16648e-05	0.423046	0.484	0.476	0.275336	3
Tcf7l2	1.17163e-05	0.381979	0.492	0.472	0.276551	3
Cdk8	1.1902e-05	0.401999	0.31	0.252	0.280935	3
Ncor2	1.19393e-05	0.469111	0.326	0.27	0.281816	3
Baz2b	1.2194e-05	0.508803	0.416	0.389	0.287828	3
Fam214a	1.24652e-05	0.480191	0.28	0.224	0.294228	3
Epb41l2	1.288e-05	0.39184	0.458	0.436	0.30402	3
Esco1	1.30183e-05	0.503071	0.328	0.273	0.307285	3
Mbnl2	1.31997e-05	0.425479	0.488	0.484	0.311565	3
Serpinh1	1.3301e-05	0.425451	0.45	0.424	0.313957	3
Kmt5b	1.34516e-05	0.521129	0.374	0.339	0.317513	3
Sltm	1.37128e-05	0.447619	0.442	0.419	0.323677	3
Oaf	1.38557e-05	0.357016	0.488	0.446	0.327049	3
Ncan	1.39973e-05	0.358463	0.586	0.587	0.330392	3
Numa1	1.41513e-05	0.471258	0.37	0.333	0.334027	3
Nufip2	1.44803e-05	0.451078	0.446	0.435	0.341792	3
9330159F19Rik	1.45144e-05	0.371969	0.492	0.473	0.342598	3
Map7d1	1.52792e-05	0.519218	0.334	0.294	0.36065	3
Tet3	1.7508e-05	0.403363	0.254	0.196	0.413258	3
Entpd2	1.79078e-05	0.335465	0.48	0.439	0.422695	3
B3galt1	1.97815e-05	0.356509	0.364	0.319	0.466921	3
Nemf	2.00432e-05	0.46041	0.362	0.323	0.473099	3
St3gal4	2.14834e-05	0.445725	0.408	0.377	0.507095	3
Taf15	2.2363e-05	0.428469	0.422	0.405	0.527855	3
Hps4	2.24839e-05	0.367508	0.268	0.21	0.530709	3
Ezr	2.28455e-05	0.291794	0.69	0.74	0.539245	3
Gsap	2.41302e-05	0.478018	0.304	0.252	0.569569	3
Ankrd12	2.42593e-05	0.374149	0.544	0.538	0.572616	3
Arhgap17	2.48108e-05	0.399076	0.254	0.196	0.585633	3
Cyp51	2.5342e-05	0.480884	0.482	0.475	0.598172	3
[truncated: 2,371 more rows]
