# Supplementary material for: Astrocyte heterogeneity reveals region-specific astrogenesis in the white matter
Source: Nat Neurosci. 2025 Feb 24;28(3):457–69. doi: 10.1038/s41593-025-01878-6 (PMC11893471; doi:10.1038/s41593-025-01878-6)
Supplement: Supplementary file 4 — Differential gene expression analysis between astrocytes in layer 1, gray and white matter. This analysis compares gene expression among astrocytes located in layer 1, gray and white matter as presented in Fig. 2a, right. Results are visualized in Fig. 3a. Statistical significance was assessed using a two-sided Mann–Whitney U-test with Bonferroni correction for multiple comparisons. All Pvalues are included in the table. [file 41593_2025_1878_MOESM4_ESM.xlsx]

## Sheet: Comparison_REGIONS
gene	p_val	avg_log2FC	pct.1	pct.2	p_val_adj	region
Gria2	2.74252e-289	2.12991	0.933	0.603	6.47345e-285	GM
Macf1	4.97623e-256	1.61306	0.964	0.831	1.17459e-251	GM
Syne1	1.05184e-219	1.84278	0.879	0.5	2.48276e-215	GM
Nrxn1	7.69012e-218	1.05672	0.987	0.932	1.81518e-213	GM
Slc7a10	6.17432e-209	1.57949	0.851	0.419	1.45739e-204	GM
Son	1.42998e-184	1.01723	0.988	0.936	3.37533e-180	GM
Appl2	2.22881e-175	1.28603	0.898	0.606	5.26087e-171	GM
F3	2.00836e-159	1.18167	0.915	0.698	4.74053e-155	GM
Vegfa	2.88902e-157	1.35384	0.829	0.486	6.81925e-153	GM
Atp1a2	4.82221e-154	0.820112	0.996	0.979	1.13824e-149	GM
Dclk1	2.00582e-153	1.03645	0.975	0.91	4.73453e-149	GM
Ntm	3.81518e-153	1.1016	0.919	0.739	9.00536e-149	GM
Htra1	7.71754e-151	1.08216	0.945	0.743	1.82165e-146	GM
Ddhd1	3.0821e-150	1.32825	0.807	0.512	7.275e-146	GM
Gnao1	2.41329e-141	0.9363	0.957	0.851	5.69632e-137	GM
Tril	4.76121e-138	1.19424	0.792	0.443	1.12384e-133	GM
Fgfr3	1.46967e-136	1.14248	0.834	0.553	3.469e-132	GM
Bcan	6.30176e-136	0.831344	0.964	0.882	1.48747e-131	GM
Slco1c1	6.3704e-136	1.14746	0.851	0.57	1.50367e-131	GM
Daam2	2.33237e-134	1.37992	0.732	0.386	5.50533e-130	GM
Gpr37l1	5.81644e-134	0.935507	0.949	0.843	1.37291e-129	GM
Ank2	2.97886e-132	1.03938	0.908	0.77	7.03131e-128	GM
Grin2c	8.51136e-132	1.32329	0.742	0.376	2.00902e-127	GM
Trpm3	2.30002e-131	1.41844	0.544	0.163	5.42897e-127	GM
Sat1	9.26475e-130	1.14875	0.895	0.707	2.18685e-125	GM
Snrnp70	9.59014e-130	0.991492	0.919	0.813	2.26366e-125	GM
Msmo1	1.65191e-127	1.21658	0.866	0.701	3.89917e-123	GM
Mertk	3.18702e-125	1.12405	0.769	0.425	7.52265e-121	GM
S1pr1	4.40559e-122	0.796206	0.949	0.846	1.0399e-117	GM
Gjb6	2.53945e-119	1.05389	0.82	0.473	5.99412e-115	GM
Pnisr	5.35559e-119	0.953009	0.937	0.869	1.26413e-114	GM
Slc6a1	1.40845e-118	0.981991	0.858	0.619	3.32451e-114	GM
Frmd4a	5.27853e-118	1.13782	0.747	0.443	1.24594e-113	GM
Spag9	5.10117e-116	0.911344	0.893	0.792	1.20408e-111	GM
Tnik	1.3418e-113	1.11849	0.735	0.444	3.16719e-109	GM
Luzp2	1.25029e-111	0.898186	0.876	0.724	2.95118e-107	GM
Cxcl14	3.67728e-107	0.852384	0.879	0.525	8.67985e-103	GM
Atp13a4	5.94829e-107	1.16151	0.505	0.159	1.40403e-102	GM
Lsamp	1.81591e-104	0.730228	0.922	0.821	4.28627e-100	GM
Phkg1	3.64013e-104	1.00317	0.78	0.489	8.59216e-100	GM
Slc27a1	3.41929e-101	0.887474	0.84	0.683	8.07088e-97	GM
Dst	1.38409e-100	1.05082	0.808	0.641	3.26701e-96	GM
Tlcd1	7.84951e-100	1.03797	0.663	0.367	1.8528e-95	GM
Fermt2	2.72297e-99	0.878985	0.854	0.743	6.42731e-95	GM
Grina	7.21533e-97	0.852364	0.867	0.656	1.70311e-92	GM
Rapgef3	1.00543e-96	1.12667	0.582	0.265	2.37321e-92	GM
Ncam1	3.74424e-96	0.919161	0.795	0.593	8.83792e-92	GM
Btbd17	3.94031e-96	0.976136	0.816	0.596	9.30072e-92	GM
Nrcam	3.36546e-95	0.904193	0.789	0.548	7.94383e-91	GM
Rsrp1	1.24967e-93	0.826016	0.904	0.797	2.94972e-89	GM
Acsl3	4.23637e-93	0.616197	0.978	0.895	9.99952e-89	GM
Prex2	4.3299e-93	0.857124	0.875	0.67	1.02203e-88	GM
Gpc5	7.26724e-92	0.86708	0.703	0.362	1.71536e-87	GM
Chd9	2.92542e-91	0.978985	0.77	0.591	6.90517e-87	GM
Kcnk1	5.44454e-90	0.849843	0.797	0.517	1.28513e-85	GM
Grk3	1.9282e-88	1.06425	0.703	0.466	4.55131e-84	GM
Nwd1	5.62249e-88	1.12119	0.723	0.51	1.32713e-83	GM
Cadm1	1.24554e-86	0.82343	0.832	0.64	2.93997e-82	GM
Camk2g	5.40309e-85	1.00095	0.688	0.45	1.27535e-80	GM
Leng8	1.05062e-84	0.957732	0.735	0.514	2.47987e-80	GM
Paqr7	7.97293e-84	0.88963	0.593	0.302	1.88193e-79	GM
Clmn	8.42268e-83	0.920201	0.732	0.461	1.98809e-78	GM
Ogt	1.69065e-81	0.839335	0.856	0.752	3.99061e-77	GM
Lgi1	8.78033e-80	1.06215	0.457	0.169	2.07251e-75	GM
Mfge8	8.72238e-76	0.674217	0.942	0.9	2.05883e-71	GM
Pcdh7	8.94551e-75	0.884331	0.579	0.289	2.1115e-70	GM
Caskin1	1.41803e-73	0.948219	0.699	0.481	3.34712e-69	GM
Slc39a12	1.45424e-73	0.712397	0.747	0.429	3.43258e-69	GM
Ddx17	2.27016e-73	0.929291	0.788	0.644	5.35848e-69	GM
Mfsd2a	4.61029e-73	0.883917	0.497	0.214	1.08821e-68	GM
Ntsr2	1.06478e-72	0.519921	0.965	0.897	2.51331e-68	GM
Slc4a4	8.1604e-71	0.571086	0.932	0.683	1.92618e-66	GM
Slc30a10	5.94306e-70	0.874206	0.559	0.289	1.4028e-65	GM
Fzd2	9.44024e-70	0.887193	0.688	0.5	2.22827e-65	GM
Slc38a3	3.83967e-69	0.845964	0.698	0.503	9.06316e-65	GM
Etnppl	4.23533e-69	1.08787	0.47	0.203	9.99707e-65	GM
Dmd	1.13122e-68	0.846712	0.691	0.486	2.67012e-64	GM
Fjx1	1.34751e-68	0.745357	0.808	0.627	3.18066e-64	GM
Per3	3.0987e-67	0.87423	0.625	0.412	7.31417e-63	GM
Ndrg2	1.71766e-66	0.527029	0.961	0.942	4.05437e-62	GM
Prpf4b	2.49409e-66	0.792487	0.835	0.756	5.88704e-62	GM
Cspg5	3.14175e-66	0.473129	0.982	0.947	7.41578e-62	GM
Ddx5	6.01579e-66	0.583571	0.963	0.935	1.41997e-61	GM
Acsbg1	8.75361e-65	0.707663	0.795	0.606	2.0662e-60	GM
Prodh	1.06324e-64	0.81553	0.658	0.428	2.50966e-60	GM
Tcf25	4.16234e-64	0.785306	0.809	0.704	9.82478e-60	GM
Timp4	4.87965e-61	0.68982	0.695	0.437	1.15179e-56	GM
Slitrk2	9.59337e-61	0.834063	0.554	0.323	2.26442e-56	GM
Fam228b	1.09159e-60	0.923767	0.475	0.244	2.57659e-56	GM
Hmgcr	5.80126e-60	0.870556	0.662	0.486	1.36933e-55	GM
Mfn1	1.30232e-59	0.845786	0.578	0.36	3.074e-55	GM
S100b	3.39708e-59	0.707644	0.638	0.37	8.01847e-55	GM
Acss2	3.65663e-59	0.893504	0.471	0.246	8.63111e-55	GM
4930402H24Rik	2.64306e-58	0.762648	0.735	0.569	6.23867e-54	GM
Ahcyl1	2.78193e-57	0.613681	0.843	0.76	6.56647e-53	GM
Pmp22	2.08229e-56	0.828937	0.483	0.255	4.91505e-52	GM
Adgrl1	7.56469e-56	0.831778	0.515	0.298	1.78557e-51	GM
Lfng	8.86214e-56	0.86533	0.506	0.285	2.09182e-51	GM
Aplp1	1.7247e-55	0.569017	0.733	0.492	4.07097e-51	GM
Nat8f1	2.09105e-55	0.840849	0.613	0.407	4.93571e-51	GM
Slc25a18	3.76225e-55	0.74152	0.568	0.331	8.88041e-51	GM
Fam184a	5.19912e-55	0.862364	0.519	0.291	1.2272e-50	GM
Trim9	1.87774e-54	0.845062	0.692	0.521	4.43222e-50	GM
Plpp3	3.51857e-54	0.515386	0.98	0.956	8.30523e-50	GM
Slc6a11	1.27633e-53	0.618817	0.759	0.583	3.01264e-49	GM
Gja1	2.25895e-53	0.469242	0.96	0.85	5.33203e-49	GM
Hnrnpa2b1	2.96129e-53	0.605128	0.961	0.92	6.98983e-49	GM
Pcyt2	1.11629e-52	0.834447	0.495	0.281	2.63489e-48	GM
Agpat5	1.85053e-52	0.650852	0.749	0.616	4.368e-48	GM
Fam20a	3.59275e-52	0.715087	0.505	0.277	8.48033e-48	GM
Rorb	9.42282e-52	0.563925	0.877	0.819	2.22416e-47	GM
Myorg	9.48052e-52	0.683803	0.555	0.326	2.23778e-47	GM
Atp6v0b	1.42335e-51	0.5873	0.796	0.741	3.35966e-47	GM
Gabrb1	1.7014e-51	0.560881	0.812	0.628	4.01598e-47	GM
Agl	2.10695e-51	0.773674	0.55	0.35	4.97324e-47	GM
Cpeb4	8.1538e-51	0.743182	0.663	0.491	1.92462e-46	GM
Ate1	1.90371e-50	0.783006	0.637	0.481	4.49352e-46	GM
Eva1a	3.58629e-50	0.700353	0.633	0.418	8.46508e-46	GM
Hacd2	6.1397e-50	0.78031	0.658	0.497	1.44921e-45	GM
Plcb1	1.6047e-49	0.819932	0.548	0.35	3.78775e-45	GM
Lrp1	1.61119e-49	0.80099	0.669	0.518	3.80305e-45	GM
Grm3	7.00413e-49	0.678498	0.598	0.399	1.65325e-44	GM
Pcdh9	8.3156e-49	0.773547	0.621	0.456	1.96281e-44	GM
Ttc14	1.89259e-48	0.73778	0.748	0.66	4.46727e-44	GM
Mical2	2.43952e-48	0.890042	0.504	0.309	5.75825e-44	GM
Mycbp2	3.43836e-48	0.767016	0.676	0.539	8.1159e-44	GM
Camk2n1	5.14363e-48	0.620979	0.712	0.545	1.2141e-43	GM
Chst1	5.58642e-48	0.598471	0.596	0.368	1.31862e-43	GM
Gpld1	7.13062e-48	0.689983	0.515	0.3	1.68311e-43	GM
Entpd2	1.04161e-47	0.678705	0.544	0.322	2.45862e-43	GM
Cdh10	2.16575e-47	0.757086	0.513	0.314	5.11203e-43	GM
Psd2	3.96808e-47	0.845006	0.479	0.279	9.36625e-43	GM
Tnrc6a	7.76808e-47	0.752838	0.667	0.541	1.83358e-42	GM
AC149090.1	2.90525e-46	0.944391	0.552	0.385	6.85754e-42	GM
Plcd4	3.07224e-46	0.716332	0.64	0.491	7.25171e-42	GM
Washc2	7.48945e-46	0.775857	0.588	0.424	1.76781e-41	GM
Gabbr1	1.0581e-45	0.642556	0.721	0.608	2.49754e-41	GM
Prex1	2.49304e-45	0.679562	0.522	0.317	5.88458e-41	GM
Auts2	4.6086e-45	0.671193	0.702	0.577	1.08781e-40	GM
Rnpc3	4.75889e-45	0.78905	0.569	0.405	1.12329e-40	GM
Adgrl3	2.5968e-44	0.773663	0.497	0.319	6.12949e-40	GM
Shisa4	1.03976e-43	0.664919	0.728	0.638	2.45424e-39	GM
Cyp2d22	2.8871e-43	0.663277	0.59	0.407	6.81471e-39	GM
Acsl6	5.49801e-43	0.493993	0.86	0.73	1.29775e-38	GM
Rab34	9.25171e-43	0.783734	0.454	0.274	2.18377e-38	GM
Abr	2.18466e-42	0.716675	0.563	0.394	5.15666e-38	GM
Utp14b	4.14716e-42	0.742163	0.703	0.579	9.78896e-38	GM
Fam13c	2.02607e-41	0.641296	0.575	0.388	4.78233e-37	GM
Phactr3	2.37378e-41	0.662049	0.583	0.422	5.60308e-37	GM
Zcchc7	2.54365e-41	0.750551	0.631	0.52	6.00402e-37	GM
Sgip1	4.80434e-41	0.690365	0.568	0.397	1.13402e-36	GM
Wasf3	1.23031e-40	0.705589	0.555	0.401	2.90401e-36	GM
Itpr2	6.95359e-40	0.683025	0.465	0.274	1.64133e-35	GM
Slc3a2	5.72948e-39	0.591902	0.75	0.669	1.35239e-34	GM
Ccnl2	6.52086e-39	0.716284	0.621	0.511	1.53918e-34	GM
Nsmf	2.6774e-38	0.777333	0.472	0.308	6.31972e-34	GM
Kcnn2	4.17662e-38	0.609357	0.644	0.498	9.85848e-34	GM
Chst2	4.37465e-38	0.47	0.789	0.583	1.03259e-33	GM
Rbm5	1.96737e-37	0.649265	0.684	0.593	4.64379e-33	GM
Arglu1	2.19772e-37	0.545299	0.857	0.829	5.18751e-33	GM
St6galnac5	5.34219e-37	0.585787	0.458	0.264	1.26097e-32	GM
Tmem176a	9.81287e-37	0.515589	0.491	0.289	2.31623e-32	GM
Fnbp1	1.03427e-36	0.704084	0.602	0.485	2.44129e-32	GM
Limch1	8.50163e-36	0.556134	0.625	0.474	2.00673e-31	GM
Pabpn1	9.75841e-36	0.683763	0.643	0.534	2.30338e-31	GM
Omg	1.31388e-35	0.553701	0.517	0.333	3.10128e-31	GM
Luc7l2	1.98661e-35	0.593371	0.788	0.736	4.6892e-31	GM
Smpdl3a	2.85158e-35	0.499207	0.718	0.587	6.73086e-31	GM
Nebl	2.97053e-35	0.61439	0.545	0.38	7.01164e-31	GM
Npas3	3.10674e-35	0.662832	0.549	0.415	7.33315e-31	GM
Myo6	1.32951e-34	0.46318	0.83	0.782	3.13818e-30	GM
Fgd6	1.58368e-34	0.663114	0.469	0.309	3.73812e-30	GM
Pcdh10	2.17888e-34	0.528754	0.73	0.632	5.14304e-30	GM
Slc1a4	3.77501e-34	0.633557	0.47	0.311	8.91053e-30	GM
Nt5c2	5.26527e-34	0.665585	0.453	0.293	1.24281e-29	GM
Dock4	5.60118e-34	0.733034	0.48	0.336	1.3221e-29	GM
Il18	3.68437e-33	0.54942	0.642	0.524	8.6966e-29	GM
Slc7a11	3.86963e-33	0.546245	0.666	0.478	9.13386e-29	GM
Kidins220	4.10593e-33	0.572998	0.688	0.607	9.69163e-29	GM
Hivep3	5.34719e-33	0.60154	0.531	0.387	1.26215e-28	GM
Cdc37l1	7.08467e-33	0.596199	0.633	0.53	1.67227e-28	GM
Ptch1	2.05798e-32	0.674608	0.489	0.34	4.85765e-28	GM
Arhgef12	4.02204e-32	0.599489	0.688	0.596	9.49363e-28	GM
Eif4g3	4.31746e-32	0.65369	0.569	0.459	1.01909e-27	GM
Farp1	4.85214e-32	0.671399	0.537	0.403	1.1453e-27	GM
Slc15a2	5.47923e-32	0.539529	0.639	0.508	1.29332e-27	GM
Wls	5.93922e-32	0.573364	0.488	0.328	1.40189e-27	GM
Insig1	6.71222e-32	0.616962	0.551	0.423	1.58435e-27	GM
Pfkp	2.1779e-31	0.539953	0.531	0.353	5.14072e-27	GM
Abcc5	1.35115e-30	0.684237	0.535	0.425	3.18924e-26	GM
Pbxip1	1.3715e-30	0.52336	0.716	0.601	3.2373e-26	GM
Cd47	1.90256e-30	0.49715	0.691	0.609	4.49079e-26	GM
Rasa2	2.30038e-30	0.5711	0.623	0.505	5.42983e-26	GM
Pnn	5.43308e-30	0.575407	0.754	0.698	1.28242e-25	GM
Pitpnc1	1.54947e-29	0.595078	0.685	0.601	3.65738e-25	GM
Eif2s3y	3.26552e-29	0.671833	0.475	0.348	7.70792e-25	GM
Por	4.74154e-29	0.533716	0.568	0.448	1.11919e-24	GM
Mast4	5.4514e-29	0.639751	0.453	0.315	1.28675e-24	GM
Vcl	6.64478e-29	0.544868	0.575	0.429	1.56843e-24	GM
Akap8l	5.0845e-28	0.702591	0.479	0.361	1.20015e-23	GM
Sqle	7.42973e-28	0.529802	0.535	0.406	1.75371e-23	GM
Nim1k	7.84318e-28	0.668111	0.499	0.373	1.8513e-23	GM
Srrm2	1.70211e-27	0.514736	0.886	0.856	4.01767e-23	GM
Dlgap1	2.65159e-27	0.500857	0.646	0.541	6.25881e-23	GM
Tlr3	1.04701e-26	0.538412	0.49	0.348	2.47137e-22	GM
Paxbp1	1.37798e-25	0.666801	0.48	0.366	3.25258e-21	GM
Hlf	1.44845e-25	0.562467	0.466	0.332	3.41893e-21	GM
Fdft1	4.13254e-25	0.506147	0.541	0.417	9.75444e-21	GM
P4ha1	4.33838e-25	0.480711	0.507	0.372	1.02403e-20	GM
Sash1	5.02191e-25	0.45894	0.736	0.677	1.18537e-20	GM
Cyp2j9	6.67375e-25	0.516884	0.505	0.387	1.57527e-20	GM
Luc7l3	2.87198e-24	0.543508	0.784	0.743	6.77901e-20	GM
Dio2	3.63698e-24	0.520361	0.559	0.43	8.58473e-20	GM
Clasp2	1.32389e-23	0.540466	0.644	0.588	3.12491e-19	GM
Smpd1	1.3397e-23	0.466335	0.468	0.332	3.16223e-19	GM
Ctnnd2	5.58388e-23	0.466484	0.691	0.621	1.31802e-18	GM
Clk1	1.47053e-22	0.566072	0.658	0.596	3.47103e-18	GM
Rb1	3.09783e-22	0.572219	0.491	0.383	7.31213e-18	GM
Fut9	3.44567e-22	0.498955	0.63	0.555	8.13316e-18	GM
Ccnt2	1.49877e-20	0.521631	0.464	0.367	3.53769e-16	GM
Spire1	7.00917e-20	0.521766	0.628	0.586	1.65444e-15	GM
Oaf	7.52133e-20	0.458407	0.502	0.39	1.77533e-15	GM
Slc20a1	1.16708e-19	0.547027	0.503	0.401	2.75477e-15	GM
Srebf1	1.73613e-19	0.493015	0.568	0.489	4.09797e-15	GM
Zkscan3	3.18016e-19	0.54186	0.477	0.389	7.50645e-15	GM
Gpatch8	4.08648e-19	0.514857	0.559	0.489	9.64574e-15	GM
Chka	1.62112e-18	0.534829	0.462	0.374	3.82649e-14	GM
Nfat5	2.64551e-18	0.558748	0.502	0.429	6.24447e-14	GM
Hmgn3	4.42844e-18	0.467082	0.686	0.675	1.04529e-13	GM
Daam1	7.85851e-18	0.526394	0.483	0.397	1.85492e-13	GM
Crlf3	2.53985e-17	0.506276	0.48	0.393	5.99506e-13	GM
Clk4	3.18509e-17	0.554658	0.472	0.39	7.51808e-13	GM
Nktr	6.40432e-17	0.461708	0.678	0.642	1.51168e-12	GM
Ivd	8.00781e-17	0.481378	0.542	0.484	1.89016e-12	GM
Akap9	8.15503e-17	0.451811	0.636	0.597	1.92491e-12	GM
Dtx3	1.83728e-16	0.510661	0.522	0.459	4.33671e-12	GM
Cyp51	4.88392e-16	0.49834	0.508	0.437	1.1528e-11	GM
Pik3r1	5.43687e-16	0.488975	0.553	0.488	1.28332e-11	GM
Tsc22d3	7.08271e-16	0.505202	0.513	0.435	1.6718e-11	GM
Lars2	4.70603e-15	0.612741	0.638	0.597	1.11081e-10	GM
Tef	9.32835e-15	0.50297	0.484	0.423	2.20186e-10	GM
Usp34	1.03169e-14	0.524877	0.543	0.506	2.4352e-10	GM
Cdk12	1.44687e-14	0.483469	0.457	0.389	3.41518e-10	GM
Tcf7l2	2.45272e-14	0.464319	0.503	0.44	5.78939e-10	GM
Kmt2c	3.7152e-13	0.508703	0.606	0.581	8.76937e-09	GM
Specc1	4.0147e-13	0.47122	0.481	0.425	9.4763e-09	GM
Brd9	1.7042e-12	0.450941	0.481	0.427	4.02259e-08	GM
Kmt2a	3.14344e-12	0.47572	0.595	0.581	7.41977e-08	GM
Dusp11	5.17088e-12	0.456558	0.498	0.452	1.22054e-07	GM
Trpm7	6.81932e-12	0.475516	0.492	0.444	1.60963e-07	GM
Ppp1r9a	1.71344e-11	0.469156	0.457	0.405	4.0444e-07	GM
Ccdc50	2.91502e-11	0.459839	0.514	0.483	6.88062e-07	GM
Acin1	1.22408e-10	0.450078	0.594	0.575	2.88932e-06	GM
Herc1	9.01195e-09	0.515056	0.45	0.421	0.000212718	GM
Plxnb1	8.0496e-08	0.462665	0.489	0.472	0.00190003	GM
Huwe1	2.00659e-06	0.458698	0.511	0.511	0.0473636	GM
Apoe	1.3666e-173	0.959266	0.999	0.998	3.22573e-169	L1
Clu	3.61911e-141	0.873437	0.997	0.921	8.54254e-137	L1
Cst3	1.23709e-128	0.986919	0.999	0.996	2.92003e-124	L1
Tspan7	1.22018e-116	0.854765	0.987	0.933	2.88012e-112	L1
Gpm6a	2.93982e-116	0.856733	0.983	0.906	6.93916e-112	L1
Cd81	2.03197e-114	0.828842	0.99	0.937	4.79626e-110	L1
Scg3	5.71493e-108	0.84435	0.974	0.895	1.34895e-103	L1
H2bc4	3.52454e-101	1.13375	0.8	0.402	8.31933e-97	L1
Slc1a2	6.63286e-91	0.683111	0.999	0.997	1.56562e-86	L1
Cpe	1.0082e-85	0.730924	0.994	0.966	2.37976e-81	L1
Sparcl1	2.62746e-82	0.722285	0.988	0.958	6.20185e-78	L1
Tmem47	8.5433e-82	0.861581	0.929	0.789	2.01656e-77	L1
Atp5o.1	2.33769e-80	0.910629	0.802	0.442	5.51789e-76	L1
Aqp4	8.38227e-78	0.85887	0.921	0.721	1.97855e-73	L1
Itm2b	2.93511e-76	0.726057	0.983	0.918	6.92804e-72	L1
Septin7	2.7715e-75	0.863678	0.835	0.492	6.54185e-71	L1
Atp5pb	1.88356e-74	0.902696	0.792	0.423	4.44595e-70	L1
Glul	1.17434e-73	0.685322	0.977	0.943	2.77192e-69	L1
Slc1a3	2.50688e-70	0.597294	0.991	0.987	5.91724e-66	L1
Atp1b2	2.53767e-70	0.618869	0.965	0.896	5.98991e-66	L1
Aldoc	1.39616e-69	0.659299	0.99	0.902	3.29549e-65	L1
Hopx	2.11876e-69	0.978611	0.835	0.583	5.00113e-65	L1
Ptn	2.30428e-69	0.647834	0.988	0.969	5.43902e-65	L1
Gstm5	3.91696e-69	0.675613	0.962	0.91	9.2456e-65	L1
Cldn10	2.40214e-67	0.698486	0.962	0.861	5.67002e-63	L1
Ldhb	4.65455e-62	0.660339	0.94	0.874	1.09866e-57	L1
Bsg	4.42216e-59	0.962653	0.895	0.762	1.04381e-54	L1
Pla2g7	3.79756e-57	0.583074	0.969	0.832	8.96376e-53	L1
Ttyh1	3.58142e-55	0.549139	0.974	0.885	8.45358e-51	L1
Car2	6.35556e-55	0.748156	0.819	0.581	1.50017e-50	L1
Hsd11b1	3.78528e-54	0.855416	0.665	0.355	8.93477e-50	L1
Chchd10	1.87284e-53	0.679161	0.918	0.751	4.42065e-49	L1
Lamp1	1.50646e-49	0.630869	0.914	0.784	3.55585e-45	L1
Prxl2a	9.76765e-49	0.647699	0.862	0.703	2.30556e-44	L1
Mlc1	2.5617e-48	0.67472	0.875	0.735	6.04665e-44	L1
Plpp3	2.34462e-47	0.465968	0.987	0.965	5.53423e-43	L1
Rgcc	3.79632e-46	0.718509	0.771	0.535	8.96082e-42	L1
Ndufc2	8.7444e-46	0.768859	0.93	0.845	2.06403e-41	L1
Prnp	1.95265e-45	0.515156	0.971	0.883	4.60903e-41	L1
Chst2	1.42776e-44	0.609437	0.851	0.658	3.37009e-40	L1
Laptm4a	1.76356e-44	0.590251	0.908	0.808	4.16271e-40	L1
H2aj	2.46823e-44	0.656103	0.617	0.321	5.82601e-40	L1
Naaa	5.58729e-44	0.682316	0.724	0.474	1.31882e-39	L1
Nkain4	6.31499e-44	0.62963	0.882	0.676	1.49059e-39	L1
Fabp5	4.14752e-42	0.637683	0.892	0.801	9.78981e-38	L1
Mgll	3.94137e-40	0.623738	0.863	0.696	9.3032e-36	L1
Gja1	4.45123e-40	0.505595	0.965	0.897	1.05067e-35	L1
Saraf	4.79855e-40	0.631717	0.825	0.656	1.13265e-35	L1
Slc4a4	1.85071e-39	0.559551	0.946	0.789	4.36842e-35	L1
Acsl6	2.27404e-38	0.472235	0.915	0.774	5.36764e-34	L1
Bmyc	3.91714e-37	0.616651	0.761	0.551	9.24601e-33	L1
Abhd3	4.30376e-37	0.566096	0.778	0.504	1.01586e-32	L1
Rcn2	5.14165e-37	0.595224	0.816	0.694	1.21363e-32	L1
Prdx1	1.37022e-35	0.546357	0.905	0.837	3.23427e-31	L1
Gapdh	4.76508e-35	0.542593	0.953	0.881	1.12475e-30	L1
Mmd2	5.32459e-35	0.482575	0.898	0.8	1.25682e-30	L1
Aldoa	8.66167e-35	0.586602	0.86	0.706	2.0445e-30	L1
Tmem59	9.35205e-35	0.533586	0.901	0.797	2.20746e-30	L1
Eif1	1.5701e-34	0.468545	0.934	0.842	3.70605e-30	L1
Tspan3	7.51043e-34	0.50242	0.901	0.804	1.77276e-29	L1
Rabac1	7.65969e-34	0.569903	0.847	0.695	1.80799e-29	L1
Tmbim6	1.16767e-33	0.61491	0.815	0.664	2.75617e-29	L1
Cxcl14	1.54181e-33	0.516279	0.927	0.67	3.63928e-29	L1
Gstm1	1.95988e-33	0.461903	0.945	0.865	4.62611e-29	L1
Ndufb9	1.21408e-32	0.484834	0.869	0.764	2.86571e-28	L1
Hapln1	4.77808e-32	0.544048	0.633	0.374	1.12782e-27	L1
Selenop	9.91269e-32	0.554902	0.809	0.613	2.33979e-27	L1
Tprkb	1.43954e-31	0.569692	0.771	0.613	3.3979e-27	L1
Glud1	1.46008e-31	0.505475	0.888	0.797	3.44637e-27	L1
Lcat	6.23517e-31	0.695678	0.678	0.457	1.47175e-26	L1
Aplp1	8.45337e-31	0.541628	0.827	0.575	1.99533e-26	L1
Cox8a	6.23203e-30	0.463764	0.949	0.873	1.47101e-25	L1
Arl6ip1	9.90575e-30	0.524529	0.869	0.736	2.33815e-25	L1
Cmtm5	1.62142e-29	0.533729	0.84	0.72	3.8272e-25	L1
Tmem50a	4.89908e-29	0.55969	0.691	0.496	1.15638e-24	L1
Enho	1.87858e-28	0.476592	0.827	0.693	4.4342e-24	L1
Mgst1	1.45325e-27	0.527674	0.603	0.384	3.43024e-23	L1
Cox4i1	8.16075e-27	0.468502	0.953	0.86	1.92626e-22	L1
Tpi1	9.2411e-27	0.553257	0.773	0.63	2.18127e-22	L1
Ramp1	2.89809e-26	0.46365	0.834	0.61	6.84066e-22	L1
Id2	5.97936e-26	0.502076	0.851	0.765	1.41137e-21	L1
Ndufa13	7.18551e-26	0.462394	0.885	0.814	1.69607e-21	L1
S100a13	9.44474e-26	0.508622	0.749	0.609	2.22934e-21	L1
Ugp2	1.30198e-25	0.475132	0.808	0.692	3.07319e-21	L1
Dad1	2.01156e-25	0.473817	0.819	0.688	4.74808e-21	L1
Atp6v0c	2.67235e-25	0.464593	0.87	0.755	6.30783e-21	L1
Id3	3.69555e-25	0.690224	0.673	0.497	8.72297e-21	L1
Atp5h	5.99828e-25	0.481796	0.878	0.768	1.41583e-20	L1
Cox5a	1.50117e-24	0.483603	0.828	0.698	3.54335e-20	L1
Fbxo2	1.65796e-24	0.473943	0.759	0.577	3.91345e-20	L1
Arxes2	2.02453e-24	0.485488	0.52	0.309	4.77869e-20	L1
Rtn3	4.57914e-24	0.459265	0.838	0.736	1.08086e-19	L1
Gpx4	8.60039e-24	0.484093	0.832	0.755	2.03004e-19	L1
Mpc1	1.38832e-23	0.471062	0.816	0.727	3.277e-19	L1
Ndufs5	1.51244e-23	0.457135	0.835	0.75	3.56995e-19	L1
Tmem176b	2.66764e-23	0.515699	0.708	0.491	6.29669e-19	L1
Eno1	4.34737e-23	0.458565	0.784	0.63	1.02615e-18	L1
Cox5b	5.27212e-23	0.464982	0.829	0.735	1.24443e-18	L1
Ctsb	1.20775e-22	0.456415	0.79	0.662	2.85078e-18	L1
Agpat3	1.83423e-22	0.476827	0.704	0.535	4.32953e-18	L1
Clcn3	2.86288e-22	0.474917	0.688	0.521	6.75755e-18	L1
Atraid	6.27429e-22	0.477866	0.767	0.619	1.48098e-17	L1
Emc7	1.6444e-21	0.473914	0.755	0.608	3.88144e-17	L1
Scrg1	1.02738e-20	0.504774	0.719	0.541	2.42502e-16	L1
Pon2	2.99519e-20	0.455544	0.711	0.545	7.06984e-16	L1
Rbp1	3.43981e-20	0.474524	0.504	0.325	8.11932e-16	L1
Tst	6.45835e-20	0.479653	0.774	0.645	1.52443e-15	L1
Ldha	9.67616e-20	0.563487	0.605	0.441	2.28396e-15	L1
Cd320	1.12059e-17	0.594863	0.485	0.336	2.64503e-13	L1
Prdx5	2.0109e-17	0.454085	0.656	0.502	4.74652e-13	L1
Nnat	7.92709e-14	0.6649	0.484	0.347	1.87111e-09	L1
Thrsp	9.13206e-13	0.466371	0.682	0.582	2.15553e-08	L1
Tmsb4x	0	4.50638	0.949	0.165	0	WM
Igfbp5	0	2.89388	0.957	0.347	0	WM
Ascl1	0	2.50698	0.652	0.041	0	WM
Hsp90aa1	0	2.47017	0.944	0.298	0	WM
Stmn1	0	2.44266	0.663	0.021	0	WM
Tpt1	0	2.44006	0.979	0.7	0	WM
Marcks	0	2.42517	0.809	0.123	0	WM
Fxyd6	0	2.35618	0.679	0.039	0	WM
Marcksl1	0	1.85337	0.565	0.022	0	WM
Tubb5	0	1.79843	0.602	0.033	0	WM
Rtn1	0	1.64875	0.731	0.073	0	WM
Ptma	3.42979e-302	2.29134	0.984	0.774	8.09569e-298	WM
Fos	6.53419e-299	3.63315	0.653	0.068	1.54233e-294	WM
Fau	9.21529e-295	1.88882	0.98	0.671	2.17518e-290	WM
Egr1	5.2774e-283	2.70351	0.533	0.024	1.24568e-278	WM
Eef1a1	2.73233e-280	2.31257	0.971	0.715	6.4494e-276	WM
Atpif1	1.1287e-262	1.55783	0.82	0.202	2.66418e-258	WM
Nap1l1	6.1589e-259	1.69968	0.765	0.166	1.45375e-254	WM
Hsp90ab1	1.43608e-255	1.95431	0.97	0.689	3.38973e-251	WM
Calm2	2.08895e-242	1.3617	0.705	0.121	4.93075e-238	WM
Tuba1a	1.70895e-240	1.75103	0.874	0.318	4.03381e-236	WM
Hmgb1	2.392e-232	1.58506	0.953	0.6	5.64608e-228	WM
Jpt1	1.90868e-230	1.16244	0.487	0.033	4.50525e-226	WM
Tceal9	1.82487e-229	1.20714	0.606	0.082	4.30742e-225	WM
Tox3	4.68117e-229	1.27988	0.563	0.063	1.10494e-224	WM
Tmem132b	1.33751e-219	1.05258	0.482	0.034	3.15706e-215	WM
Dbi	2.30163e-219	1.59147	0.998	0.897	5.43276e-215	WM
Eid1	1.52322e-218	1.32412	0.737	0.179	3.5954e-214	WM
Snrpg	1.19209e-217	1.68522	0.83	0.316	2.81382e-213	WM
Psip1	5.84356e-217	1.38662	0.804	0.233	1.37931e-212	WM
Sox4	1.64208e-216	2.51244	0.586	0.097	3.87596e-212	WM
Vim	4.34395e-215	1.79645	0.825	0.26	1.02535e-210	WM
Scg5	3.2598e-207	1.16138	0.648	0.115	7.69443e-203	WM
Rack1	4.41128e-201	1.82866	0.866	0.459	1.04124e-196	WM
Atp1a1	1.2699e-198	1.20808	0.517	0.059	2.99747e-194	WM
Ywhaz	1.08675e-197	1.32683	0.82	0.296	2.56516e-193	WM
6330403K07Rik	5.71463e-192	1.70076	0.565	0.091	1.34888e-187	WM
Eef1b2	9.25233e-188	1.76046	0.851	0.47	2.18392e-183	WM
Rtn4	1.11464e-187	1.09838	0.742	0.184	2.63099e-183	WM
Naca	1.2832e-184	1.4497	0.905	0.59	3.02886e-180	WM
Npm1	2.99944e-183	1.67699	0.864	0.475	7.07988e-179	WM
Hmgn2	1.59542e-181	1.68885	0.665	0.182	3.76582e-177	WM
Fkbp3	5.45081e-180	1.31107	0.803	0.301	1.28661e-175	WM
Jun	9.9549e-180	2.67536	0.786	0.33	2.34975e-175	WM
H3f3b	1.08221e-179	1.72637	0.885	0.548	2.55446e-175	WM
Sox11	6.44344e-179	2.23942	0.532	0.098	1.52091e-174	WM
Ccnd2	7.02795e-177	2.69604	0.761	0.319	1.65888e-172	WM
Jund	4.79435e-174	2.01369	0.824	0.395	1.13166e-169	WM
Fkbp1a	2.10875e-170	0.942981	0.586	0.118	4.9775e-166	WM
Snrpf	3.9419e-169	1.34614	0.732	0.257	9.30446e-165	WM
Ybx1	4.59924e-169	1.57325	0.86	0.491	1.08561e-164	WM
Set	5.82427e-167	1.63278	0.779	0.35	1.37476e-162	WM
App	2.78025e-166	0.957649	0.523	0.082	6.56251e-162	WM
H3f3a	5.129e-166	1.06959	0.96	0.76	1.21065e-161	WM
Gnas	9.271e-166	1.09662	0.97	0.701	2.18833e-161	WM
Ttc3	2.53292e-165	1.22721	0.757	0.258	5.9787e-161	WM
Anp32b	6.17619e-163	1.36599	0.672	0.206	1.45783e-158	WM
Zbtb20	3.12064e-161	1.31355	0.981	0.936	7.36596e-157	WM
Snrpd2	8.78455e-161	1.15276	0.819	0.383	2.07351e-156	WM
Maged1	1.88482e-157	0.969327	0.639	0.159	4.44893e-153	WM
Hnrnpa1	3.53641e-157	1.539	0.721	0.272	8.34733e-153	WM
Tuba1b	4.15454e-157	1.14704	0.592	0.139	9.80637e-153	WM
Bex3	1.15232e-156	0.971389	0.566	0.118	2.71994e-152	WM
Sh3bgrl3	2.83905e-155	0.809476	0.473	0.072	6.70128e-151	WM
Morf4l2	1.26939e-153	0.845826	0.494	0.084	2.99626e-149	WM
Hmgn1	1.26114e-149	1.22441	0.839	0.446	2.9768e-145	WM
Btg2	1.79241e-148	1.81297	0.607	0.168	4.23081e-144	WM
Serbp1	1.9832e-147	1.27344	0.867	0.548	4.68114e-143	WM
Uba52	4.36111e-147	1.08014	0.688	0.229	1.0294e-142	WM
Slc38a1	1.65209e-145	1.01997	0.563	0.11	3.89959e-141	WM
Arpp19	2.39984e-143	0.866743	0.576	0.134	5.66458e-139	WM
Odc1	5.43875e-143	1.1771	0.61	0.174	1.28376e-138	WM
Dek	5.12029e-142	1.2239	0.721	0.265	1.20859e-137	WM
Nfix	9.88949e-141	1.22249	0.895	0.586	2.33432e-136	WM
Hmgb2	8.68102e-139	1.41413	0.704	0.26	2.04907e-134	WM
Ywhaq	4.28382e-138	1.00733	0.793	0.338	1.01115e-133	WM
Ppia	4.29965e-134	0.921185	0.983	0.83	1.01489e-129	WM
Trim2	5.6322e-134	1.04352	0.695	0.241	1.32943e-129	WM
Pebp1	1.06746e-133	1.00463	0.857	0.46	2.51964e-129	WM
Pfdn5	1.86937e-133	0.980129	0.898	0.535	4.41247e-129	WM
Hnrnpab	5.04645e-132	1.27936	0.631	0.211	1.19116e-127	WM
Txn1	1.4475e-131	1.04844	0.797	0.367	3.41668e-127	WM
Ywhae	2.40311e-130	0.928178	0.929	0.691	5.67231e-126	WM
Mif	7.52372e-130	1.16507	0.908	0.591	1.7759e-125	WM
Thbs4	1.03335e-127	1.53084	0.494	0.107	2.43912e-123	WM
Sumo2	4.85978e-126	1.01955	0.88	0.562	1.1471e-121	WM
Pfdn2	2.22319e-125	0.800826	0.556	0.145	5.24761e-121	WM
Rtf1	4.25393e-124	0.845492	0.581	0.158	1.0041e-119	WM
Ywhab	9.93232e-124	0.951595	0.599	0.183	2.34442e-119	WM
Tma7	3.03782e-123	0.936907	0.739	0.296	7.17047e-119	WM
Ubl5	4.60549e-123	0.982929	0.85	0.457	1.08708e-118	WM
Zfp36l1	9.38694e-123	1.29262	0.848	0.489	2.21569e-118	WM
Rlbp1	9.98738e-121	1.24234	0.627	0.223	2.35742e-116	WM
Klf13	4.43028e-120	0.72615	0.45	0.088	1.04572e-115	WM
Ypel3	3.07981e-119	0.799056	0.638	0.203	7.26959e-115	WM
Sfrp1	4.36683e-119	1.15414	0.502	0.123	1.03075e-114	WM
Ranbp1	1.635e-118	1.04072	0.734	0.324	3.85926e-114	WM
Pitpna	2.21722e-118	0.679764	0.458	0.095	5.23352e-114	WM
Sfr1	6.68424e-118	0.906975	0.753	0.333	1.57775e-113	WM
Kras	9.07128e-118	0.698729	0.462	0.098	2.14118e-113	WM
Pnrc1	9.35735e-118	1.00706	0.668	0.242	2.20871e-113	WM
Gfap	1.74855e-117	2.08275	0.682	0.296	4.12727e-113	WM
Nme1	2.22199e-117	0.921479	0.695	0.268	5.24478e-113	WM
Tomm7	1.12142e-116	0.984621	0.825	0.441	2.64701e-112	WM
Nop10	1.86552e-116	0.992873	0.68	0.273	4.40337e-112	WM
Calm1	3.9025e-116	0.931276	0.95	0.601	9.21146e-112	WM
Sh3bgrl	4.31199e-116	1.0158	0.679	0.261	1.0178e-111	WM
Klf6	5.82872e-116	1.35599	0.527	0.15	1.37581e-111	WM
Ncl	6.65772e-116	1.18013	0.836	0.524	1.57149e-111	WM
Nudc	7.21063e-116	0.885531	0.643	0.234	1.702e-111	WM
Ftl1	1.18169e-115	0.974119	0.933	0.754	2.78925e-111	WM
Cd9	1.07211e-114	1.01231	0.896	0.523	2.53061e-110	WM
Akr1a1	5.38049e-114	0.86648	0.631	0.221	1.27001e-109	WM
Tmpo	5.90689e-114	0.888951	0.523	0.139	1.39426e-109	WM
Actb	1.26676e-113	0.904483	0.984	0.858	2.99005e-109	WM
Hspd1	6.66276e-113	1.12894	0.758	0.386	1.57268e-108	WM
Ubb	1.03701e-112	0.839574	0.978	0.779	2.44775e-108	WM
Eif3f	1.71136e-112	0.964715	0.72	0.324	4.03949e-108	WM
Acot1	1.95614e-112	0.924107	0.693	0.269	4.61728e-108	WM
Ctnnb1	2.67235e-112	0.94664	0.672	0.266	6.30782e-108	WM
Llph	7.32556e-112	0.710225	0.494	0.124	1.72913e-107	WM
Sumo1	4.7893e-111	0.802053	0.602	0.2	1.13047e-106	WM
Lima1	5.24449e-111	1.44204	0.473	0.128	1.23791e-106	WM
Arpc3	9.80614e-111	0.766034	0.605	0.193	2.31464e-106	WM
Nop58	1.15204e-110	0.878889	0.46	0.109	2.71927e-106	WM
Hnrnpc	3.68378e-110	1.02432	0.808	0.446	8.6952e-106	WM
Snrpe	6.43389e-110	1.04083	0.737	0.356	1.51865e-105	WM
Ap2m1	2.68846e-108	0.717539	0.591	0.181	6.34585e-104	WM
Sem1	7.72189e-108	0.929662	0.824	0.479	1.82268e-103	WM
Pdap1	8.2669e-108	0.987249	0.668	0.284	1.95132e-103	WM
Ssbp3	1.06927e-107	0.825873	0.544	0.159	2.52389e-103	WM
Gnai2	2.1877e-107	0.886893	0.929	0.647	5.16385e-103	WM
Ran	1.10958e-106	1.14923	0.726	0.386	2.61905e-102	WM
Sub1	2.24415e-106	0.874553	0.798	0.389	5.29708e-102	WM
Fabp7	3.35931e-106	1.67198	0.824	0.501	7.92932e-102	WM
Hmgb3	1.29358e-105	0.827797	0.451	0.111	3.05336e-101	WM
Rnf187	1.50558e-105	0.659655	0.498	0.127	3.55378e-101	WM
Psma7	8.56086e-105	0.886798	0.802	0.415	2.02071e-100	WM
Zfand5	8.16556e-104	0.932439	0.684	0.274	1.9274e-99	WM
Arpc2	1.96352e-102	0.72646	0.603	0.199	4.63469e-98	WM
Nedd4	4.21254e-102	0.921788	0.898	0.666	9.94328e-98	WM
Prdx2	1.36602e-101	0.77904	0.924	0.712	3.22436e-97	WM
Hint1	6.96518e-101	0.841016	0.865	0.529	1.64406e-96	WM
Zmat2	7.17452e-101	0.757236	0.631	0.223	1.69347e-96	WM
Cdk4	1.84158e-100	0.922436	0.549	0.184	4.34687e-96	WM
Clta	6.63088e-100	0.7791	0.726	0.317	1.56515e-95	WM
Aprt	1.4593e-99	0.68172	0.503	0.141	3.44453e-95	WM
Morf4l1	1.78533e-99	0.821874	0.892	0.604	4.21409e-95	WM
Ssb	3.52295e-99	0.844546	0.808	0.442	8.31557e-95	WM
Ptp4a2	6.37935e-99	0.848246	0.634	0.248	1.50578e-94	WM
Dnaja1	4.82499e-98	1.03007	0.792	0.444	1.13889e-93	WM
Oaz1	6.25432e-98	0.783679	0.902	0.654	1.47627e-93	WM
Mapt	2.47282e-97	0.826359	0.726	0.327	5.83685e-93	WM
Anp32e	2.7724e-97	0.796858	0.657	0.257	6.54397e-93	WM
Atp5e	2.11838e-96	0.799266	0.922	0.716	5.00023e-92	WM
Mrfap1	3.10796e-96	0.8509	0.753	0.395	7.33602e-92	WM
Btf3	8.87778e-96	0.848779	0.861	0.581	2.09551e-91	WM
Pabpc1	2.19648e-94	1.22235	0.642	0.31	5.18458e-90	WM
Gsn	7.48346e-94	1.50646	0.468	0.148	1.7664e-89	WM
Rab6a	6.23771e-93	0.66435	0.523	0.159	1.47235e-88	WM
Myl6	6.29389e-92	0.838511	0.828	0.433	1.48561e-87	WM
Skp1a	1.65854e-91	0.8127	0.805	0.416	3.91482e-87	WM
Cacybp	4.57034e-91	0.740529	0.603	0.233	1.07878e-86	WM
Atp6v1a	1.64529e-90	0.586276	0.461	0.125	3.88355e-86	WM
Elob	1.73186e-90	0.743929	0.919	0.616	4.08788e-86	WM
Tsn	2.58913e-90	0.808875	0.74	0.363	6.11138e-86	WM
Nasp	1.34371e-89	0.94134	0.456	0.134	3.17168e-85	WM
Dnajb6	1.74495e-89	0.757271	0.662	0.273	4.11879e-85	WM
Hspe1	2.59341e-89	0.946635	0.843	0.561	6.12148e-85	WM
Hdgf	1.6459e-88	0.973492	0.669	0.321	3.88499e-84	WM
Cyba	6.24381e-88	0.728738	0.512	0.159	1.47379e-83	WM
S100a6	6.4796e-88	2.09701	0.685	0.409	1.52945e-83	WM
Bag1	6.92971e-88	0.731633	0.582	0.223	1.63569e-83	WM
Tbca	7.41534e-88	0.790553	0.683	0.313	1.75032e-83	WM
Pcna	1.03159e-87	0.971345	0.458	0.14	2.43497e-83	WM
Kifap3	3.11776e-87	0.654316	0.568	0.194	7.35915e-83	WM
Snu13	1.21925e-86	0.737347	0.731	0.354	2.87791e-82	WM
S100a10	1.92815e-86	1.11218	0.509	0.18	4.55122e-82	WM
Gm1673	2.02394e-86	0.777922	0.613	0.252	4.7773e-82	WM
Bola2	2.21408e-86	0.779032	0.611	0.249	5.2261e-82	WM
Cetn2	3.7288e-86	0.626868	0.493	0.15	8.80147e-82	WM
Nsa2	7.91111e-86	0.929934	0.659	0.308	1.86734e-81	WM
Smarcc1	1.27517e-85	0.800755	0.554	0.202	3.0099e-81	WM
Eef1d	1.86533e-85	0.801052	0.812	0.472	4.40293e-81	WM
Pgrmc1	2.58778e-85	0.672025	0.499	0.16	6.10821e-81	WM
Eif1ax	3.94953e-85	0.715349	0.622	0.253	9.32248e-81	WM
Eef1g	8.79945e-85	0.882244	0.771	0.457	2.07702e-80	WM
Psme1	1.52073e-84	0.693289	0.558	0.193	3.58953e-80	WM
Pcbp2	7.88533e-84	0.728718	0.857	0.552	1.86125e-79	WM
Sec61g	1.25067e-83	0.79179	0.818	0.477	2.95208e-79	WM
Gadd45g	1.4667e-83	1.3057	0.721	0.397	3.46201e-79	WM
Cox7a2l	4.0894e-83	0.737512	0.732	0.366	9.65262e-79	WM
Nedd8	1.12915e-82	0.740324	0.781	0.421	2.66524e-78	WM
Impdh2	2.16053e-82	0.56018	0.458	0.134	5.09972e-78	WM
Bnip3l	2.19868e-82	0.689648	0.678	0.301	5.18976e-78	WM
Ptges3	3.20328e-82	0.771499	0.788	0.434	7.56102e-78	WM
Eif3e	3.23643e-82	0.769029	0.632	0.282	7.63927e-78	WM
Id1	5.69218e-82	0.984628	0.554	0.205	1.34358e-77	WM
Serf2	1.9194e-81	0.669558	0.929	0.746	4.53054e-77	WM
Gabarapl1	2.0541e-81	0.609951	0.488	0.154	4.84849e-77	WM
Hnrnpa0	3.20414e-81	0.792682	0.746	0.394	7.56305e-77	WM
Rbpj	1.27016e-80	0.635165	0.487	0.154	2.99809e-76	WM
Fzd3	1.39281e-80	0.679743	0.52	0.18	3.2876e-76	WM
Ddah2	1.39684e-80	0.569399	0.55	0.19	3.2971e-76	WM
Eif5a	1.79433e-80	0.809953	0.713	0.379	4.23535e-76	WM
Zmiz1	2.73242e-80	0.962855	0.713	0.389	6.44961e-76	WM
Pomp	1.14099e-79	0.692801	0.739	0.389	2.69318e-75	WM
Lsm5	1.46918e-79	0.558491	0.499	0.161	3.46785e-75	WM
Mrpl52	1.59381e-79	0.759352	0.725	0.371	3.76203e-75	WM
Psmg4	1.70118e-79	0.60248	0.553	0.197	4.01547e-75	WM
Alyref	2.64248e-79	0.636763	0.485	0.161	6.23731e-75	WM
Rrp1	1.67597e-78	0.586173	0.544	0.189	3.95596e-74	WM
Calm3	6.35333e-78	0.796284	0.787	0.434	1.49964e-73	WM
Gng5	9.81029e-78	0.678558	0.945	0.725	2.31562e-73	WM
Clic1	1.81306e-77	0.64019	0.487	0.161	4.27954e-73	WM
Polr2f	1.99432e-77	0.67938	0.737	0.366	4.7074e-73	WM
Hnrnpf	1.35417e-76	0.742795	0.731	0.388	3.19639e-72	WM
Ppp1r14b	7.1764e-76	1.14939	0.735	0.466	1.69392e-71	WM
Cfdp1	1.8527e-75	0.648191	0.514	0.189	4.37311e-71	WM
Eif3h	3.19266e-75	0.781707	0.704	0.367	7.53596e-71	WM
Golim4	2.81838e-74	0.57792	0.491	0.162	6.65251e-70	WM
Rock2	4.01651e-74	0.563827	0.467	0.149	9.48057e-70	WM
Hnrnpd	4.71505e-74	0.782749	0.651	0.322	1.11294e-69	WM
Hspa4	6.19869e-74	0.697065	0.535	0.212	1.46314e-69	WM
Nenf	1.70835e-72	0.671752	0.554	0.224	4.03238e-68	WM
Cdk2ap1	6.05246e-72	0.77845	0.514	0.202	1.42862e-67	WM
Trmt112	2.19531e-71	0.616233	0.615	0.261	5.18181e-67	WM
Nucks1	6.69152e-71	0.70731	0.75	0.399	1.57947e-66	WM
Prmt1	6.76354e-71	0.623625	0.502	0.187	1.59647e-66	WM
Snrpd3	6.75937e-70	0.640761	0.664	0.316	1.59548e-65	WM
Ttc28	1.84836e-69	0.550281	0.512	0.181	4.36286e-65	WM
Kif21a	1.86998e-69	0.741429	0.807	0.479	4.4139e-65	WM
Nfia	1.96765e-69	0.755792	0.916	0.682	4.64444e-65	WM
Erh	3.05097e-69	0.658577	0.52	0.205	7.20151e-65	WM
Btg1	4.0643e-69	0.871355	0.766	0.441	9.59338e-65	WM
Smim11	4.48723e-69	0.590217	0.602	0.253	1.05917e-64	WM
Chd7	6.11615e-69	0.89725	0.577	0.266	1.44366e-64	WM
Grcc10	1.05952e-68	0.802382	0.538	0.218	2.50088e-64	WM
Nop53	1.46108e-68	0.51361	0.466	0.155	3.44874e-64	WM
Cxxc5	1.69424e-68	0.607853	0.512	0.188	3.99909e-64	WM
Swi5	2.19702e-68	0.647529	0.828	0.523	5.18586e-64	WM
Actg1	1.75213e-67	0.698245	0.928	0.755	4.13574e-63	WM
Eif3m	9.11134e-67	0.617916	0.575	0.248	2.15064e-62	WM
Igf1r	1.09723e-66	0.605995	0.628	0.275	2.58989e-62	WM
Sf3b2	1.24242e-66	0.625372	0.809	0.501	2.93261e-62	WM
Eif3k	1.53467e-66	0.613132	0.67	0.33	3.62244e-62	WM
Banf1	9.75495e-66	0.59287	0.532	0.212	2.30256e-61	WM
Romo1	1.34215e-65	0.639282	0.753	0.416	3.16801e-61	WM
Magoh	1.52617e-65	0.543297	0.494	0.181	3.60236e-61	WM
Nfib	2.87949e-65	0.853961	0.898	0.756	6.79675e-61	WM
Pa2g4	6.9678e-65	0.613284	0.517	0.207	1.64468e-60	WM
Rtraf	1.10417e-64	0.587062	0.584	0.259	2.60627e-60	WM
Anp32a	1.29341e-64	0.689627	0.722	0.42	3.05297e-60	WM
Snrpb	2.37949e-64	0.642166	0.652	0.323	5.61654e-60	WM
Park7	7.47355e-64	0.650516	0.796	0.496	1.76406e-59	WM
Polr2k	7.80702e-64	0.597887	0.599	0.262	1.84277e-59	WM
Ost4	1.03298e-63	0.6252	0.763	0.425	2.43825e-59	WM
Sec61b	3.25684e-63	0.6243	0.704	0.354	7.68744e-59	WM
Thra	1.03991e-62	0.645626	0.675	0.33	2.45459e-58	WM
Cbx3	1.19165e-62	0.660667	0.818	0.53	2.81276e-58	WM
Nono	2.739e-62	0.581987	0.611	0.278	6.46514e-58	WM
Cct7	3.97043e-62	0.634989	0.581	0.272	9.37181e-58	WM
Sf3b5	4.22032e-62	0.610091	0.59	0.27	9.96165e-58	WM
Cbx5	5.06713e-62	0.69595	0.747	0.459	1.19605e-57	WM
Lsm4	5.45775e-62	0.551733	0.529	0.217	1.28825e-57	WM
Polr1d	9.38731e-62	0.591457	0.608	0.28	2.21578e-57	WM
Dctn3	1.2102e-61	0.45857	0.571	0.236	2.85656e-57	WM
Hdgfl3	3.94804e-61	0.510998	0.489	0.186	9.31896e-57	WM
Cnbp	9.75402e-61	0.59856	0.884	0.596	2.30234e-56	WM
Cetn3	1.0443e-60	0.589632	0.688	0.342	2.46496e-56	WM
Chmp5	1.35078e-60	0.539695	0.615	0.273	3.18839e-56	WM
G3bp2	4.59129e-60	0.553951	0.524	0.22	1.08373e-55	WM
Ssrp1	6.12331e-60	0.554294	0.486	0.186	1.44535e-55	WM
Tsc22d1	1.22982e-59	0.657029	0.662	0.352	2.90287e-55	WM
U2af1	1.50781e-59	0.567846	0.668	0.331	3.55903e-55	WM
Nol7	1.69466e-59	0.604995	0.647	0.316	4.00008e-55	WM
Pak2	1.91034e-59	0.604927	0.689	0.356	4.50916e-55	WM
Cbx1	3.23445e-59	0.618612	0.637	0.317	7.63459e-55	WM
Snrpd1	5.30162e-59	0.642443	0.698	0.382	1.25139e-54	WM
Ppdpf	8.57757e-59	0.578228	0.674	0.344	2.02465e-54	WM
Ddx6	3.4979e-58	0.613789	0.653	0.331	8.25645e-54	WM
Tra2b	5.62241e-58	0.731835	0.633	0.338	1.32711e-53	WM
St13	7.24789e-58	0.610904	0.803	0.482	1.71079e-53	WM
Cct5	8.53108e-58	0.577304	0.628	0.314	2.01368e-53	WM
Atxn7l3b	1.00399e-57	0.605551	0.881	0.614	2.36981e-53	WM
Eif4a2	1.61908e-57	0.595587	0.794	0.508	3.82168e-53	WM
Sptssa	3.25765e-57	0.614215	0.594	0.28	7.68935e-53	WM
Rhob	3.27075e-57	0.733885	0.714	0.405	7.72028e-53	WM
Snrpc	1.16706e-56	0.499774	0.553	0.24	2.75473e-52	WM
Fundc2	2.37064e-56	0.463005	0.532	0.22	5.59567e-52	WM
Cct6a	2.76294e-56	0.633778	0.684	0.378	6.52165e-52	WM
Mdk	3.00754e-56	0.698314	0.8	0.512	7.099e-52	WM
Hnrnpk	5.46394e-56	0.609107	0.867	0.652	1.28971e-51	WM
Dstn	6.32632e-56	0.569029	0.76	0.438	1.49327e-51	WM
Srp9	2.24435e-55	0.554861	0.629	0.313	5.29757e-51	WM
Chchd2	8.67724e-55	0.514669	0.979	0.811	2.04818e-50	WM
Eef2	9.76122e-55	0.744922	0.784	0.576	2.30404e-50	WM
Rdx	3.58455e-54	0.56405	0.828	0.508	8.46096e-50	WM
Mapre1	1.05396e-53	0.66744	0.637	0.34	2.48777e-49	WM
Sugt1	1.69771e-52	0.523221	0.57	0.27	4.00728e-48	WM
Selenow	1.75301e-52	0.552424	0.916	0.716	4.13781e-48	WM
Atp6v1f	3.20294e-52	0.540343	0.72	0.395	7.56022e-48	WM
Eif3a	3.60562e-52	0.681022	0.703	0.414	8.51069e-48	WM
Cnn3	4.85746e-52	0.654231	0.836	0.561	1.14656e-47	WM
Abhd14a	5.42593e-52	0.46226	0.491	0.202	1.28074e-47	WM
Cct8	5.46687e-52	0.534624	0.575	0.286	1.2904e-47	WM
Cdc26	6.00382e-52	0.457207	0.486	0.202	1.41714e-47	WM
Zc3h15	6.56938e-52	0.583519	0.59	0.303	1.55064e-47	WM
Ube2i	7.76486e-52	0.458308	0.525	0.227	1.83282e-47	WM
Paip2	9.85416e-52	0.557728	0.747	0.45	2.32598e-47	WM
Cct3	1.03455e-51	0.568353	0.662	0.374	2.44194e-47	WM
Sdcbp	2.24286e-51	0.565751	0.528	0.241	5.29404e-47	WM
Dtymk	6.73413e-51	0.533435	0.509	0.226	1.58952e-46	WM
Smarca5	7.12862e-51	0.620744	0.662	0.377	1.68264e-46	WM
Bzw1	1.59105e-50	0.57269	0.599	0.316	3.75551e-46	WM
Eloc	3.09529e-50	0.5114	0.623	0.32	7.30612e-46	WM
Zfand6	8.84227e-50	0.56094	0.638	0.338	2.08713e-45	WM
Wdr83os	8.90752e-50	0.470102	0.592	0.278	2.10253e-45	WM
Psma5	1.31649e-49	0.510939	0.6	0.31	3.10745e-45	WM
Matr3	2.21189e-49	0.583988	0.646	0.362	5.22095e-45	WM
Pbrm1	3.45838e-49	0.536379	0.617	0.328	8.16317e-45	WM
Eif3c	5.57955e-49	0.551085	0.788	0.489	1.317e-44	WM
Hspa8	5.71312e-49	0.62391	0.945	0.817	1.34853e-44	WM
Pcnp	1.33013e-48	0.503369	0.623	0.316	3.13965e-44	WM
Sf3b6	2.11277e-48	0.516936	0.773	0.466	4.98698e-44	WM
Rbm8a	3.01574e-48	0.479181	0.585	0.288	7.11836e-44	WM
Atp5g2	5.7287e-48	0.575478	0.855	0.646	1.3522e-43	WM
Anapc13	6.41687e-48	0.486024	0.679	0.362	1.51464e-43	WM
Pcbp1	1.83218e-47	0.564018	0.725	0.441	4.32468e-43	WM
Ndfip1	2.62823e-47	0.542018	0.724	0.416	6.20368e-43	WM
Cuedc2	9.30328e-47	0.471713	0.559	0.272	2.19595e-42	WM
Ubxn1	5.16348e-46	0.534177	0.724	0.417	1.21879e-41	WM
Gtf2h5	7.02921e-46	0.532691	0.672	0.387	1.65917e-41	WM
Top1	9.44551e-46	0.632008	0.782	0.56	2.22952e-41	WM
Pcsk1n	2.11333e-45	0.663048	0.623	0.341	4.9883e-41	WM
C1qbp	1.21925e-44	0.500016	0.568	0.283	2.87792e-40	WM
Sarnp	1.30038e-44	0.485818	0.618	0.312	3.06942e-40	WM
Bri3	1.39128e-44	0.521627	0.699	0.416	3.28398e-40	WM
Csde1	1.57576e-44	0.560167	0.685	0.411	3.71943e-40	WM
Slc16a2	3.55303e-44	0.450739	0.496	0.225	8.38657e-40	WM
Tmem258	5.42909e-44	0.455222	0.603	0.305	1.28148e-39	WM
Srp14	7.38015e-44	0.518529	0.756	0.471	1.74201e-39	WM
Srsf3	8.63509e-44	0.63877	0.789	0.577	2.03823e-39	WM
Pum1	9.7825e-44	0.477094	0.586	0.301	2.30906e-39	WM
Pdcd5	1.18106e-43	0.479932	0.717	0.408	2.78777e-39	WM
Eif1	1.46269e-43	0.474736	0.971	0.826	3.45253e-39	WM
Rbbp7	2.6146e-43	0.475998	0.548	0.271	6.17151e-39	WM
Tead1	5.31553e-43	0.568712	0.673	0.403	1.25468e-38	WM
Dnajc8	6.83006e-43	0.500383	0.642	0.348	1.61217e-38	WM
Anapc11	1.49709e-42	0.452625	0.603	0.309	3.53374e-38	WM
Arl3	2.61555e-42	0.499875	0.762	0.459	6.17374e-38	WM
Cdc42	3.139e-42	0.490291	0.796	0.525	7.40929e-38	WM
Syt11	7.77564e-42	0.542813	0.928	0.773	1.83536e-37	WM
Purb	9.79455e-42	0.572477	0.729	0.498	2.31191e-37	WM
Gabarap	1.13364e-41	0.521177	0.875	0.601	2.67584e-37	WM
Ddx3x	2.60809e-41	0.467299	0.586	0.301	6.15613e-37	WM
Eif4g2	4.81241e-41	0.551554	0.851	0.64	1.13592e-36	WM
Cdkn1b	1.47339e-40	0.483867	0.658	0.361	3.47778e-36	WM
Cfl1	4.55854e-40	0.451816	0.901	0.726	1.076e-35	WM
Hnrnpr	4.6681e-40	0.49674	0.677	0.395	1.10186e-35	WM
Meis2	4.70838e-40	0.518869	0.836	0.638	1.11136e-35	WM
Glo1	5.6391e-40	0.452477	0.711	0.416	1.33105e-35	WM
Dnajc15	6.19811e-40	0.489156	0.544	0.274	1.463e-35	WM
Eif4a1	4.90091e-39	0.604147	0.7	0.479	1.15681e-34	WM
Cct2	7.87807e-39	0.506814	0.629	0.366	1.85954e-34	WM
Hsbp1	6.75804e-37	0.465384	0.796	0.539	1.59517e-32	WM
Hcfc1r1	7.37731e-37	0.583926	0.622	0.372	1.74134e-32	WM
2810459M11Rik	1.04397e-36	0.455115	0.498	0.248	2.46419e-32	WM
Ppp1cb	2.2355e-36	0.479984	0.612	0.346	5.27668e-32	WM
Caprin1	2.36447e-36	0.470131	0.582	0.327	5.5811e-32	WM
Id3	3.26876e-36	0.995738	0.684	0.486	7.71558e-32	WM
1810037I17Rik	3.89636e-35	0.49071	0.866	0.619	9.19696e-31	WM
Fth1	5.24115e-35	0.735216	0.991	0.883	1.23712e-30	WM
Dpysl2	8.69212e-35	0.472379	0.639	0.398	2.05169e-30	WM
Rbm3	6.50509e-34	0.510766	0.592	0.352	1.53546e-29	WM
Selenom	9.12511e-34	0.586032	0.683	0.448	2.15389e-29	WM
Sox21	2.00432e-31	0.47781	0.522	0.29	4.731e-27	WM
Nr2f1	4.02986e-30	0.5182	0.651	0.42	9.51207e-26	WM
Egfr	1.02267e-26	0.800145	0.481	0.315	2.41391e-22	WM
H2az2	1.30527e-24	0.836664	0.467	0.33	3.08095e-20	WM
Zeb1	2.72622e-22	0.677331	0.669	0.521	6.43497e-18	WM
Fxyd1	7.31678e-21	1.02254	0.805	0.784	1.72705e-16	WM
Cpe	1.12578e-17	0.53634	0.986	0.967	2.65728e-13	WM
Sparc	2.68767e-16	0.583649	0.465	0.32	6.34397e-12	WM
Hspa2	7.43362e-14	0.484886	0.518	0.397	1.75463e-09	WM
Fbxo2	1.86071e-06	0.545293	0.616	0.613	0.0439203	WM
