# Supplementary material for: Astrocyte heterogeneity reveals region-specific astrogenesis in the white matter
Source: Nat Neurosci. 2025 Feb 24;28(3):457–69. doi: 10.1038/s41593-025-01878-6 (PMC11893471; doi:10.1038/s41593-025-01878-6)
Supplement: Supplementary file 5 — Gene ontology analysis of astrocytes in layer 1, gray matter and white matter. This analysis highlights enriched gene ontologies among astrocytes located in L1, gray matter and white matter. Results are visualized in Fig. 3e. [file 41593_2025_1878_MOESM5_ESM.xlsx]

## Sheet: Annotation_GM
MyList	Gene ID	Type	Tax ID	Homologene Gene ID	Homologene Gene Tax ID	Gene Symbol	Description	Biological Process (GO)	Kinase Class (UniProt)	GO:0031175 neuron projection development	GO:1901888 regulation of cell junction as	GO:0006397 mRNA processing	GO:0010975 regulation of neuron projectio	GO:0015711 organic anion transport	WP103 Cholesterol biosynthesis	GO:0007610 behavior	GO:0150116 regulation of cell-substrate j	GO:0010867 positive regulation of triglyc	GO:0060312 regulation of blood vessel rem	GO:0014070 response to organic cyclic com	mmu04724 Glutamatergic synapse - Mus mu	GO:0071417 cellular response to organonit	R-MMU-9012999 RHO GTPase cycle	GO:0051223 regulation of protein transpor	GO:0030029 actin filament-based process	GO:0035443 tripeptide transmembrane trans	GO:1905475 regulation of protein localiza	GO:0006644 phospholipid metabolic process	GO:0050804 modulation of chemical synapti
Gria2	14800	symbol	M. musculus	14800	M. musculus	Gria2	glutamate receptor, ionotropic, AMPA2 (alpha 2)	GO:1905430 cellular response to glycine;GO:1905429 response to glycine;GO:1990416 cellular response to brain-derived neurotrophic factor stimulus		0.0	0.0	0.0	0.0	1.0	0.0	0.0	0.0	0.0	0.0	0.0	1.0	1.0	0.0	0.0	0.0	0.0	0.0	0.0	1.0
Macf1	11426	symbol	M. musculus	11426	M. musculus	Macf1	microtubule-actin crosslinking factor 1	GO:0150011 regulation of neuron projection arborization;GO:0006620 post-translational protein targeting to endoplasmic reticulum membrane;GO:0043001 Golgi to plasma membrane protein transport		0.0	1.0	0.0	1.0	0.0	0.0	0.0	1.0	0.0	0.0	0.0	0.0	0.0	0.0	0.0	0.0	0.0	0.0	0.0	0.0
Syne1	64009	symbol	M. musculus	64009	M. musculus	Syne1	spectrin repeat containing, nuclear envelope 1	GO:0043578 nuclear matrix organization;GO:0090292 nuclear matrix anchoring at nuclear membrane;GO:0051457 maintenance of protein location in nucleus		0.0	0.0	0.0	1.0	0.0	0.0	0.0	0.0	0.0	0.0	0.0	0.0	0.0	0.0	0.0	0.0	0.0	0.0	0.0	0.0
Nrxn1	18189	symbol	M. musculus	18189	M. musculus	Nrxn1	neurexin I	GO:0090126 protein-containing complex assembly involved in synapse maturation;GO:0090125 cell-cell adhesion involved in synapse maturation;GO:0097117 guanylate kinase-associated protein clustering		1.0	1.0	0.0	1.0	0.0	0.0	1.0	0.0	0.0	0.0	0.0	0.0	0.0	0.0	1.0	0.0	0.0	1.0	0.0	1.0
Slc7a10	53896	symbol	M. musculus	53896	M. musculus	Slc7a10	solute carrier family 7 (cationic amino acid transporter, y+ system), member 10	GO:0042941 D-alanine transport;GO:0060094 positive regulation of synaptic transmission, glycinergic;GO:0042942 D-serine transport		0.0	0.0	0.0	0.0	1.0	0.0	0.0	0.0	0.0	0.0	0.0	0.0	0.0	0.0	0.0	0.0	0.0	0.0	0.0	1.0
Son	20658	symbol	M. musculus	20658	M. musculus	Son	Son DNA binding protein	GO:0000281 mitotic cytokinesis;GO:0061640 cytoskeleton-dependent cytokinesis;GO:0000910 cytokinesis		0.0	0.0	1.0	0.0	0.0	0.0	0.0	0.0	0.0	0.0	0.0	0.0	0.0	0.0	0.0	0.0	0.0	0.0	0.0	0.0
Appl2	216190	symbol	M. musculus	216190	M. musculus	Appl2	adaptor protein, phosphotyrosine interaction, PH domain and leucine zipper containing 2	GO:1905301 regulation of macropinocytosis;GO:1905303 positive regulation of macropinocytosis;GO:0009631 cold acclimation		0.0	0.0	0.0	1.0	0.0	1.0	0.0	0.0	1.0	1.0	0.0	0.0	1.0	0.0	0.0	0.0	0.0	0.0	0.0	0.0
F3	14066	symbol	M. musculus	14066	M. musculus	F3	coagulation factor III	GO:0002541 activation of plasma proteins involved in acute inflammatory response;GO:0010641 positive regulation of platelet-derived growth factor receptor signaling pathway;GO:0010640 regulation of platelet-derived growth factor receptor signaling pathway		0.0	0.0	0.0	0.0	1.0	0.0	0.0	0.0	0.0	0.0	0.0	0.0	0.0	0.0	0.0	0.0	0.0	0.0	0.0	0.0
Vegfa	22339	symbol	M. musculus	22339	M. musculus	Vegfa	vascular endothelial growth factor A	GO:0002575 basophil chemotaxis;GO:0003169 coronary vein morphogenesis;GO:0038190 VEGF-activated neuropilin signaling pathway		1.0	1.0	1.0	1.0	1.0	0.0	0.0	1.0	1.0	1.0	0.0	0.0	0.0	0.0	1.0	0.0	0.0	0.0	0.0	0.0
Atp1a2	98660	symbol	M. musculus	98660	M. musculus	Atp1a2	ATPase, Na+/K+ transporting, alpha 2 polypeptide	GO:0021989 olfactory cortex development;GO:1903416 response to glycoside;GO:0021764 amygdala development		0.0	0.0	0.0	0.0	1.0	1.0	1.0	1.0	0.0	1.0	1.0	0.0	1.0	0.0	0.0	0.0	0.0	0.0	1.0	0.0
Dclk1	13175	symbol	M. musculus	13175	M. musculus	Dclk1	doublecortin-like kinase 1	GO:0021952 central nervous system projection neuron axonogenesis;GO:0021955 central nervous system neuron axonogenesis;GO:1900181 negative regulation of protein localization to nucleus	yes	1.0	0.0	0.0	0.0	0.0	1.0	0.0	0.0	0.0	0.0	0.0	0.0	0.0	0.0	0.0	0.0	0.0	0.0	0.0	0.0
Ntm	235106	symbol	M. musculus	235106	M. musculus	Ntm	neurotrimin	GO:0010977 negative regulation of neuron projection development;GO:0031345 negative regulation of cell projection organization;GO:0010975 regulation of neuron projection development		0.0	0.0	0.0	1.0	0.0	0.0	0.0	0.0	0.0	0.0	0.0	0.0	0.0	0.0	0.0	0.0	0.0	0.0	0.0	0.0
Htra1	56213	symbol	M. musculus	56213	M. musculus	Htra1	HtrA serine peptidase 1	GO:0060718 chorionic trophoblast cell differentiation;GO:0060717 chorion development;GO:1903867 extraembryonic membrane development		0.0	0.0	0.0	0.0	0.0	0.0	0.0	0.0	0.0	0.0	0.0	0.0	0.0	0.0	0.0	0.0	0.0	0.0	0.0	0.0
Ddhd1	114874	symbol	M. musculus	114874	M. musculus	Ddhd1	DDHD domain containing 1	GO:0030382 sperm mitochondrion organization;GO:0090141 positive regulation of mitochondrial fission;GO:0090140 regulation of mitochondrial fission		0.0	0.0	0.0	0.0	0.0	1.0	0.0	1.0	0.0	0.0	0.0	0.0	0.0	0.0	0.0	0.0	0.0	0.0	0.0	0.0
Gnao1	14681	symbol	M. musculus	14681	M. musculus	Gnao1	guanine nucleotide binding protein, alpha O	GO:0007212 dopamine receptor signaling pathway;GO:1903351 cellular response to dopamine;GO:1903350 response to dopamine		0.0	0.0	0.0	0.0	0.0	1.0	1.0	0.0	0.0	0.0	1.0	1.0	1.0	0.0	1.0	0.0	0.0	0.0	0.0	0.0
Tril	66873	symbol	M. musculus	66873	M. musculus	Tril	TLR4 interactor with leucine-rich repeats	GO:0034142 toll-like receptor 4 signaling pathway;GO:0140895 cell surface toll-like receptor signaling pathway;GO:0002752 cell surface pattern recognition receptor signaling pathway		0.0	0.0	0.0	0.0	0.0	0.0	0.0	0.0	0.0	0.0	0.0	0.0	0.0	0.0	0.0	0.0	0.0	0.0	0.0	0.0
Fgfr3	14184	symbol	M. musculus	14184	M. musculus	Fgfr3	fibroblast growth factor receptor 3	GO:0021762 substantia nigra development;GO:1902178 fibroblast growth factor receptor apoptotic signaling pathway;GO:0061144 alveolar secondary septum development		1.0	0.0	0.0	1.0	0.0	0.0	0.0	0.0	0.0	1.0	0.0	0.0	0.0	0.0	0.0	0.0	0.0	0.0	0.0	0.0
Bcan	12032	symbol	M. musculus	12032	M. musculus	Bcan	brevican	GO:0060074 synapse maturation;GO:0002052 positive regulation of neuroblast proliferation;GO:1902692 regulation of neuroblast proliferation		1.0	1.0	0.0	1.0	0.0	0.0	0.0	0.0	0.0	0.0	0.0	0.0	0.0	0.0	0.0	0.0	0.0	0.0	0.0	0.0
Slco1c1	58807	symbol	M. musculus	58807	M. musculus	Slco1c1	solute carrier organic anion transporter family, member 1c1	GO:2000611 positive regulation of thyroid hormone generation;GO:2000609 regulation of thyroid hormone generation;GO:0070327 thyroid hormone transport		0.0	0.0	0.0	0.0	1.0	0.0	0.0	0.0	0.0	0.0	0.0	0.0	0.0	0.0	1.0	0.0	0.0	0.0	1.0	0.0
Daam2	76441	symbol	M. musculus	76441	M. musculus	Daam2	dishevelled associated activator of morphogenesis 2	GO:0090521 podocyte cell migration;GO:0048715 negative regulation of oligodendrocyte differentiation;GO:0021516 dorsal spinal cord development		0.0	0.0	0.0	1.0	0.0	0.0	0.0	1.0	0.0	0.0	0.0	0.0	0.0	0.0	0.0	1.0	0.0	0.0	0.0	0.0
Gpr37l1	171469	symbol	M. musculus	171469	M. musculus	Gpr37l1	G protein-coupled receptor 37-like 1	GO:0021940 positive regulation of cerebellar granule cell precursor proliferation;GO:0021936 regulation of cerebellar granule cell precursor proliferation;GO:0060020 Bergmann glial cell differentiation		0.0	0.0	0.0	1.0	0.0	0.0	0.0	0.0	0.0	1.0	0.0	0.0	0.0	0.0	0.0	0.0	0.0	0.0	0.0	0.0
Ank2	109676	symbol	M. musculus	109676	M. musculus	Ank2	ankyrin 2, brain	GO:0036309 protein localization to M-band;GO:0036371 protein localization to T-tubule;GO:0098907 regulation of SA node cell action potential		0.0	0.0	0.0	0.0	1.0	0.0	0.0	1.0	0.0	1.0	0.0	0.0	0.0	0.0	0.0	1.0	0.0	0.0	0.0	0.0
Grin2c	14813	symbol	M. musculus	14813	M. musculus	Grin2c	glutamate receptor, ionotropic, NMDA2C (epsilon 3)	GO:0033058 directional locomotion;GO:0035235 ionotropic glutamate receptor signaling pathway;GO:1990806 ligand-gated ion channel signaling pathway		0.0	0.0	0.0	0.0	0.0	0.0	0.0	0.0	0.0	0.0	0.0	1.0	0.0	0.0	0.0	0.0	0.0	0.0	0.0	1.0
Trpm3	226025	symbol	M. musculus	226025	M. musculus	Trpm3	transient receptor potential cation channel, subfamily M, member 3	GO:0070588 calcium ion transmembrane transport;GO:0006816 calcium ion transport;GO:0098662 inorganic cation transmembrane transport		0.0	0.0	0.0	0.0	0.0	0.0	0.0	0.0	0.0	0.0	0.0	0.0	0.0	0.0	0.0	0.0	0.0	0.0	0.0	0.0
Sat1	20229	symbol	M. musculus	20229	M. musculus	Sat1	spermidine/spermine N1-acetyl transferase 1	GO:0032918 spermidine acetylation;GO:0032917 polyamine acetylation;GO:0046208 spermine catabolic process		0.0	0.0	0.0	0.0	0.0	0.0	0.0	0.0	0.0	0.0	0.0	0.0	0.0	0.0	0.0	0.0	0.0	0.0	0.0	0.0
Snrnp70	20637	symbol	M. musculus	20637	M. musculus	Snrnp70	small nuclear ribonucleoprotein 70 (U1)	GO:0048026 positive regulation of mRNA splicing, via spliceosome;GO:0050685 positive regulation of mRNA processing;GO:0033120 positive regulation of RNA splicing		0.0	0.0	1.0	0.0	0.0	0.0	0.0	0.0	0.0	0.0	0.0	0.0	0.0	0.0	0.0	0.0	0.0	0.0	0.0	0.0
Msmo1	66234	symbol	M. musculus	66234	M. musculus	Msmo1	methylsterol monoxygenase 1	GO:0006695 cholesterol biosynthetic process;GO:1902653 secondary alcohol biosynthetic process;GO:0016126 sterol biosynthetic process		0.0	0.0	0.0	0.0	0.0	1.0	0.0	0.0	0.0	0.0	0.0	0.0	0.0	0.0	0.0	0.0	0.0	0.0	0.0	0.0
Mertk	17289	symbol	M. musculus	17289	M. musculus	Mertk	MER proto-oncogene tyrosine kinase	GO:0097350 neutrophil clearance;GO:0060068 vagina development;GO:0030540 female genitalia development	yes	0.0	0.0	0.0	0.0	1.0	0.0	0.0	0.0	0.0	0.0	0.0	0.0	0.0	0.0	0.0	0.0	0.0	0.0	0.0	0.0
S1pr1	13609	symbol	M. musculus	13609	M. musculus	S1pr1	sphingosine-1-phosphate receptor 1	GO:0003245 cardiac muscle tissue growth involved in heart morphogenesis;GO:0003241 growth involved in heart morphogenesis;GO:0001955 blood vessel maturation		0.0	0.0	0.0	0.0	0.0	0.0	0.0	1.0	0.0	1.0	0.0	0.0	0.0	0.0	0.0	1.0	0.0	0.0	0.0	0.0
Gjb6	14623	symbol	M. musculus	14623	M. musculus	Gjb6	gap junction protein, beta 6	GO:0016264 gap junction assembly;GO:1990349 gap junction-mediated intercellular transport;GO:0010496 intercellular transport		0.0	1.0	0.0	0.0	0.0	0.0	0.0	0.0	0.0	0.0	0.0	0.0	0.0	0.0	0.0	0.0	0.0	0.0	0.0	0.0
Pnisr	66625	symbol	M. musculus	66625	M. musculus	Pnisr	PNN interacting serine/arginine-rich	GO:0008150 biological_process		0.0	0.0	0.0	0.0	0.0	0.0	0.0	0.0	0.0	0.0	0.0	0.0	0.0	0.0	0.0	0.0	0.0	0.0	0.0	0.0
Slc6a1	232333	symbol	M. musculus	232333	M. musculus	Slc6a1	solute carrier family 6 (neurotransmitter transporter, GABA), member 1	GO:0098658 inorganic anion import across plasma membrane;GO:0051939 gamma-aminobutyric acid import;GO:0014054 positive regulation of gamma-aminobutyric acid secretion		0.0	1.0	0.0	0.0	1.0	0.0	1.0	0.0	0.0	0.0	1.0	0.0	0.0	0.0	1.0	0.0	0.0	0.0	0.0	1.0
Frmd4a	209630	symbol	M. musculus	209630	M. musculus	Frmd4a	FERM domain containing 4A	GO:0090162 establishment of epithelial cell polarity;GO:0050709 negative regulation of protein secretion;GO:0051224 negative regulation of protein transport		0.0	0.0	0.0	0.0	0.0	1.0	0.0	0.0	0.0	0.0	0.0	0.0	0.0	0.0	1.0	0.0	0.0	0.0	0.0	0.0
Spag9	70834	symbol	M. musculus	70834	M. musculus	Spag9	sperm associated antigen 9	GO:1903860 negative regulation of dendrite extension;GO:1903859 regulation of dendrite extension;GO:0032418 lysosome localization		0.0	0.0	0.0	1.0	0.0	0.0	0.0	0.0	0.0	0.0	0.0	0.0	0.0	0.0	0.0	0.0	0.0	0.0	0.0	0.0
Tnik	665113	symbol	M. musculus	665113	M. musculus	Tnik	TRAF2 and NCK interacting kinase	GO:0030033 microvillus assembly;GO:0032528 microvillus organization;GO:0098696 regulation of neurotransmitter receptor localization to postsynaptic specialization membrane	yes	1.0	0.0	0.0	1.0	0.0	0.0	0.0	0.0	0.0	0.0	0.0	0.0	0.0	0.0	0.0	1.0	0.0	1.0	0.0	0.0
Luzp2	233271	symbol	M. musculus	233271	M. musculus	Luzp2	leucine zipper protein 2	GO:0008150 biological_process		0.0	0.0	0.0	0.0	0.0	0.0	0.0	0.0	0.0	0.0	0.0	0.0	0.0	0.0	0.0	0.0	0.0	0.0	0.0	0.0
Cxcl14	57266	symbol	M. musculus	57266	M. musculus	Cxcl14	C-X-C motif chemokine ligand 14	GO:2000501 regulation of natural killer cell chemotaxis;GO:2000503 positive regulation of natural killer cell chemotaxis;GO:0140131 positive regulation of lymphocyte chemotaxis		0.0	0.0	0.0	0.0	0.0	0.0	0.0	0.0	0.0	0.0	0.0	0.0	0.0	0.0	0.0	0.0	0.0	0.0	0.0	0.0
Atp13a4	224079	symbol	M. musculus	224079	M. musculus	Atp13a4	ATPase type 13A4	GO:1902047 polyamine transmembrane transport;GO:0015846 polyamine transport;GO:0006874 intracellular calcium ion homeostasis		0.0	0.0	0.0	0.0	1.0	0.0	0.0	0.0	0.0	0.0	0.0	0.0	0.0	0.0	0.0	0.0	0.0	0.0	0.0	0.0
Lsamp	268890	symbol	M. musculus	268890	M. musculus	Lsamp	limbic system-associated membrane protein	GO:0035641 locomotory exploration behavior;GO:0035640 exploration behavior;GO:0007626 locomotory behavior		0.0	0.0	0.0	0.0	0.0	0.0	1.0	0.0	0.0	0.0	0.0	0.0	0.0	0.0	0.0	0.0	0.0	0.0	0.0	0.0
Phkg1	18682	symbol	M. musculus	18682	M. musculus	Phkg1	phosphorylase kinase gamma 1	GO:0005980 glycogen catabolic process;GO:0009251 glucan catabolic process;GO:0000272 polysaccharide catabolic process	yes	0.0	0.0	0.0	0.0	0.0	0.0	0.0	0.0	0.0	0.0	0.0	0.0	0.0	0.0	0.0	0.0	0.0	0.0	0.0	0.0
Slc27a1	26457	symbol	M. musculus	26457	M. musculus	Slc27a1	solute carrier family 27 (fatty acid transporter), member 1	GO:0001579 medium-chain fatty acid transport;GO:1905135 biotin import across plasma membrane;GO:0015878 biotin transport		0.0	0.0	0.0	0.0	1.0	1.0	0.0	0.0	1.0	1.0	0.0	0.0	1.0	0.0	0.0	0.0	1.0	0.0	1.0	0.0
Dst	13518	symbol	M. musculus	13518	M. musculus	Dst	dystonin	GO:0031581 hemidesmosome assembly;GO:0030011 maintenance of cell polarity;GO:0008090 retrograde axonal transport		1.0	1.0	0.0	0.0	0.0	0.0	0.0	0.0	0.0	0.0	0.0	0.0	0.0	1.0	0.0	0.0	0.0	0.0	0.0	0.0
Tlcd1	68385	symbol	M. musculus	68385	M. musculus	Tlcd1	TLC domain containing 1	GO:0055091 phospholipid homeostasis;GO:0071709 membrane assembly;GO:0097035 regulation of membrane lipid distribution		0.0	0.0	0.0	0.0	0.0	0.0	0.0	0.0	0.0	0.0	0.0	0.0	0.0	0.0	0.0	0.0	0.0	0.0	0.0	0.0
Fermt2	218952	symbol	M. musculus	218952	M. musculus	Fermt2	fermitin family member 2	GO:0035504 regulation of myosin light chain kinase activity;GO:0035505 positive regulation of myosin light chain kinase activity;GO:1903691 positive regulation of wound healing, spreading of epidermal cells		0.0	1.0	0.0	1.0	0.0	0.0	0.0	1.0	0.0	1.0	0.0	0.0	0.0	1.0	1.0	0.0	0.0	0.0	0.0	0.0
Grina	66168	symbol	M. musculus	66168	M. musculus	Grina	glutamate receptor, ionotropic, N-methyl D-aspartate-associated protein 1 (glutamate binding)	GO:1902236 negative regulation of endoplasmic reticulum stress-induced intrinsic apoptotic signaling pathway;GO:0032469 endoplasmic reticulum calcium ion homeostasis;GO:1902235 regulation of endoplasmic reticulum stress-induced intrinsic apoptotic signaling pathway		0.0	0.0	0.0	0.0	0.0	0.0	0.0	0.0	0.0	0.0	0.0	0.0	0.0	0.0	0.0	0.0	0.0	0.0	0.0	0.0
Rapgef3	223864	symbol	M. musculus	223864	M. musculus	Rapgef3	Rap guanine nucleotide exchange factor (GEF) 3	GO:0034242 negative regulation of syncytium formation by plasma membrane fusion;GO:0032486 Rap protein signal transduction;GO:0032966 negative regulation of collagen biosynthetic process		0.0	0.0	0.0	0.0	1.0	0.0	1.0	1.0	0.0	0.0	1.0	1.0	1.0	0.0	1.0	0.0	0.0	0.0	1.0	0.0
Ncam1	17967	symbol	M. musculus	17967	M. musculus	Ncam1	neural cell adhesion molecule 1	GO:0001928 regulation of exocyst assembly;GO:0106020 regulation of vesicle docking;GO:2001260 regulation of semaphorin-plexin signaling pathway		1.0	1.0	0.0	0.0	0.0	0.0	1.0	0.0	0.0	0.0	1.0	0.0	0.0	0.0	0.0	0.0	0.0	0.0	0.0	1.0
Btbd17	72014	symbol	M. musculus	72014	M. musculus	Btbd17	BTB domain containing 17	GO:0008150 biological_process		0.0	0.0	0.0	0.0	0.0	0.0	0.0	0.0	0.0	0.0	0.0	0.0	0.0	0.0	0.0	0.0	0.0	0.0	0.0	0.0
Nrcam	319504	symbol	M. musculus	319504	M. musculus	Nrcam	neuronal cell adhesion molecule	GO:0045162 clustering of voltage-gated sodium channels;GO:0019227 neuronal action potential propagation;GO:0098870 action potential propagation		1.0	1.0	0.0	1.0	0.0	0.0	0.0	0.0	0.0	0.0	0.0	0.0	0.0	0.0	0.0	0.0	0.0	0.0	0.0	0.0
Rsrp1	27981	symbol	M. musculus	27981	M. musculus	Rsrp1	arginine/serine rich protein 1	GO:0000245 spliceosomal complex assembly;GO:0022618 protein-RNA complex assembly;GO:0071826 protein-RNA complex organization		0.0	0.0	1.0	0.0	0.0	0.0	0.0	0.0	0.0	0.0	0.0	0.0	0.0	0.0	0.0	0.0	0.0	0.0	0.0	0.0
Acsl3	74205	symbol	M. musculus	74205	M. musculus	Acsl3	acyl-CoA synthetase long-chain family member 3	GO:0150173 positive regulation of phosphatidylcholine metabolic process;GO:2001247 positive regulation of phosphatidylcholine biosynthetic process;GO:0042998 positive regulation of Golgi to plasma membrane protein transport		0.0	0.0	0.0	0.0	1.0	1.0	0.0	0.0	1.0	0.0	0.0	0.0	0.0	0.0	1.0	0.0	0.0	1.0	0.0	0.0
Prex2	109294	symbol	M. musculus	109294	M. musculus	Prex2	phosphatidylinositol-3,4,5-trisphosphate-dependent Rac exchange factor 2	GO:0048813 dendrite morphogenesis;GO:0043491 phosphatidylinositol 3-kinase/protein kinase B signal transduction;GO:0008344 adult locomotory behavior		1.0	0.0	0.0	0.0	0.0	0.0	1.0	0.0	0.0	0.0	0.0	0.0	0.0	1.0	0.0	0.0	0.0	0.0	0.0	0.0
Gpc5	103978	symbol	M. musculus	103978	M. musculus	Gpc5	glypican 5	GO:0090263 positive regulation of canonical Wnt signaling pathway;GO:0030177 positive regulation of Wnt signaling pathway;GO:1905475 regulation of protein localization to membrane		0.0	0.0	0.0	0.0	0.0	0.0	0.0	0.0	0.0	0.0	0.0	0.0	0.0	0.0	0.0	0.0	0.0	1.0	0.0	0.0
Chd9	109151	symbol	M. musculus	109151	M. musculus	Chd9	chromodomain helicase DNA binding protein 9	GO:0006325 chromatin organization;GO:0071824 protein-DNA complex organization;GO:0043933 protein-containing complex organization		0.0	0.0	0.0	0.0	0.0	1.0	0.0	0.0	0.0	0.0	0.0	0.0	0.0	0.0	0.0	0.0	0.0	0.0	0.0	0.0
Kcnk1	16525	symbol	M. musculus	16525	M. musculus	Kcnk1	potassium channel, subfamily K, member 1	GO:0060075 regulation of resting membrane potential;GO:0030322 stabilization of membrane potential;GO:0035725 sodium ion transmembrane transport		0.0	0.0	0.0	0.0	0.0	0.0	0.0	0.0	0.0	0.0	0.0	0.0	0.0	0.0	0.0	0.0	0.0	0.0	0.0	1.0
Grk3	320129	symbol	M. musculus	320129	M. musculus	Grk3	G protein-coupled receptor kinase 3	GO:0042441 eye pigment metabolic process;GO:0043324 pigment metabolic process involved in developmental pigmentation;GO:0046154 rhodopsin metabolic process	yes	0.0	0.0	0.0	0.0	1.0	1.0	0.0	0.0	0.0	0.0	0.0	1.0	0.0	0.0	0.0	0.0	0.0	0.0	0.0	0.0
Nwd1	319555	symbol	M. musculus	319555	M. musculus	Nwd1	NACHT and WD repeat domain containing 1	GO:0032088 negative regulation of NF-kappaB transcription factor activity;GO:0043433 negative regulation of DNA-binding transcription factor activity;GO:0051090 regulation of DNA-binding transcription factor activity		0.0	0.0	0.0	0.0	0.0	0.0	0.0	0.0	0.0	0.0	0.0	0.0	0.0	0.0	0.0	0.0	0.0	0.0	0.0	0.0
Cadm1	54725	symbol	M. musculus	54725	M. musculus	Cadm1	cell adhesion molecule 1	GO:0120154 negative regulation of ERBB4 signaling pathway;GO:0009826 unidimensional cell growth;GO:0098942 retrograde trans-synaptic signaling by trans-synaptic protein complex		1.0	1.0	0.0	0.0	0.0	0.0	0.0	0.0	0.0	0.0	0.0	0.0	0.0	0.0	0.0	0.0	0.0	0.0	0.0	1.0
Camk2g	12325	symbol	M. musculus	12325	M. musculus	Camk2g	calcium/calmodulin-dependent protein kinase II gamma	GO:1901897 regulation of relaxation of cardiac muscle;GO:1901077 regulation of relaxation of muscle;GO:0000082 G1/S transition of mitotic cell cycle	yes	0.0	0.0	0.0	1.0	1.0	0.0	0.0	0.0	0.0	0.0	0.0	1.0	0.0	0.0	0.0	0.0	0.0	1.0	0.0	1.0
Leng8	232798	symbol	M. musculus	232798	M. musculus	Leng8	leukocyte receptor cluster (LRC) member 8	GO:0008150 biological_process		0.0	0.0	0.0	0.0	0.0	0.0	0.0	0.0	0.0	0.0	0.0	0.0	0.0	0.0	0.0	0.0	0.0	0.0	0.0	0.0
Paqr7	71904	symbol	M. musculus	71904	M. musculus	Paqr7	progestin and adipoQ receptor family member VII	GO:0048477 oogenesis;GO:0007292 female gamete generation;GO:0048545 response to steroid hormone		0.0	0.0	0.0	0.0	0.0	0.0	0.0	0.0	0.0	0.0	1.0	0.0	1.0	0.0	0.0	0.0	0.0	0.0	0.0	0.0
Clmn	94040	symbol	M. musculus	94040	M. musculus	Clmn	calmin	GO:0007097 nuclear migration;GO:0051647 nucleus localization;GO:0051656 establishment of organelle localization		1.0	0.0	0.0	0.0	0.0	0.0	0.0	0.0	0.0	0.0	0.0	0.0	0.0	0.0	0.0	0.0	0.0	0.0	0.0	0.0
Ogt	108155	symbol	M. musculus	108155	M. musculus	Ogt	O-linked N-acetylglucosamine (GlcNAc) transferase (UDP-N-acetylglucosamine:polypeptide-N-acetylglucosaminyl transferase)	GO:0006041 glucosamine metabolic process;GO:0090315 negative regulation of protein targeting to membrane;GO:0000432 positive regulation of transcription from RNA polymerase II promoter by glucose		0.0	1.0	0.0	0.0	0.0	1.0	0.0	0.0	1.0	1.0	0.0	0.0	1.0	0.0	1.0	0.0	0.0	1.0	0.0	0.0
Lgi1	56839	symbol	M. musculus	56839	M. musculus	Lgi1	leucine-rich repeat LGI family, member 1	GO:0099633 protein localization to postsynaptic specialization membrane;GO:0099645 neurotransmitter receptor localization to postsynaptic specialization membrane;GO:1903539 protein localization to postsynaptic membrane		1.0	0.0	0.0	0.0	0.0	0.0	0.0	0.0	0.0	0.0	0.0	0.0	0.0	0.0	0.0	0.0	0.0	0.0	0.0	1.0
Mfge8	17304	symbol	M. musculus	17304	M. musculus	Mfge8	milk fat globule EGF and factor V/VIII domain containing	GO:0043277 apoptotic cell clearance;GO:0006909 phagocytosis;GO:0007338 single fertilization		0.0	0.0	0.0	0.0	1.0	0.0	0.0	0.0	0.0	0.0	0.0	0.0	0.0	0.0	0.0	0.0	0.0	0.0	0.0	0.0
Pcdh7	54216	symbol	M. musculus	54216	M. musculus	Pcdh7	protocadherin 7	GO:0007155 cell adhesion;GO:0009987 cellular process;GO:0008150 biological_process		0.0	0.0	0.0	0.0	1.0	0.0	0.0	0.0	0.0	0.0	0.0	0.0	0.0	1.0	0.0	0.0	0.0	0.0	0.0	0.0
Caskin1	268932	symbol	M. musculus	268932	M. musculus	Caskin1	CASK interacting protein 1	GO:0007165 signal transduction;GO:0023052 signaling;GO:0007154 cell communication		0.0	0.0	0.0	0.0	0.0	0.0	0.0	0.0	0.0	0.0	0.0	0.0	0.0	0.0	0.0	0.0	0.0	0.0	0.0	0.0
Slc39a12	277468	symbol	M. musculus	277468	M. musculus	Slc39a12	solute carrier family 39 (zinc transporter), member 12	GO:0071578 zinc ion import across plasma membrane;GO:1903672 positive regulation of sprouting angiogenesis;GO:0071577 zinc ion transmembrane transport		0.0	0.0	0.0	1.0	1.0	0.0	0.0	1.0	0.0	0.0	0.0	0.0	0.0	0.0	0.0	0.0	0.0	0.0	0.0	0.0
Ddx17	67040	symbol	M. musculus	67040	M. musculus	Ddx17	DEAD box helicase 17	GO:0061614 miRNA transcription;GO:0030520 intracellular estrogen receptor signaling pathway;GO:0010586 miRNA metabolic process		0.0	0.0	1.0	0.0	0.0	0.0	0.0	0.0	0.0	0.0	1.0	0.0	1.0	0.0	0.0	0.0	0.0	0.0	0.0	0.0
Mfsd2a	76574	symbol	M. musculus	76574	M. musculus	Mfsd2a	MFSD2 lysolipid transporter A, lysophospholipid	GO:0140329 lysophospholipid translocation;GO:0150175 regulation of phosphatidylethanolamine metabolic process;GO:0150178 regulation of phosphatidylserine metabolic process		1.0	0.0	0.0	1.0	1.0	1.0	1.0	0.0	1.0	1.0	0.0	0.0	0.0	0.0	0.0	0.0	0.0	0.0	0.0	0.0
Ntsr2	18217	symbol	M. musculus	18217	M. musculus	Ntsr2	neurotensin receptor 2	GO:0007218 neuropeptide signaling pathway;GO:0007200 phospholipase C-activating G protein-coupled receptor signaling pathway;GO:0070374 positive regulation of ERK1 and ERK2 cascade		0.0	0.0	0.0	0.0	0.0	0.0	0.0	0.0	0.0	0.0	0.0	0.0	0.0	0.0	0.0	0.0	0.0	0.0	0.0	0.0
Slc4a4	54403	symbol	M. musculus	54403	M. musculus	Slc4a4	solute carrier family 4 (anion exchanger), member 4	GO:0036376 sodium ion export across plasma membrane;GO:0015701 bicarbonate transport;GO:0030813 positive regulation of nucleotide catabolic process		0.0	0.0	0.0	0.0	1.0	0.0	0.0	0.0	0.0	0.0	0.0	0.0	0.0	0.0	0.0	0.0	0.0	0.0	0.0	0.0
Slc30a10	226781	symbol	M. musculus	226781	M. musculus	Slc30a10	solute carrier family 30, member 10	GO:0140048 manganese ion export across plasma membrane;GO:0010312 detoxification of zinc ion;GO:1990359 stress response to zinc ion		0.0	0.0	0.0	0.0	1.0	0.0	0.0	0.0	0.0	0.0	0.0	0.0	1.0	0.0	0.0	0.0	0.0	0.0	0.0	0.0
Fzd2	57265	symbol	M. musculus	57265	M. musculus	Fzd2	frizzled class receptor 2	GO:0007223 Wnt signaling pathway, calcium modulating pathway;GO:0003150 muscular septum morphogenesis;GO:0007199 G protein-coupled receptor signaling pathway coupled to cGMP nucleotide second messenger		0.0	0.0	0.0	0.0	0.0	0.0	0.0	0.0	0.0	0.0	0.0	0.0	0.0	0.0	0.0	0.0	0.0	0.0	0.0	0.0
Slc38a3	76257	symbol	M. musculus	76257	M. musculus	Slc38a3	solute carrier family 38, member 3	GO:1903811 L-asparagine import across plasma membrane;GO:0010585 glutamine secretion;GO:1903810 L-histidine import across plasma membrane		0.0	0.0	0.0	0.0	1.0	0.0	0.0	0.0	1.0	0.0	0.0	1.0	0.0	0.0	0.0	0.0	1.0	0.0	0.0	0.0
Etnppl	71760	symbol	M. musculus	71760	M. musculus	Etnppl	ethanolamine phosphate phospholyase	GO:0008150 biological_process		0.0	0.0	0.0	0.0	0.0	1.0	0.0	0.0	0.0	0.0	0.0	0.0	0.0	0.0	0.0	0.0	0.0	0.0	0.0	0.0
Dmd	13405	symbol	M. musculus	13405	M. musculus	Dmd	dystrophin, muscular dystrophy	GO:0021629 olfactory nerve structural organization;GO:0014809 regulation of skeletal muscle contraction by regulation of release of sequestered calcium ion;GO:0060857 establishment of glial blood-brain barrier		1.0	0.0	0.0	1.0	0.0	0.0	1.0	1.0	0.0	1.0	0.0	0.0	0.0	0.0	0.0	0.0	0.0	0.0	0.0	1.0
Fjx1	14221	symbol	M. musculus	14221	M. musculus	Fjx1	four jointed box 1	GO:0010842 retina layer formation;GO:0003407 neural retina development;GO:0060042 retina morphogenesis in camera-type eye		0.0	0.0	0.0	0.0	0.0	0.0	0.0	0.0	0.0	0.0	0.0	0.0	0.0	0.0	0.0	0.0	0.0	0.0	0.0	0.0
Per3	18628	symbol	M. musculus	18628	M. musculus	Per3	period circadian clock 3	GO:0043153 entrainment of circadian clock by photoperiod;GO:0009648 photoperiodism;GO:0009649 entrainment of circadian clock		0.0	0.0	0.0	0.0	0.0	0.0	0.0	0.0	0.0	0.0	0.0	1.0	0.0	0.0	0.0	0.0	0.0	0.0	0.0	0.0
Ndrg2	29811	symbol	M. musculus	29811	M. musculus	Ndrg2	N-myc downstream regulated gene 2	GO:0090361 regulation of platelet-derived growth factor production;GO:1990874 vascular associated smooth muscle cell proliferation;GO:0048659 smooth muscle cell proliferation		0.0	0.0	0.0	0.0	0.0	0.0	0.0	0.0	0.0	0.0	0.0	0.0	0.0	0.0	0.0	0.0	0.0	0.0	0.0	0.0
Prpf4b	19134	symbol	M. musculus	19134	M. musculus	Prpf4b	pre-mRNA processing factor 4B	GO:0045292 mRNA cis splicing, via spliceosome;GO:0000375 RNA splicing, via transesterification reactions;GO:0000377 RNA splicing, via transesterification reactions with bulged adenosine as nucleophile	yes	0.0	0.0	1.0	0.0	0.0	0.0	0.0	0.0	0.0	0.0	0.0	0.0	0.0	0.0	0.0	0.0	0.0	0.0	0.0	0.0
Cspg5	29873	symbol	M. musculus	29873	M. musculus	Cspg5	chondroitin sulfate proteoglycan 5	GO:0106091 glial cell projection elongation;GO:1900026 positive regulation of substrate adhesion-dependent cell spreading;GO:1900024 regulation of substrate adhesion-dependent cell spreading		1.0	0.0	0.0	0.0	0.0	0.0	0.0	1.0	0.0	0.0	0.0	0.0	0.0	0.0	1.0	0.0	0.0	0.0	0.0	1.0
Ddx5	13207	symbol	M. musculus	13207	M. musculus	Ddx5	DEAD box helicase 5	GO:0061614 miRNA transcription;GO:0031053 primary miRNA processing;GO:0043517 positive regulation of DNA damage response, signal transduction by p53 class mediator		0.0	0.0	1.0	0.0	0.0	0.0	0.0	0.0	0.0	0.0	1.0	0.0	1.0	0.0	0.0	0.0	0.0	0.0	0.0	0.0
Acsbg1	94180	symbol	M. musculus	94180	M. musculus	Acsbg1	acyl-CoA synthetase bubblegum family member 1	GO:0042759 long-chain fatty acid biosynthetic process;GO:0000038 very long-chain fatty acid metabolic process;GO:0051384 response to glucocorticoid		0.0	0.0	0.0	0.0	0.0	1.0	0.0	0.0	0.0	0.0	1.0	0.0	1.0	0.0	0.0	0.0	0.0	0.0	0.0	0.0
Prodh	19125	symbol	M. musculus	19125	M. musculus	Prodh	proline dehydrogenase	GO:0010133 proline catabolic process to glutamate;GO:0006562 proline catabolic process;GO:0006560 proline metabolic process		0.0	0.0	0.0	0.0	0.0	0.0	0.0	0.0	0.0	0.0	0.0	0.0	0.0	0.0	0.0	0.0	0.0	0.0	0.0	0.0
Tcf25	66855	symbol	M. musculus	66855	M. musculus	Tcf25	transcription factor 25 (basic helix-loop-helix)	GO:0061945 regulation of protein K48-linked ubiquitination;GO:0072344 rescue of stalled ribosome;GO:1902914 regulation of protein polyubiquitination		0.0	0.0	0.0	0.0	0.0	0.0	0.0	0.0	0.0	0.0	0.0	0.0	0.0	0.0	0.0	0.0	0.0	0.0	0.0	0.0
Timp4	110595	symbol	M. musculus	110595	M. musculus	Timp4	tissue inhibitor of metalloproteinase 4	GO:0051045 negative regulation of membrane protein ectodomain proteolysis;GO:0051043 regulation of membrane protein ectodomain proteolysis;GO:0042177 negative regulation of protein catabolic process		0.0	0.0	0.0	0.0	0.0	0.0	0.0	0.0	0.0	0.0	0.0	0.0	1.0	0.0	0.0	0.0	0.0	0.0	0.0	0.0
Slitrk2	245450	symbol	M. musculus	245450	M. musculus	Slitrk2	SLIT and NTRK-like family, member 2	GO:0099560 synaptic membrane adhesion;GO:1905606 regulation of presynapse assembly;GO:0099174 regulation of presynapse organization		1.0	1.0	0.0	1.0	0.0	0.0	0.0	0.0	0.0	0.0	0.0	0.0	0.0	0.0	0.0	0.0	0.0	0.0	0.0	1.0
Fam228b	207921	symbol	M. musculus	207921	M. musculus	Fam228b	family with sequence similarity 228, member B	GO:0008150 biological_process		0.0	0.0	0.0	0.0	0.0	0.0	0.0	0.0	0.0	0.0	0.0	0.0	0.0	0.0	0.0	0.0	0.0	0.0	0.0	0.0
Hmgcr	15357	symbol	M. musculus	15357	M. musculus	Hmgcr	3-hydroxy-3-methylglutaryl-Coenzyme A reductase	GO:1900222 negative regulation of amyloid-beta clearance;GO:0006743 ubiquinone metabolic process;GO:0061179 negative regulation of insulin secretion involved in cellular response to glucose stimulus		0.0	0.0	0.0	0.0	0.0	1.0	1.0	0.0	0.0	1.0	0.0	0.0	0.0	0.0	1.0	0.0	0.0	0.0	0.0	1.0
Mfn1	67414	symbol	M. musculus	67414	M. musculus	Mfn1	mitofusin 1	GO:0010636 positive regulation of mitochondrial fusion;GO:0090258 negative regulation of mitochondrial fission;GO:0048312 intracellular distribution of mitochondria		0.0	1.0	0.0	1.0	1.0	0.0	0.0	1.0	0.0	0.0	0.0	0.0	0.0	1.0	0.0	0.0	0.0	0.0	0.0	0.0
S100b	20203	symbol	M. musculus	20203	M. musculus	S100b	S100 protein, beta polypeptide, neural	GO:0097490 sympathetic neuron projection extension;GO:2001015 negative regulation of skeletal muscle cell differentiation;GO:0031643 positive regulation of myelination		1.0	0.0	0.0	1.0	0.0	0.0	1.0	0.0	0.0	0.0	0.0	0.0	0.0	0.0	0.0	0.0	0.0	0.0	0.0	1.0
Acss2	60525	symbol	M. musculus	60525	M. musculus	Acss2	acyl-CoA synthetase short-chain family member 2	GO:0019413 acetate biosynthetic process;GO:0019542 propionate biosynthetic process;GO:0006083 acetate metabolic process		0.0	0.0	0.0	0.0	0.0	1.0	1.0	0.0	0.0	0.0	0.0	0.0	0.0	0.0	0.0	0.0	0.0	0.0	0.0	0.0
4930402H24Rik	228602	gene_synonym	M. musculus	228602	M. musculus	Dnaaf9	dynein axonemal assembly factor 9	GO:0008150 biological_process		0.0	0.0	0.0	0.0	0.0	0.0	0.0	0.0	0.0	0.0	0.0	0.0	0.0	0.0	0.0	0.0	0.0	0.0	0.0	0.0
Ahcyl1	229709	symbol	M. musculus	229709	M. musculus	Ahcyl1	S-adenosylhomocysteine hydrolase-like 1	GO:0033353 S-adenosylmethionine cycle;GO:1990456 mitochondrion-endoplasmic reticulum membrane tethering;GO:0031440 regulation of mRNA 3'-end processing		0.0	0.0	1.0	0.0	0.0	0.0	0.0	0.0	0.0	0.0	0.0	0.0	1.0	0.0	0.0	0.0	0.0	0.0	0.0	0.0
Pmp22	18858	symbol	M. musculus	18858	M. musculus	Pmp22	peripheral myelin protein 22	GO:0098529 neuromuscular junction development, skeletal muscle fiber;GO:0036135 Schwann cell migration;GO:0048936 peripheral nervous system neuron axonogenesis		1.0	1.0	0.0	1.0	0.0	1.0	1.0	0.0	0.0	0.0	0.0	0.0	0.0	0.0	0.0	1.0	0.0	0.0	0.0	0.0
Adgrl1	330814	symbol	M. musculus	330814	M. musculus	Adgrl1	adhesion G protein-coupled receptor L1	GO:0090129 positive regulation of synapse maturation;GO:0035584 calcium-mediated signaling using intracellular calcium source;GO:0090128 regulation of synapse maturation		0.0	1.0	0.0	1.0	0.0	0.0	0.0	0.0	0.0	0.0	0.0	0.0	0.0	0.0	0.0	0.0	0.0	0.0	0.0	0.0
Lfng	16848	symbol	M. musculus	16848	M. musculus	Lfng	LFNG O-fucosylpeptide 3-beta-N-acetylglucosaminyltransferase	GO:1902366 regulation of Notch signaling pathway involved in somitogenesis;GO:1902367 negative regulation of Notch signaling pathway involved in somitogenesis;GO:0007386 compartment pattern specification		0.0	0.0	0.0	0.0	0.0	0.0	0.0	0.0	0.0	0.0	0.0	0.0	0.0	0.0	0.0	0.0	0.0	0.0	0.0	0.0
Aplp1	11803	symbol	M. musculus	11803	M. musculus	Aplp1	amyloid beta precursor like protein 1	GO:0071874 cellular response to norepinephrine stimulus;GO:0180011 cytoplasmic polyadenylation;GO:0071873 response to norepinephrine		1.0	0.0	1.0	0.0	1.0	0.0	0.0	0.0	0.0	0.0	1.0	0.0	1.0	0.0	0.0	0.0	0.0	0.0	0.0	0.0
Nat8f1	66116	symbol	M. musculus	66116	M. musculus	Nat8f1	N-acetyltransferase 8 (GCN5-related) family member 1	GO:0001702 gastrulation with mouth forming second;GO:0007369 gastrulation;GO:0007162 negative regulation of cell adhesion		0.0	0.0	0.0	0.0	0.0	0.0	0.0	0.0	0.0	0.0	0.0	0.0	0.0	0.0	0.0	0.0	0.0	0.0	0.0	0.0
Slc25a18	71803	symbol	M. musculus	71803	M. musculus	Slc25a18	solute carrier family 25 (mitochondrial carrier), member 18	GO:0043490 malate-aspartate shuttle;GO:0015810 aspartate transmembrane transport;GO:0015813 L-glutamate transmembrane transport		0.0	0.0	0.0	0.0	1.0	0.0	0.0	0.0	0.0	0.0	0.0	0.0	0.0	0.0	0.0	0.0	0.0	0.0	0.0	0.0
Fam184a	75906	symbol	M. musculus	75906	M. musculus	Fam184a	family with sequence similarity 184, member A	GO:0008150 biological_process		0.0	0.0	0.0	0.0	0.0	0.0	0.0	0.0	0.0	0.0	0.0	0.0	0.0	0.0	0.0	0.0	0.0	0.0	0.0	0.0
Trim9	94090	symbol	M. musculus	94090	M. musculus	Trim9	tripartite motif-containing 9	GO:0035544 negative regulation of SNARE complex assembly;GO:0031339 negative regulation of vesicle fusion;GO:0035542 regulation of SNARE complex assembly		0.0	0.0	0.0	0.0	0.0	1.0	0.0	0.0	0.0	0.0	0.0	0.0	0.0	0.0	1.0	0.0	0.0	0.0	0.0	1.0
Plpp3	67916	symbol	M. musculus	67916	M. musculus	Plpp3	phospholipid phosphatase 3	GO:1902068 regulation of sphingolipid mediated signaling pathway;GO:0033631 cell-cell adhesion mediated by integrin;GO:0060020 Bergmann glial cell differentiation		0.0	1.0	0.0	0.0	0.0	1.0	0.0	0.0	0.0	0.0	0.0	0.0	0.0	0.0	0.0	0.0	0.0	0.0	1.0	0.0
Slc6a11	243616	symbol	M. musculus	243616	M. musculus	Slc6a11	solute carrier family 6 (neurotransmitter transporter, GABA), member 11	GO:0001504 neurotransmitter uptake;GO:0035725 sodium ion transmembrane transport;GO:0006865 amino acid transport		0.0	0.0	0.0	0.0	1.0	0.0	0.0	0.0	0.0	0.0	0.0	0.0	0.0	0.0	0.0	0.0	0.0	0.0	0.0	1.0
Gja1	14609	symbol	M. musculus	14609	M. musculus	Gja1	gap junction protein, alpha 1	GO:0060156 milk ejection reflex;GO:0003294 atrial ventricular junction remodeling;GO:0010645 regulation of cell communication by chemical coupling		1.0	1.0	0.0	0.0	1.0	0.0	0.0	1.0	0.0	1.0	0.0	0.0	1.0	1.0	1.0	0.0	0.0	0.0	0.0	0.0
Hnrnpa2b1	53379	symbol	M. musculus	53379	M. musculus	Hnrnpa2b1	heterogeneous nuclear ribonucleoprotein A2/B1	GO:1990428 miRNA transport;GO:0044806 G-quadruplex DNA unwinding;GO:0031053 primary miRNA processing		0.0	0.0	1.0	0.0	0.0	0.0	0.0	1.0	0.0	0.0	0.0	0.0	0.0	0.0	0.0	0.0	0.0	0.0	0.0	0.0
Pcyt2	68671	symbol	M. musculus	68671	M. musculus	Pcyt2	phosphate cytidylyltransferase 2, ethanolamine	GO:0006646 phosphatidylethanolamine biosynthetic process;GO:0046337 phosphatidylethanolamine metabolic process;GO:0046474 glycerophospholipid biosynthetic process		0.0	0.0	0.0	0.0	0.0	1.0	0.0	0.0	0.0	0.0	0.0	0.0	0.0	0.0	0.0	0.0	0.0	0.0	1.0	0.0
Agpat5	52123	symbol	M. musculus	52123	M. musculus	Agpat5	1-acylglycerol-3-phosphate O-acyltransferase 5	GO:0036149 phosphatidylinositol acyl-chain remodeling;GO:0006639 acylglycerol metabolic process;GO:0006638 neutral lipid metabolic process		0.0	0.0	0.0	0.0	0.0	1.0	0.0	0.0	0.0	0.0	0.0	0.0	0.0	0.0	0.0	0.0	0.0	0.0	1.0	0.0
Fam20a	208659	symbol	M. musculus	208659	M. musculus	Fam20a	FAM20A, golgi associated secretory pathway pseudokinase	GO:0044691 tooth eruption;GO:0070166 enamel mineralization;GO:0034505 tooth mineralization		0.0	0.0	0.0	0.0	0.0	0.0	0.0	0.0	0.0	0.0	0.0	0.0	0.0	0.0	0.0	0.0	0.0	0.0	0.0	0.0
Rorb	225998	symbol	M. musculus	225998	M. musculus	Rorb	RAR-related orphan receptor beta	GO:0035881 amacrine cell differentiation;GO:0046548 retinal rod cell development;GO:0046549 retinal cone cell development		0.0	0.0	0.0	0.0	0.0	0.0	0.0	0.0	0.0	0.0	0.0	0.0	0.0	0.0	0.0	0.0	0.0	0.0	0.0	0.0
Myorg	329828	symbol	M. musculus	329828	M. musculus	Myorg	myogenesis regulating glycosidase (putative)	GO:0043568 positive regulation of insulin-like growth factor receptor signaling pathway;GO:0043567 regulation of insulin-like growth factor receptor signaling pathway;GO:0048741 skeletal muscle fiber development		0.0	0.0	0.0	0.0	0.0	0.0	0.0	0.0	0.0	0.0	0.0	0.0	0.0	0.0	0.0	0.0	0.0	0.0	0.0	0.0
Atp6v0b	114143	symbol	M. musculus	114143	M. musculus	Atp6v0b	ATPase, H+ transporting, lysosomal V0 subunit B	GO:1902600 proton transmembrane transport;GO:0098662 inorganic cation transmembrane transport;GO:0098655 monoatomic cation transmembrane transport		0.0	0.0	0.0	0.0	1.0	0.0	0.0	0.0	0.0	0.0	0.0	0.0	0.0	0.0	0.0	0.0	0.0	0.0	0.0	0.0
Gabrb1	14400	symbol	M. musculus	14400	M. musculus	Gabrb1	gamma-aminobutyric acid type A receptor subunit beta 1	GO:0099505 regulation of presynaptic membrane potential;GO:0071420 cellular response to histamine;GO:0034776 response to histamine		0.0	0.0	0.0	0.0	0.0	0.0	0.0	0.0	0.0	0.0	1.0	0.0	1.0	0.0	0.0	0.0	0.0	0.0	0.0	1.0
Agl	77559	symbol	M. musculus	77559	M. musculus	Agl	amylo-1,6-glucosidase, 4-alpha-glucanotransferase	GO:0005980 glycogen catabolic process;GO:0009251 glucan catabolic process;GO:0000272 polysaccharide catabolic process		0.0	0.0	0.0	0.0	0.0	0.0	0.0	0.0	1.0	0.0	1.0	0.0	1.0	0.0	0.0	0.0	0.0	0.0	0.0	0.0
Cpeb4	67579	symbol	M. musculus	67579	M. musculus	Cpeb4	cytoplasmic polyadenylation element binding protein 4	GO:2000766 negative regulation of cytoplasmic translation;GO:0035235 ionotropic glutamate receptor signaling pathway;GO:2000765 regulation of cytoplasmic translation		0.0	0.0	1.0	0.0	0.0	0.0	0.0	0.0	1.0	0.0	0.0	1.0	1.0	0.0	0.0	0.0	0.0	0.0	0.0	0.0
Ate1	11907	symbol	M. musculus	11907	M. musculus	Ate1	arginyltransferase 1	GO:0016598 protein arginylation;GO:0010498 proteasomal protein catabolic process;GO:0006511 ubiquitin-dependent protein catabolic process		0.0	0.0	0.0	0.0	0.0	0.0	0.0	0.0	0.0	0.0	0.0	0.0	0.0	0.0	0.0	0.0	0.0	0.0	0.0	0.0
Eva1a	232146	symbol	M. musculus	232146	M. musculus	Eva1a	eva-1 homolog A, regulator of programmed cell death	GO:0006914 autophagy;GO:0061919 process utilizing autophagic mechanism;GO:0006915 apoptotic process		0.0	0.0	0.0	0.0	0.0	0.0	0.0	0.0	0.0	0.0	0.0	0.0	0.0	0.0	0.0	0.0	0.0	0.0	0.0	0.0
Hacd2	70757	symbol	M. musculus	70757	M. musculus	Hacd2	3-hydroxyacyl-CoA dehydratase 2	GO:0042761 very long-chain fatty acid biosynthetic process;GO:0030497 fatty acid elongation;GO:0000038 very long-chain fatty acid metabolic process		0.0	0.0	0.0	0.0	0.0	1.0	0.0	0.0	0.0	0.0	0.0	0.0	0.0	0.0	0.0	0.0	0.0	0.0	0.0	0.0
Plcb1	18795	symbol	M. musculus	18795	M. musculus	Plcb1	phospholipase C, beta 1	GO:1902618 cellular response to fluoride;GO:1905630 response to glyceraldehyde;GO:1905631 cellular response to glyceraldehyde		0.0	0.0	1.0	0.0	0.0	1.0	1.0	1.0	1.0	0.0	1.0	1.0	1.0	0.0	1.0	0.0	0.0	0.0	1.0	1.0
Lrp1	16971	symbol	M. musculus	16971	M. musculus	Lrp1	low density lipoprotein receptor-related protein 1	GO:0048693 regulation of collateral sprouting of injured axon;GO:0048694 positive regulation of collateral sprouting of injured axon;GO:1905109 regulation of pulmonary blood vessel remodeling		1.0	1.0	0.0	1.0	1.0	1.0	0.0	1.0	0.0	1.0	0.0	0.0	1.0	0.0	1.0	0.0	0.0	1.0	0.0	0.0
Grm3	108069	symbol	M. musculus	108069	M. musculus	Grm3	glutamate receptor, metabotropic 3	GO:0007216 G protein-coupled glutamate receptor signaling pathway;GO:0051930 regulation of sensory perception of pain;GO:0051931 regulation of sensory perception		0.0	0.0	0.0	0.0	0.0	0.0	0.0	0.0	0.0	0.0	0.0	1.0	0.0	0.0	0.0	0.0	0.0	0.0	1.0	1.0
Pcdh9	211712	symbol	M. musculus	211712	M. musculus	Pcdh9	protocadherin 9	GO:0007155 cell adhesion;GO:0009987 cellular process;GO:0008150 biological_process		0.0	0.0	0.0	0.0	0.0	0.0	0.0	0.0	0.0	0.0	0.0	0.0	0.0	0.0	0.0	0.0	0.0	0.0	0.0	0.0
Ttc14	67120	symbol	M. musculus	67120	M. musculus	Ttc14	tetratricopeptide repeat domain 14	GO:0008150 biological_process		0.0	0.0	1.0	0.0	0.0	0.0	0.0	0.0	0.0	0.0	0.0	0.0	0.0	0.0	0.0	0.0	0.0	0.0	0.0	0.0
Mical2	320878	symbol	M. musculus	320878	M. musculus	Mical2	microtubule associated monooxygenase, calponin and LIM domain containing 2	GO:0019417 sulfur oxidation;GO:0030042 actin filament depolymerization;GO:0051261 protein depolymerization		0.0	0.0	0.0	0.0	0.0	0.0	0.0	0.0	0.0	0.0	0.0	0.0	0.0	0.0	0.0	1.0	0.0	0.0	0.0	0.0
Mycbp2	105689	symbol	M. musculus	105689	M. musculus	Mycbp2	MYC binding protein 2, E3 ubiquitin protein ligase	GO:0021785 branchiomotor neuron axon guidance;GO:0008582 regulation of synaptic assembly at neuromuscular junction;GO:1904396 regulation of neuromuscular junction development		1.0	1.0	0.0	1.0	0.0	0.0	0.0	1.0	0.0	0.0	0.0	0.0	0.0	0.0	0.0	0.0	0.0	0.0	0.0	0.0
Camk2n1	66259	symbol	M. musculus	66259	M. musculus	Camk2n1	calcium/calmodulin-dependent protein kinase II inhibitor 1	GO:0003084 positive regulation of systemic arterial blood pressure;GO:0007616 long-term memory;GO:0035774 positive regulation of insulin secretion involved in cellular response to glucose stimulus		0.0	0.0	0.0	0.0	0.0	0.0	1.0	0.0	0.0	1.0	0.0	0.0	0.0	0.0	1.0	0.0	0.0	0.0	0.0	0.0
Chst1	76969	symbol	M. musculus	76969	M. musculus	Chst1	carbohydrate sulfotransferase 1	GO:0018146 keratan sulfate biosynthetic process;GO:0042339 keratan sulfate metabolic process;GO:0006012 galactose metabolic process		0.0	0.0	0.0	0.0	0.0	0.0	0.0	0.0	0.0	0.0	0.0	0.0	0.0	0.0	0.0	0.0	0.0	0.0	0.0	0.0
Gpld1	14756	symbol	M. musculus	14756	M. musculus	Gpld1	glycosylphosphatidylinositol specific phospholipase D1	GO:0006507 GPI anchor release;GO:0071282 cellular response to iron(II) ion;GO:0034014 response to triglyceride		0.0	0.0	0.0	0.0	0.0	0.0	0.0	0.0	1.0	0.0	1.0	0.0	1.0	0.0	1.0	0.0	0.0	0.0	1.0	0.0
Entpd2	12496	symbol	M. musculus	12496	M. musculus	Entpd2	ectonucleoside triphosphate diphosphohydrolase 2	GO:0071354 cellular response to interleukin-6;GO:0070741 response to interleukin-6;GO:0030168 platelet activation		0.0	0.0	0.0	0.0	0.0	0.0	0.0	0.0	0.0	0.0	0.0	0.0	0.0	0.0	0.0	0.0	0.0	0.0	0.0	0.0
Cdh10	320873	symbol	M. musculus	320873	M. musculus	Cdh10	cadherin 10	GO:0044331 cell-cell adhesion mediated by cadherin;GO:0099560 synaptic membrane adhesion;GO:0016339 calcium-dependent cell-cell adhesion via plasma membrane cell adhesion molecules		1.0	1.0	0.0	0.0	0.0	0.0	0.0	0.0	0.0	0.0	0.0	0.0	0.0	0.0	0.0	0.0	0.0	0.0	0.0	0.0
Psd2	74002	symbol	M. musculus	74002	M. musculus	Psd2	pleckstrin and Sec7 domain containing 2	GO:0032012 regulation of ARF protein signal transduction;GO:0051056 regulation of small GTPase mediated signal transduction;GO:1902531 regulation of intracellular signal transduction		0.0	0.0	0.0	0.0	0.0	0.0	0.0	0.0	0.0	0.0	0.0	0.0	0.0	0.0	0.0	0.0	0.0	0.0	0.0	0.0
Tnrc6a	233833	symbol	M. musculus	233833	M. musculus	Tnrc6a	trinucleotide repeat containing 6a	GO:0060213 positive regulation of nuclear-transcribed mRNA poly(A) tail shortening;GO:0060211 regulation of nuclear-transcribed mRNA poly(A) tail shortening;GO:0035278 miRNA-mediated gene silencing by inhibition of translation		0.0	0.0	1.0	0.0	0.0	0.0	0.0	0.0	1.0	0.0	0.0	0.0	0.0	0.0	0.0	0.0	0.0	0.0	0.0	0.0
AC149090.1						None	None	None	None	nan	nan	nan	nan	nan	nan	nan	nan	nan	nan	nan	nan	nan	nan	nan	nan	nan	nan	nan	nan
Plcd4	18802	symbol	M. musculus	18802	M. musculus	Plcd4	phospholipase C, delta 4	GO:0007340 acrosome reaction;GO:0046488 phosphatidylinositol metabolic process;GO:0007338 single fertilization		0.0	0.0	0.0	0.0	0.0	0.0	0.0	0.0	0.0	0.0	0.0	0.0	0.0	0.0	0.0	0.0	0.0	0.0	1.0	0.0
Washc2	28006	symbol	M. musculus	28006	M. musculus	Washc2	WASH complex subunit 2	GO:0036010 protein localization to endosome;GO:0034315 regulation of Arp2/3 complex-mediated actin nucleation;GO:0051125 regulation of actin nucleation		0.0	0.0	0.0	0.0	0.0	0.0	0.0	1.0	0.0	0.0	0.0	0.0	0.0	0.0	0.0	0.0	0.0	0.0	0.0	0.0
Gabbr1	54393	symbol	M. musculus	54393	M. musculus	Gabbr1	gamma-aminobutyric acid type B receptor subunit 1	GO:0150099 neuron-glial cell signaling;GO:0014053 negative regulation of gamma-aminobutyric acid secretion;GO:0032811 negative regulation of epinephrine secretion		0.0	0.0	0.0	0.0	0.0	1.0	0.0	0.0	0.0	0.0	0.0	0.0	0.0	0.0	1.0	0.0	0.0	0.0	0.0	1.0
Prex1	277360	symbol	M. musculus	277360	M. musculus	Prex1	phosphatidylinositol-3,4,5-trisphosphate-dependent Rac exchange factor 1	GO:1900026 positive regulation of substrate adhesion-dependent cell spreading;GO:1900024 regulation of substrate adhesion-dependent cell spreading;GO:0030593 neutrophil chemotaxis		0.0	0.0	0.0	1.0	0.0	0.0	0.0	1.0	0.0	0.0	0.0	0.0	0.0	1.0	0.0	0.0	0.0	0.0	0.0	0.0
Auts2	319974	symbol	M. musculus	319974	M. musculus	Auts2	autism susceptibility candidate 2	GO:0098582 innate vocalization behavior;GO:0097484 dendrite extension;GO:0060013 righting reflex		1.0	0.0	0.0	1.0	0.0	0.0	1.0	0.0	0.0	0.0	0.0	0.0	0.0	0.0	0.0	1.0	0.0	0.0	0.0	0.0
Rnpc3	67225	symbol	M. musculus	67225	M. musculus	Rnpc3	RNA-binding region (RNP1, RRM) containing 3	GO:0000375 RNA splicing, via transesterification reactions;GO:0000377 RNA splicing, via transesterification reactions with bulged adenosine as nucleophile;GO:0000398 mRNA splicing, via spliceosome		0.0	0.0	1.0	0.0	0.0	0.0	0.0	0.0	0.0	0.0	0.0	0.0	0.0	0.0	0.0	0.0	0.0	0.0	0.0	0.0
Adgrl3	319387	symbol	M. musculus	319387	M. musculus	Adgrl3	adhesion G protein-coupled receptor L3	GO:0031987 locomotion involved in locomotory behavior;GO:0098880 maintenance of postsynaptic specialization structure;GO:0097106 postsynaptic density organization		0.0	1.0	0.0	1.0	0.0	0.0	1.0	0.0	0.0	0.0	1.0	0.0	0.0	0.0	0.0	0.0	0.0	0.0	0.0	0.0
Shisa4	77552	symbol	M. musculus	77552	M. musculus	Shisa4	shisa family member 4			0.0	0.0	0.0	0.0	0.0	0.0	0.0	0.0	0.0	0.0	0.0	0.0	0.0	0.0	0.0	0.0	0.0	0.0	0.0	0.0
Cyp2d22	56448	symbol	M. musculus	56448	M. musculus	Cyp2d22	cytochrome P450, family 2, subfamily d, polypeptide 22	GO:0006587 serotonin biosynthetic process from tryptophan;GO:0042427 serotonin biosynthetic process;GO:1901162 primary amino compound biosynthetic process		0.0	0.0	0.0	0.0	0.0	1.0	0.0	0.0	0.0	0.0	0.0	0.0	0.0	0.0	1.0	0.0	0.0	0.0	0.0	0.0
Acsl6	216739	symbol	M. musculus	216739	M. musculus	Acsl6	acyl-CoA synthetase long-chain family member 6	GO:0010747 positive regulation of long-chain fatty acid import across plasma membrane;GO:0140214 positive regulation of long-chain fatty acid import into cell;GO:0035338 long-chain fatty-acyl-CoA biosynthetic process		0.0	0.0	0.0	1.0	1.0	1.0	0.0	0.0	0.0	0.0	0.0	0.0	0.0	0.0	0.0	0.0	0.0	0.0	1.0	0.0
Rab34	19376	symbol	M. musculus	19376	M. musculus	Rab34	RAB34, member RAS oncogene family	GO:1905169 regulation of protein localization to phagocytic vesicle;GO:1905171 positive regulation of protein localization to phagocytic vesicle;GO:0090385 phagosome-lysosome fusion		0.0	0.0	0.0	0.0	1.0	0.0	0.0	0.0	1.0	0.0	0.0	0.0	0.0	0.0	1.0	0.0	0.0	0.0	0.0	0.0
Abr	109934	symbol	M. musculus	109934	M. musculus	Abr	active BCR-related gene	GO:0043314 negative regulation of neutrophil degranulation;GO:0060313 negative regulation of blood vessel remodeling;GO:0043312 neutrophil degranulation		0.0	0.0	0.0	0.0	1.0	1.0	0.0	0.0	0.0	1.0	0.0	0.0	0.0	1.0	1.0	1.0	0.0	0.0	0.0	1.0
Utp14b	195434	symbol	M. musculus	195434	M. musculus	Utp14b	UTP14B small subunit processome component	GO:0006364 rRNA processing;GO:0016072 rRNA metabolic process;GO:0042254 ribosome biogenesis		0.0	0.0	0.0	0.0	0.0	0.0	0.0	0.0	0.0	0.0	0.0	0.0	0.0	0.0	0.0	0.0	0.0	0.0	0.0	0.0
Fam13c	71721	symbol	M. musculus	71721	M. musculus	Fam13c	family with sequence similarity 13, member C	GO:0008150 biological_process		0.0	0.0	0.0	0.0	0.0	0.0	0.0	0.0	0.0	0.0	0.0	0.0	0.0	0.0	0.0	0.0	0.0	0.0	0.0	0.0
Phactr3	74189	symbol	M. musculus	74189	M. musculus	Phactr3	phosphatase and actin regulator 3	GO:0030036 actin cytoskeleton organization;GO:0030029 actin filament-based process;GO:0007010 cytoskeleton organization		0.0	0.0	0.0	0.0	0.0	0.0	0.0	0.0	0.0	0.0	0.0	0.0	0.0	0.0	0.0	1.0	0.0	0.0	0.0	0.0
Zcchc7	319885	symbol	M. musculus	319885	M. musculus	Zcchc7	zinc finger, CCHC domain containing 7	GO:0071031 nuclear mRNA surveillance of mRNA 3'-end processing;GO:0071036 nuclear polyadenylation-dependent snoRNA catabolic process;GO:0071037 nuclear polyadenylation-dependent snRNA catabolic process		0.0	0.0	1.0	0.0	0.0	0.0	0.0	0.0	0.0	0.0	0.0	0.0	0.0	0.0	0.0	0.0	0.0	0.0	0.0	0.0
Sgip1	73094	symbol	M. musculus	73094	M. musculus	Sgip1	SH3-domain GRB2-like (endophilin) interacting protein 1	GO:1904000 positive regulation of eating behavior;GO:2000253 positive regulation of feeding behavior;GO:1903998 regulation of eating behavior		0.0	0.0	0.0	0.0	1.0	0.0	0.0	0.0	1.0	0.0	0.0	0.0	0.0	0.0	0.0	0.0	0.0	0.0	0.0	0.0
Wasf3	245880	symbol	M. musculus	245880	M. musculus	Wasf3	WASP family, member 3	GO:2000601 positive regulation of Arp2/3 complex-mediated actin nucleation;GO:0098885 modification of postsynaptic actin cytoskeleton;GO:0051127 positive regulation of actin nucleation		0.0	1.0	0.0	1.0	0.0	0.0	0.0	1.0	0.0	0.0	0.0	0.0	0.0	1.0	0.0	1.0	0.0	0.0	0.0	0.0
Itpr2	16439	symbol	M. musculus	16439	M. musculus	Itpr2	inositol 1,4,5-triphosphate receptor 2	GO:0071361 cellular response to ethanol;GO:0071320 cellular response to cAMP;GO:0051591 response to cAMP		0.0	0.0	0.0	0.0	1.0	0.0	0.0	0.0	0.0	0.0	1.0	1.0	1.0	0.0	0.0	0.0	0.0	0.0	0.0	0.0
Slc3a2	17254	symbol	M. musculus	17254	M. musculus	Slc3a2	solute carrier family 3 (activators of dibasic and neutral amino acid transport), member 2	GO:0015828 tyrosine transport;GO:0015821 methionine transport;GO:0015823 phenylalanine transport		0.0	0.0	0.0	0.0	1.0	0.0	0.0	0.0	0.0	0.0	1.0	0.0	0.0	0.0	1.0	0.0	1.0	0.0	0.0	0.0
Ccnl2	56036	symbol	M. musculus	56036	M. musculus	Ccnl2	cyclin L2	GO:0046605 regulation of centrosome cycle;GO:0043484 regulation of RNA splicing;GO:0032886 regulation of microtubule-based process		0.0	0.0	1.0	0.0	0.0	0.0	0.0	0.0	0.0	0.0	0.0	0.0	0.0	0.0	0.0	0.0	0.0	0.0	0.0	0.0
Nsmf	56876	symbol	M. musculus	56876	M. musculus	Nsmf	NMDA receptor synaptonuclear signaling and neuronal migration factor	GO:0071257 cellular response to electrical stimulus;GO:0099527 postsynapse to nucleus signaling pathway;GO:0071371 cellular response to gonadotropin stimulus		0.0	0.0	0.0	1.0	0.0	0.0	0.0	0.0	0.0	0.0	0.0	0.0	1.0	0.0	0.0	0.0	0.0	0.0	0.0	1.0
Kcnn2	140492	symbol	M. musculus	140492	M. musculus	Kcnn2	potassium intermediate/small conductance calcium-activated channel, subfamily N, member 2	GO:0098914 membrane repolarization during atrial cardiac muscle cell action potential;GO:0099624 atrial cardiac muscle cell membrane repolarization;GO:0086013 membrane repolarization during cardiac muscle cell action potential		0.0	0.0	0.0	0.0	0.0	0.0	0.0	0.0	0.0	1.0	0.0	0.0	0.0	0.0	0.0	1.0	0.0	0.0	0.0	1.0
Chst2	54371	symbol	M. musculus	54371	M. musculus	Chst2	carbohydrate sulfotransferase 2	GO:1903238 positive regulation of leukocyte tethering or rolling;GO:0006044 N-acetylglucosamine metabolic process;GO:1903236 regulation of leukocyte tethering or rolling		0.0	0.0	0.0	0.0	0.0	0.0	0.0	0.0	0.0	0.0	0.0	0.0	0.0	0.0	0.0	0.0	0.0	0.0	0.0	0.0
Rbm5	83486	symbol	M. musculus	83486	M. musculus	Rbm5	RNA binding motif protein 5	GO:0000245 spliceosomal complex assembly;GO:0000381 regulation of alternative mRNA splicing, via spliceosome;GO:0048024 regulation of mRNA splicing, via spliceosome		0.0	0.0	1.0	0.0	0.0	0.0	0.0	0.0	0.0	0.0	0.0	0.0	0.0	0.0	0.0	0.0	0.0	0.0	0.0	0.0
Arglu1	234023	symbol	M. musculus	234023	M. musculus	Arglu1	arginine and glutamate rich 1			0.0	0.0	0.0	0.0	0.0	0.0	0.0	0.0	0.0	0.0	0.0	0.0	0.0	0.0	0.0	0.0	0.0	0.0	0.0	0.0
St6galnac5	26938	symbol	M. musculus	26938	M. musculus	St6galnac5	ST6 (alpha-N-acetyl-neuraminyl-2,3-beta-galactosyl-1,3)-N-acetylgalactosaminide alpha-2,6-sialyltransferase 5	GO:0001574 ganglioside biosynthetic process;GO:0009312 oligosaccharide biosynthetic process;GO:0001573 ganglioside metabolic process		0.0	0.0	0.0	0.0	0.0	1.0	0.0	0.0	0.0	0.0	0.0	0.0	0.0	0.0	0.0	0.0	0.0	0.0	0.0	0.0
Tmem176a	66058	symbol	M. musculus	66058	M. musculus	Tmem176a	transmembrane protein 176A	GO:2001199 negative regulation of dendritic cell differentiation;GO:2001198 regulation of dendritic cell differentiation;GO:1902106 negative regulation of leukocyte differentiation		0.0	0.0	0.0	0.0	0.0	0.0	0.0	0.0	0.0	0.0	0.0	0.0	0.0	0.0	0.0	0.0	0.0	0.0	0.0	0.0
Fnbp1	14269	symbol	M. musculus	14269	M. musculus	Fnbp1	formin binding protein 1	GO:0006897 endocytosis;GO:0098657 import into cell;GO:0016192 vesicle-mediated transport		0.0	0.0	0.0	0.0	1.0	0.0	0.0	0.0	0.0	0.0	0.0	0.0	0.0	1.0	0.0	0.0	0.0	0.0	0.0	0.0
Limch1	77569	symbol	M. musculus	77569	M. musculus	Limch1	LIM and calponin homology domains 1	GO:0060327 cytoplasmic actin-based contraction involved in cell motility;GO:0051496 positive regulation of stress fiber assembly;GO:0070252 actin-mediated cell contraction		0.0	1.0	0.0	0.0	0.0	0.0	0.0	1.0	0.0	0.0	0.0	0.0	0.0	0.0	0.0	1.0	0.0	0.0	0.0	0.0
Pabpn1	54196	symbol	M. musculus	54196	M. musculus	Pabpn1	poly(A) binding protein, nuclear 1	GO:1904247 positive regulation of polynucleotide adenylyltransferase activity;GO:1904245 regulation of polynucleotide adenylyltransferase activity;GO:0031440 regulation of mRNA 3'-end processing		0.0	0.0	1.0	0.0	0.0	0.0	0.0	0.0	0.0	0.0	0.0	0.0	0.0	0.0	0.0	0.0	0.0	0.0	0.0	0.0
Omg	18377	symbol	M. musculus	18377	M. musculus	Omg	oligodendrocyte myelin glycoprotein	GO:0048683 regulation of collateral sprouting of intact axon in response to injury;GO:0048670 regulation of collateral sprouting;GO:0031102 neuron projection regeneration		1.0	0.0	0.0	1.0	0.0	0.0	0.0	0.0	0.0	0.0	0.0	0.0	0.0	0.0	0.0	0.0	0.0	0.0	0.0	0.0
Luc7l2	192196	symbol	M. musculus	192196	M. musculus	Luc7l2	LUC7-like 2 (S. cerevisiae)	GO:0006376 mRNA splice site recognition;GO:0000245 spliceosomal complex assembly;GO:0022618 protein-RNA complex assembly		0.0	0.0	1.0	0.0	0.0	0.0	0.0	0.0	0.0	0.0	0.0	0.0	0.0	0.0	0.0	0.0	0.0	0.0	0.0	0.0
Smpdl3a	57319	symbol	M. musculus	57319	M. musculus	Smpdl3a	sphingomyelin phosphodiesterase, acid-like 3A	GO:0006685 sphingomyelin catabolic process;GO:0009143 nucleoside triphosphate catabolic process;GO:0006684 sphingomyelin metabolic process		0.0	0.0	0.0	0.0	0.0	0.0	0.0	0.0	0.0	0.0	0.0	0.0	0.0	0.0	0.0	0.0	0.0	0.0	1.0	0.0
Nebl	74103	symbol	M. musculus	74103	M. musculus	Nebl	nebulette	GO:0071691 cardiac muscle thin filament assembly;GO:0055003 cardiac myofibril assembly;GO:0030239 myofibril assembly		1.0	0.0	0.0	0.0	0.0	0.0	0.0	0.0	0.0	0.0	0.0	0.0	0.0	0.0	0.0	1.0	0.0	0.0	0.0	0.0
Npas3	27386	symbol	M. musculus	27386	M. musculus	Npas3	neuronal PAS domain protein 3	GO:0042711 maternal behavior;GO:0060746 parental behavior;GO:0001964 startle response		0.0	0.0	0.0	0.0	0.0	0.0	1.0	0.0	0.0	0.0	0.0	0.0	0.0	0.0	0.0	0.0	0.0	0.0	0.0	0.0
Myo6	17920	symbol	M. musculus	17920	M. musculus	Myo6	myosin VI	GO:0071257 cellular response to electrical stimulus;GO:0098884 postsynaptic neurotransmitter receptor internalization;GO:0140239 postsynaptic endocytosis		1.0	1.0	0.0	0.0	1.0	0.0	1.0	0.0	0.0	0.0	0.0	0.0	0.0	1.0	1.0	1.0	0.0	0.0	0.0	1.0
Fgd6	13998	symbol	M. musculus	13998	M. musculus	Fgd6	FYVE, RhoGEF and PH domain containing 6	GO:0043087 regulation of GTPase activity;GO:0051336 regulation of hydrolase activity;GO:0050790 regulation of catalytic activity		0.0	0.0	0.0	0.0	0.0	0.0	0.0	0.0	0.0	0.0	0.0	0.0	0.0	0.0	0.0	0.0	0.0	0.0	0.0	0.0
Pcdh10	18526	symbol	M. musculus	18526	M. musculus	Pcdh10	protocadherin 10	GO:0007156 homophilic cell adhesion via plasma membrane adhesion molecules;GO:0098742 cell-cell adhesion via plasma-membrane adhesion molecules;GO:0098609 cell-cell adhesion		0.0	1.0	0.0	0.0	0.0	0.0	0.0	0.0	0.0	0.0	0.0	0.0	0.0	0.0	0.0	0.0	0.0	0.0	0.0	0.0
Slc1a4	55963	symbol	M. musculus	55963	M. musculus	Slc1a4	solute carrier family 1 (glutamate/neutral amino acid transporter), member 4	GO:0015826 threonine transport;GO:0034589 hydroxyproline transport;GO:0098718 serine import across plasma membrane		0.0	0.0	0.0	0.0	1.0	0.0	1.0	0.0	0.0	0.0	0.0	0.0	0.0	0.0	0.0	0.0	1.0	0.0	0.0	0.0
Nt5c2	76952	symbol	M. musculus	76952	M. musculus	Nt5c2	5'-nucleotidase, cytosolic II	GO:0006202 GMP catabolic process to guanine;GO:0050689 negative regulation of defense response to virus by host;GO:0006204 IMP catabolic process		0.0	0.0	0.0	0.0	0.0	0.0	0.0	0.0	0.0	0.0	0.0	0.0	0.0	0.0	0.0	0.0	0.0	0.0	0.0	0.0
Dock4	238130	symbol	M. musculus	238130	M. musculus	Dock4	dedicator of cytokinesis 4	GO:1904694 negative regulation of vascular associated smooth muscle contraction;GO:0003056 regulation of vascular associated smooth muscle contraction;GO:0045906 negative regulation of vasoconstriction		0.0	0.0	0.0	0.0	1.0	0.0	0.0	0.0	0.0	1.0	0.0	0.0	0.0	1.0	0.0	0.0	0.0	0.0	0.0	0.0
Il18	16173	symbol	M. musculus	16173	M. musculus	Il18	interleukin 18	GO:1905938 positive regulation of germ cell proliferation;GO:2000256 positive regulation of male germ cell proliferation;GO:2000504 positive regulation of blood vessel remodeling		0.0	0.0	0.0	0.0	0.0	0.0	0.0	0.0	0.0	1.0	0.0	0.0	1.0	0.0	0.0	0.0	0.0	0.0	0.0	0.0
Slc7a11	26570	symbol	M. musculus	26570	M. musculus	Slc7a11	solute carrier family 7 (cationic amino acid transporter, y+ system), member 11	GO:0140924 L-kynurenine transmembrane transport;GO:1901494 regulation of cysteine metabolic process;GO:0110076 negative regulation of ferroptosis		0.0	1.0	0.0	0.0	1.0	0.0	1.0	0.0	0.0	0.0	1.0	0.0	0.0	0.0	1.0	0.0	1.0	1.0	0.0	1.0
Kidins220	77480	symbol	M. musculus	77480	M. musculus	Kidins220	kinase D-interacting substrate 220	GO:0038180 nerve growth factor signaling pathway;GO:0038179 neurotrophin signaling pathway;GO:1990089 response to nerve growth factor		1.0	0.0	0.0	1.0	0.0	0.0	0.0	0.0	0.0	0.0	0.0	0.0	0.0	1.0	0.0	0.0	0.0	0.0	0.0	0.0
Hivep3	16656	symbol	M. musculus	16656	M. musculus	Hivep3	human immunodeficiency virus type I enhancer binding protein 3	GO:0035914 skeletal muscle cell differentiation;GO:0007519 skeletal muscle tissue development;GO:0060538 skeletal muscle organ development		0.0	0.0	0.0	0.0	0.0	0.0	0.0	0.0	0.0	0.0	0.0	0.0	0.0	0.0	0.0	0.0	0.0	0.0	0.0	0.0
Cdc37l1	67072	symbol	M. musculus	67072	M. musculus	Cdc37l1	cell division cycle 37-like 1	GO:0006457 protein folding;GO:0050821 protein stabilization;GO:0031647 regulation of protein stability		0.0	0.0	0.0	0.0	1.0	0.0	0.0	0.0	0.0	0.0	0.0	0.0	0.0	0.0	0.0	0.0	0.0	0.0	0.0	0.0
Ptch1	19206	symbol	M. musculus	19206	M. musculus	Ptch1	patched 1	GO:0010157 response to chlorate;GO:0021997 neural plate axis specification;GO:0009957 epidermal cell fate specification		1.0	0.0	0.0	0.0	0.0	0.0	0.0	0.0	0.0	0.0	1.0	0.0	0.0	0.0	0.0	0.0	0.0	0.0	0.0	0.0
Arhgef12	69632	symbol	M. musculus	69632	M. musculus	Arhgef12	Rho guanine nucleotide exchange factor 12	GO:0007266 Rho protein signal transduction;GO:0008217 regulation of blood pressure;GO:0007264 small GTPase-mediated signal transduction		0.0	0.0	0.0	0.0	0.0	0.0	0.0	0.0	0.0	1.0	0.0	0.0	0.0	0.0	0.0	0.0	0.0	0.0	0.0	0.0
Eif4g3	230861	symbol	M. musculus	230861	M. musculus	Eif4g3	eukaryotic translation initiation factor 4 gamma, 3	GO:0060903 positive regulation of meiosis I;GO:0060631 regulation of meiosis I;GO:0045836 positive regulation of meiotic nuclear division		0.0	0.0	1.0	0.0	0.0	0.0	0.0	1.0	0.0	0.0	0.0	0.0	0.0	0.0	0.0	0.0	0.0	0.0	0.0	0.0
Farp1	223254	symbol	M. musculus	223254	M. musculus	Farp1	FERM, ARH/RhoGEF and pleckstrin domain protein 1	GO:0098942 retrograde trans-synaptic signaling by trans-synaptic protein complex;GO:0098917 retrograde trans-synaptic signaling;GO:0099545 trans-synaptic signaling by trans-synaptic complex		1.0	1.0	0.0	0.0	0.0	0.0	0.0	0.0	0.0	0.0	0.0	0.0	0.0	1.0	1.0	1.0	0.0	1.0	0.0	1.0
Slc15a2	57738	symbol	M. musculus	57738	M. musculus	Slc15a2	solute carrier family 15 (H+/peptide transporter), member 2	GO:0140207 tripeptide import across plasma membrane;GO:0015835 peptidoglycan transport;GO:0042938 dipeptide transport		0.0	0.0	0.0	0.0	1.0	0.0	0.0	0.0	0.0	0.0	0.0	0.0	0.0	0.0	0.0	0.0	1.0	0.0	0.0	0.0
Wls	68151	symbol	M. musculus	68151	M. musculus	Wls	wntless WNT ligand secretion mediator	GO:0061355 Wnt protein secretion;GO:0061357 positive regulation of Wnt protein secretion;GO:0061356 regulation of Wnt protein secretion		0.0	0.0	0.0	1.0	0.0	0.0	0.0	0.0	0.0	0.0	0.0	0.0	0.0	0.0	1.0	0.0	0.0	0.0	0.0	0.0
Insig1	231070	symbol	M. musculus	231070	M. musculus	Insig1	insulin induced gene 1	GO:0036316 SREBP-SCAP complex retention in endoplasmic reticulum;GO:2000639 negative regulation of SREBP signaling pathway;GO:1901303 negative regulation of cargo loading into COPII-coated vesicle		0.0	0.0	0.0	0.0	0.0	1.0	0.0	0.0	1.0	0.0	1.0	0.0	1.0	0.0	1.0	0.0	0.0	0.0	1.0	0.0
Pfkp	56421	symbol	M. musculus	56421	M. musculus	Pfkp	phosphofructokinase, platelet	GO:0030388 fructose 1,6-bisphosphate metabolic process;GO:0006002 fructose 6-phosphate metabolic process;GO:0006735 NADH regeneration	yes	0.0	0.0	0.0	0.0	0.0	0.0	0.0	0.0	0.0	0.0	0.0	0.0	0.0	0.0	0.0	0.0	0.0	0.0	1.0	0.0
Abcc5	27416	symbol	M. musculus	27416	M. musculus	Abcc5	ATP-binding cassette, sub-family C member 5	GO:0070731 cGMP transport;GO:0070730 cAMP transport;GO:0035351 heme transmembrane transport		0.0	0.0	0.0	0.0	1.0	0.0	0.0	0.0	0.0	0.0	0.0	0.0	0.0	0.0	0.0	0.0	1.0	0.0	0.0	0.0
Pbxip1	229534	symbol	M. musculus	229534	M. musculus	Pbxip1	pre B cell leukemia transcription factor interacting protein 1	GO:2001106 regulation of Rho guanyl-nucleotide exchange factor activity;GO:1901148 gene expression involved in extracellular matrix organization;GO:0061975 articular cartilage development		0.0	0.0	0.0	0.0	0.0	0.0	0.0	0.0	0.0	0.0	0.0	0.0	0.0	0.0	0.0	0.0	0.0	0.0	0.0	0.0
Cd47	16423	symbol	M. musculus	16423	M. musculus	Cd47	CD47 antigen (Rh-related antigen, integrin-associated signal transducer)	GO:0008228 opsonization;GO:1904669 ATP export;GO:2000439 positive regulation of monocyte extravasation		0.0	1.0	0.0	0.0	1.0	1.0	0.0	1.0	0.0	0.0	0.0	0.0	0.0	0.0	0.0	0.0	0.0	0.0	0.0	0.0
Rasa2	114713	symbol	M. musculus	114713	M. musculus	Rasa2	RAS p21 protein activator 2	GO:0046580 negative regulation of Ras protein signal transduction;GO:0046578 regulation of Ras protein signal transduction;GO:0051058 negative regulation of small GTPase mediated signal transduction		0.0	0.0	0.0	0.0	0.0	0.0	0.0	0.0	0.0	0.0	0.0	0.0	0.0	0.0	0.0	0.0	0.0	0.0	0.0	0.0
Pnn	18949	symbol	M. musculus	18949	M. musculus	Pnn	pinin	GO:0008380 RNA splicing;GO:0006397 mRNA processing;GO:0098609 cell-cell adhesion		0.0	1.0	1.0	0.0	0.0	0.0	0.0	0.0	0.0	0.0	0.0	0.0	0.0	0.0	0.0	0.0	0.0	0.0	0.0	0.0
Pitpnc1	71795	symbol	M. musculus	71795	M. musculus	Pitpnc1	phosphatidylinositol transfer protein, cytoplasmic 1	GO:0015914 phospholipid transport;GO:0015748 organophosphate ester transport;GO:0046488 phosphatidylinositol metabolic process		0.0	0.0	0.0	0.0	0.0	0.0	0.0	0.0	0.0	0.0	0.0	0.0	0.0	0.0	0.0	0.0	0.0	0.0	1.0	0.0
Eif2s3y	26908	symbol	M. musculus	26908	M. musculus	Eif2s3y	eukaryotic translation initiation factor 2, subunit 3, structural gene Y-linked	GO:0001731 formation of translation preinitiation complex;GO:0002183 cytoplasmic translational initiation;GO:0006413 translational initiation		0.0	0.0	0.0	0.0	0.0	0.0	0.0	0.0	0.0	0.0	0.0	0.0	0.0	0.0	0.0	0.0	0.0	0.0	0.0	0.0
Por	18984	symbol	M. musculus	18984	M. musculus	Por	cytochrome p450 oxidoreductase	GO:0043602 nitrate catabolic process;GO:0046210 nitric oxide catabolic process;GO:0090345 cellular organohalogen metabolic process		0.0	0.0	0.0	0.0	0.0	0.0	0.0	0.0	1.0	0.0	1.0	0.0	1.0	0.0	1.0	0.0	0.0	0.0	0.0	0.0
Mast4	328329	symbol	M. musculus	328329	M. musculus	Mast4	microtubule associated serine/threonine kinase family member 4	GO:0018105 peptidyl-serine phosphorylation;GO:0018209 peptidyl-serine modification;GO:0018193 peptidyl-amino acid modification	yes	0.0	0.0	0.0	0.0	0.0	0.0	0.0	0.0	0.0	0.0	0.0	0.0	0.0	0.0	0.0	0.0	0.0	0.0	0.0	0.0
Vcl	22330	symbol	M. musculus	22330	M. musculus	Vcl	vinculin	GO:1904702 regulation of protein localization to adherens junction;GO:0150106 regulation of protein localization to cell-cell junction;GO:0034333 adherens junction assembly		1.0	1.0	0.0	0.0	1.0	0.0	0.0	1.0	0.0	0.0	0.0	0.0	0.0	0.0	0.0	0.0	0.0	0.0	0.0	0.0
Akap8l	54194	symbol	M. musculus	54194	M. musculus	Akap8l	A kinase anchor protein 8-like	GO:0051081 nuclear membrane disassembly;GO:0030397 membrane disassembly;GO:0010793 regulation of mRNA export from nucleus		0.0	0.0	1.0	0.0	0.0	0.0	0.0	0.0	0.0	0.0	0.0	0.0	0.0	0.0	0.0	0.0	0.0	0.0	0.0	0.0
Sqle	20775	symbol	M. musculus	20775	M. musculus	Sqle	squalene epoxidase	GO:0140042 lipid droplet formation;GO:0034389 lipid droplet organization;GO:0016126 sterol biosynthetic process		0.0	0.0	0.0	0.0	0.0	1.0	0.0	0.0	0.0	0.0	0.0	0.0	0.0	0.0	0.0	0.0	0.0	0.0	0.0	0.0
Nim1k	245269	symbol	M. musculus	245269	M. musculus	Nim1k	NIM1 serine/threonine protein kinase	GO:0006468 protein phosphorylation;GO:0016310 phosphorylation;GO:0006796 phosphate-containing compound metabolic process	yes	0.0	0.0	0.0	0.0	0.0	0.0	0.0	0.0	0.0	0.0	0.0	0.0	0.0	0.0	0.0	0.0	0.0	0.0	0.0	0.0
Srrm2	75956	symbol	M. musculus	75956	M. musculus	Srrm2	serine/arginine repetitive matrix 2	GO:0000375 RNA splicing, via transesterification reactions;GO:0000377 RNA splicing, via transesterification reactions with bulged adenosine as nucleophile;GO:0000398 mRNA splicing, via spliceosome		0.0	0.0	1.0	0.0	0.0	0.0	0.0	0.0	0.0	0.0	0.0	0.0	0.0	0.0	0.0	0.0	0.0	0.0	0.0	0.0
Dlgap1	224997	symbol	M. musculus	224997	M. musculus	Dlgap1	DLG associated protein 1	GO:0070842 aggresome assembly;GO:0070841 inclusion body assembly;GO:0098962 regulation of postsynaptic neurotransmitter receptor activity		0.0	0.0	0.0	0.0	0.0	0.0	0.0	0.0	0.0	0.0	0.0	1.0	0.0	0.0	0.0	0.0	0.0	0.0	0.0	1.0
Tlr3	142980	symbol	M. musculus	142980	M. musculus	Tlr3	toll-like receptor 3	GO:0034343 type III interferon production;GO:0034344 regulation of type III interferon production;GO:0034346 positive regulation of type III interferon production		0.0	0.0	0.0	0.0	0.0	0.0	0.0	0.0	0.0	0.0	1.0	0.0	1.0	0.0	0.0	0.0	0.0	0.0	0.0	0.0
Paxbp1	67367	symbol	M. musculus	67367	M. musculus	Paxbp1	PAX3 and PAX7 binding protein 1	GO:0014842 regulation of skeletal muscle satellite cell proliferation;GO:0014857 regulation of skeletal muscle cell proliferation;GO:2000288 positive regulation of myoblast proliferation		0.0	0.0	1.0	0.0	0.0	0.0	0.0	0.0	0.0	0.0	0.0	0.0	0.0	0.0	0.0	0.0	0.0	0.0	0.0	0.0
Hlf	217082	symbol	M. musculus	217082	M. musculus	Hlf	hepatic leukemia factor	GO:0035914 skeletal muscle cell differentiation;GO:0007519 skeletal muscle tissue development;GO:0060538 skeletal muscle organ development		0.0	0.0	0.0	0.0	0.0	0.0	0.0	0.0	0.0	0.0	0.0	0.0	0.0	0.0	0.0	0.0	0.0	0.0	0.0	0.0
Fdft1	14137	symbol	M. musculus	14137	M. musculus	Fdft1	farnesyl diphosphate farnesyl transferase 1	GO:0045338 farnesyl diphosphate metabolic process;GO:0008299 isoprenoid biosynthetic process;GO:0006695 cholesterol biosynthetic process		0.0	0.0	0.0	0.0	0.0	1.0	0.0	0.0	0.0	0.0	0.0	0.0	0.0	0.0	0.0	0.0	0.0	0.0	1.0	0.0
P4ha1	18451	symbol	M. musculus	18451	M. musculus	P4ha1	procollagen-proline, 2-oxoglutarate 4-dioxygenase (proline 4-hydroxylase), alpha 1 polypeptide	GO:0018401 peptidyl-proline hydroxylation to 4-hydroxy-L-proline;GO:0019471 4-hydroxyproline metabolic process;GO:0019511 peptidyl-proline hydroxylation		0.0	0.0	0.0	0.0	0.0	0.0	0.0	0.0	0.0	0.0	0.0	0.0	0.0	0.0	0.0	0.0	0.0	0.0	0.0	0.0
Sash1	70097	symbol	M. musculus	70097	M. musculus	Sash1	SAM and SH3 domain containing 1	GO:1902498 regulation of protein autoubiquitination;GO:0031666 positive regulation of lipopolysaccharide-mediated signaling pathway;GO:1900044 regulation of protein K63-linked ubiquitination		0.0	0.0	0.0	0.0	0.0	0.0	0.0	0.0	0.0	0.0	0.0	0.0	0.0	0.0	0.0	0.0	0.0	0.0	0.0	0.0
Cyp2j9	74519	symbol	M. musculus	74519	M. musculus	Cyp2j9	cytochrome P450, family 2, subfamily j, polypeptide 9	GO:0043651 linoleic acid metabolic process;GO:0019373 epoxygenase P450 pathway;GO:0019369 arachidonic acid metabolic process		0.0	0.0	0.0	0.0	0.0	0.0	0.0	0.0	0.0	0.0	0.0	0.0	0.0	0.0	0.0	0.0	0.0	0.0	0.0	0.0
Luc7l3	67684	symbol	M. musculus	67684	M. musculus	Luc7l3	LUC7-like 3 (S. cerevisiae)	GO:0006376 mRNA splice site recognition;GO:0000245 spliceosomal complex assembly;GO:0022618 protein-RNA complex assembly		0.0	0.0	1.0	0.0	0.0	0.0	0.0	0.0	0.0	0.0	0.0	0.0	0.0	0.0	0.0	0.0	0.0	0.0	0.0	0.0
Dio2	13371	symbol	M. musculus	13371	M. musculus	Dio2	deiodinase, iodothyronine, type II	GO:0042404 thyroid hormone catabolic process;GO:0070460 thyroid-stimulating hormone secretion;GO:0019336 phenol-containing compound catabolic process		0.0	0.0	0.0	0.0	0.0	1.0	0.0	0.0	0.0	1.0	0.0	0.0	0.0	0.0	1.0	0.0	1.0	0.0	1.0	0.0
Clasp2	76499	symbol	M. musculus	76499	M. musculus	Clasp2	CLIP associating protein 2	GO:1903690 negative regulation of wound healing, spreading of epidermal cells;GO:1904259 regulation of basement membrane assembly involved in embryonic body morphogenesis;GO:1904261 positive regulation of basement membrane assembly involved in embryonic body morphogenesis		0.0	1.0	0.0	0.0	0.0	0.0	0.0	1.0	0.0	0.0	0.0	0.0	0.0	1.0	1.0	0.0	0.0	1.0	0.0	0.0
Smpd1	20597	symbol	M. musculus	20597	M. musculus	Smpd1	sphingomyelin phosphodiesterase 1, acid lysosomal	GO:0023021 termination of signal transduction;GO:0006685 sphingomyelin catabolic process;GO:0046598 positive regulation of viral entry into host cell		0.0	0.0	0.0	0.0	0.0	1.0	0.0	0.0	0.0	0.0	1.0	0.0	0.0	0.0	0.0	0.0	0.0	0.0	1.0	0.0
Ctnnd2	18163	symbol	M. musculus	18163	M. musculus	Ctnnd2	catenin delta 2	GO:0060997 dendritic spine morphogenesis;GO:0060996 dendritic spine development;GO:0097061 dendritic spine organization		1.0	1.0	0.0	0.0	0.0	0.0	1.0	0.0	0.0	0.0	0.0	0.0	0.0	0.0	0.0	0.0	0.0	0.0	0.0	1.0
Clk1	12747	symbol	M. musculus	12747	M. musculus	Clk1	CDC-like kinase 1	GO:0018107 peptidyl-threonine phosphorylation;GO:0018210 peptidyl-threonine modification;GO:0018108 peptidyl-tyrosine phosphorylation	yes	0.0	0.0	1.0	0.0	0.0	0.0	0.0	0.0	0.0	0.0	0.0	0.0	0.0	0.0	0.0	0.0	0.0	0.0	0.0	0.0
Rb1	19645	symbol	M. musculus	19645	M. musculus	Rb1	RB transcriptional corepressor 1	GO:0031134 sister chromatid biorientation;GO:0034088 maintenance of mitotic sister chromatid cohesion;GO:1904028 positive regulation of collagen fibril organization		1.0	0.0	0.0	1.0	0.0	0.0	0.0	1.0	1.0	1.0	0.0	0.0	1.0	0.0	0.0	0.0	0.0	0.0	0.0	0.0
Fut9	14348	symbol	M. musculus	14348	M. musculus	Fut9	fucosyltransferase 9	GO:0106402 Lewis x epitope biosynthetic process;GO:0036071 N-glycan fucosylation;GO:0036445 neuronal stem cell division		0.0	0.0	0.0	1.0	0.0	1.0	0.0	0.0	0.0	0.0	0.0	0.0	0.0	0.0	0.0	0.0	0.0	0.0	0.0	0.0
Ccnt2	72949	symbol	M. musculus	72949	M. musculus	Ccnt2	cyclin T2	GO:0019085 early viral transcription;GO:0019086 late viral transcription;GO:0019083 viral transcription		0.0	0.0	0.0	0.0	0.0	0.0	0.0	0.0	0.0	0.0	0.0	0.0	0.0	0.0	0.0	0.0	0.0	0.0	0.0	0.0
Spire1	68166	symbol	M. musculus	68166	M. musculus	Spire1	spire type actin nucleation factor 1	GO:0070649 formin-nucleated actin cable assembly;GO:0110009 formin-nucleated actin cable organization;GO:0051295 establishment of meiotic spindle localization		1.0	0.0	0.0	0.0	0.0	0.0	1.0	1.0	0.0	0.0	0.0	0.0	0.0	0.0	0.0	1.0	0.0	0.0	0.0	0.0
Oaf	102644	symbol	M. musculus	102644	M. musculus	Oaf	out at first homolog	GO:0008150 biological_process		0.0	0.0	0.0	0.0	0.0	0.0	0.0	0.0	0.0	0.0	0.0	0.0	0.0	0.0	0.0	0.0	0.0	0.0	0.0	0.0
Slc20a1	20515	symbol	M. musculus	20515	M. musculus	Slc20a1	solute carrier family 20, member 1	GO:0035435 phosphate ion transmembrane transport;GO:0006817 phosphate ion transport;GO:0098661 inorganic anion transmembrane transport		0.0	0.0	0.0	0.0	1.0	0.0	0.0	0.0	0.0	0.0	0.0	0.0	0.0	0.0	0.0	0.0	0.0	0.0	0.0	0.0
Srebf1	20787	symbol	M. musculus	20787	M. musculus	Srebf1	sterol regulatory element binding transcription factor 1	GO:0003062 regulation of heart rate by chemical signal;GO:0032933 SREBP signaling pathway;GO:0071501 cellular response to sterol depletion		0.0	0.0	1.0	0.0	0.0	1.0	0.0	0.0	1.0	0.0	0.0	0.0	1.0	0.0	1.0	0.0	1.0	0.0	0.0	0.0
Zkscan3	72739	symbol	M. musculus	72739	M. musculus	Zkscan3	zinc finger with KRAB and SCAN domains 3	GO:0006914 autophagy;GO:0061919 process utilizing autophagic mechanism;GO:0044248 cellular catabolic process		0.0	0.0	0.0	0.0	0.0	0.0	0.0	0.0	0.0	0.0	0.0	0.0	0.0	0.0	0.0	0.0	0.0	0.0	0.0	0.0
Gpatch8	237943	symbol	M. musculus	237943	M. musculus	Gpatch8	G patch domain containing 8	GO:0008150 biological_process		0.0	0.0	0.0	0.0	0.0	0.0	0.0	0.0	0.0	0.0	0.0	0.0	0.0	0.0	0.0	0.0	0.0	0.0	0.0	0.0
Chka	12660	symbol	M. musculus	12660	M. musculus	Chka	choline kinase alpha	GO:0006580 ethanolamine metabolic process;GO:0006657 CDP-choline pathway;GO:0019695 choline metabolic process	yes	0.0	0.0	0.0	0.0	0.0	1.0	0.0	0.0	1.0	0.0	0.0	0.0	0.0	0.0	0.0	0.0	0.0	0.0	1.0	0.0
Nfat5	54446	symbol	M. musculus	54446	M. musculus	Nfat5	nuclear factor of activated T cells 5	GO:0009414 response to water deprivation;GO:0062176 R-loop processing;GO:0009415 response to water		0.0	0.0	0.0	0.0	0.0	0.0	0.0	0.0	0.0	0.0	0.0	0.0	0.0	0.0	0.0	0.0	0.0	0.0	0.0	0.0
Hmgn3	94353	symbol	M. musculus	94353	M. musculus	Hmgn3	high mobility group nucleosomal binding domain 3	GO:0061178 regulation of insulin secretion involved in cellular response to glucose stimulus;GO:0050796 regulation of insulin secretion;GO:0051091 positive regulation of DNA-binding transcription factor activity		0.0	0.0	0.0	0.0	0.0	0.0	0.0	0.0	0.0	0.0	0.0	0.0	0.0	0.0	1.0	0.0	0.0	0.0	0.0	0.0
Daam1	208846	symbol	M. musculus	208846	M. musculus	Daam1	dishevelled associated activator of morphogenesis 1	GO:0016055 Wnt signaling pathway;GO:0198738 cell-cell signaling by wnt;GO:0030036 actin cytoskeleton organization		0.0	0.0	0.0	0.0	0.0	0.0	0.0	0.0	0.0	0.0	0.0	0.0	0.0	1.0	0.0	1.0	0.0	0.0	0.0	0.0
Crlf3	54394	symbol	M. musculus	54394	M. musculus	Crlf3	cytokine receptor-like factor 3	GO:0046427 positive regulation of receptor signaling pathway via JAK-STAT;GO:1904894 positive regulation of receptor signaling pathway via STAT;GO:2000134 negative regulation of G1/S transition of mitotic cell cycle		0.0	0.0	0.0	0.0	0.0	0.0	0.0	0.0	0.0	0.0	0.0	0.0	0.0	0.0	0.0	0.0	0.0	0.0	0.0	0.0
Clk4	12750	symbol	M. musculus	12750	M. musculus	Clk4	CDC like kinase 4	GO:0018108 peptidyl-tyrosine phosphorylation;GO:0018212 peptidyl-tyrosine modification;GO:0046777 protein autophosphorylation	yes	0.0	0.0	1.0	0.0	0.0	0.0	0.0	0.0	0.0	0.0	0.0	0.0	0.0	0.0	0.0	0.0	0.0	0.0	0.0	0.0
Nktr	18087	symbol	M. musculus	18087	M. musculus	Nktr	natural killer tumor recognition sequence	GO:0000413 protein peptidyl-prolyl isomerization;GO:0018208 peptidyl-proline modification;GO:0006457 protein folding		0.0	0.0	0.0	0.0	0.0	0.0	0.0	0.0	0.0	0.0	0.0	0.0	0.0	0.0	0.0	0.0	0.0	0.0	0.0	0.0
Ivd	56357	symbol	M. musculus	56357	M. musculus	Ivd	isovaleryl coenzyme A dehydrogenase	GO:0006552 leucine catabolic process;GO:0006551 leucine metabolic process;GO:0033539 fatty acid beta-oxidation using acyl-CoA dehydrogenase		0.0	0.0	0.0	0.0	0.0	0.0	0.0	0.0	0.0	0.0	0.0	0.0	0.0	0.0	0.0	0.0	0.0	0.0	0.0	0.0
Akap9	100986	symbol	M. musculus	100986	M. musculus	Akap9	A kinase anchor protein 9	GO:0051661 maintenance of centrosome location;GO:0098909 regulation of cardiac muscle cell action potential involved in regulation of contraction;GO:0051657 maintenance of organelle location		0.0	0.0	0.0	0.0	0.0	0.0	0.0	1.0	0.0	0.0	1.0	0.0	1.0	0.0	0.0	0.0	0.0	0.0	0.0	0.0
Dtx3	80904	symbol	M. musculus	80904	M. musculus	Dtx3	deltex 3, E3 ubiquitin ligase	GO:0007219 Notch signaling pathway;GO:0016567 protein ubiquitination;GO:0032446 protein modification by small protein conjugation		0.0	0.0	0.0	0.0	0.0	0.0	0.0	0.0	0.0	0.0	0.0	0.0	0.0	0.0	0.0	0.0	0.0	0.0	0.0	0.0
Cyp51	13121	symbol	M. musculus	13121	M. musculus	Cyp51	cytochrome P450, family 51	GO:0033488 cholesterol biosynthetic process via 24,25-dihydrolanosterol;GO:0060282 positive regulation of oocyte development;GO:0060281 regulation of oocyte development		0.0	0.0	0.0	0.0	0.0	1.0	0.0	0.0	0.0	0.0	0.0	0.0	0.0	0.0	1.0	0.0	0.0	0.0	0.0	0.0
Pik3r1	18708	symbol	M. musculus	18708	M. musculus	Pik3r1	phosphoinositide-3-kinase regulatory subunit 1	GO:0035655 interleukin-18-mediated signaling pathway;GO:0120182 regulation of focal adhesion disassembly;GO:0120183 positive regulation of focal adhesion disassembly		0.0	1.0	1.0	1.0	1.0	1.0	0.0	1.0	0.0	1.0	1.0	0.0	1.0	1.0	1.0	0.0	0.0	1.0	1.0	0.0
Tsc22d3	14605	symbol	M. musculus	14605	M. musculus	Tsc22d3	TSC22 domain family, member 3	GO:0070236 negative regulation of activation-induced cell death of T cells;GO:0070235 regulation of activation-induced cell death of T cells;GO:0070233 negative regulation of T cell apoptotic process		0.0	0.0	0.0	0.0	0.0	0.0	0.0	0.0	0.0	0.0	0.0	0.0	0.0	0.0	0.0	0.0	0.0	0.0	0.0	0.0
Lars2	102436	symbol	M. musculus	102436	M. musculus	Lars2	leucyl-tRNA synthetase, mitochondrial	GO:0006429 leucyl-tRNA aminoacylation;GO:0006418 tRNA aminoacylation for protein translation;GO:0043039 tRNA aminoacylation		0.0	0.0	0.0	0.0	0.0	0.0	0.0	0.0	0.0	0.0	0.0	0.0	0.0	0.0	0.0	0.0	0.0	0.0	0.0	0.0
Tef	21685	symbol	M. musculus	21685	M. musculus	Tef	thyrotroph embryonic factor	GO:0048511 rhythmic process;GO:0045944 positive regulation of transcription by RNA polymerase II;GO:0045893 positive regulation of DNA-templated transcription		0.0	0.0	0.0	0.0	0.0	0.0	0.0	0.0	0.0	0.0	0.0	0.0	0.0	0.0	0.0	0.0	0.0	0.0	0.0	0.0
Usp34	17847	symbol	M. musculus	17847	M. musculus	Usp34	ubiquitin specific peptidase 34	GO:0071108 protein K48-linked deubiquitination;GO:0016579 protein deubiquitination;GO:0090263 positive regulation of canonical Wnt signaling pathway		0.0	0.0	0.0	0.0	0.0	0.0	0.0	0.0	0.0	0.0	0.0	0.0	0.0	0.0	0.0	0.0	0.0	0.0	0.0	0.0
Cdk12	69131	symbol	M. musculus	69131	M. musculus	Cdk12	cyclin dependent kinase 12	GO:2000737 negative regulation of stem cell differentiation;GO:0032968 positive regulation of transcription elongation by RNA polymerase II;GO:0032786 positive regulation of DNA-templated transcription, elongation	yes	0.0	0.0	1.0	0.0	0.0	0.0	0.0	0.0	0.0	0.0	0.0	0.0	0.0	0.0	0.0	0.0	0.0	0.0	0.0	0.0
Tcf7l2	21416	symbol	M. musculus	21416	M. musculus	Tcf7l2	transcription factor 7 like 2, T cell specific, HMG box	GO:0010909 positive regulation of heparan sulfate proteoglycan biosynthetic process;GO:0010908 regulation of heparan sulfate proteoglycan biosynthetic process;GO:0030538 embryonic genitalia morphogenesis		0.0	0.0	0.0	1.0	0.0	0.0	0.0	0.0	1.0	0.0	0.0	0.0	0.0	0.0	1.0	0.0	0.0	0.0	0.0	0.0
Kmt2c	231051	symbol	M. musculus	231051	M. musculus	Kmt2c	lysine (K)-specific methyltransferase 2C	GO:0061029 eyelid development in camera-type eye;GO:0048146 positive regulation of fibroblast proliferation;GO:0048145 regulation of fibroblast proliferation		0.0	0.0	0.0	0.0	0.0	0.0	0.0	0.0	0.0	0.0	0.0	0.0	0.0	0.0	0.0	0.0	0.0	0.0	0.0	0.0
Specc1	432572	symbol	M. musculus	432572	M. musculus	Specc1	sperm antigen with calponin homology and coiled-coil domains 1	GO:0008306 associative learning;GO:0001824 blastocyst development;GO:0007612 learning		0.0	0.0	0.0	0.0	0.0	0.0	1.0	0.0	0.0	0.0	0.0	0.0	0.0	0.0	0.0	1.0	0.0	0.0	0.0	0.0
Brd9	105246	symbol	M. musculus	105246	M. musculus	Brd9	bromodomain containing 9	GO:1902459 positive regulation of stem cell population maintenance;GO:2000036 regulation of stem cell population maintenance;GO:0006338 chromatin remodeling		0.0	0.0	0.0	0.0	0.0	0.0	0.0	0.0	0.0	0.0	0.0	0.0	0.0	0.0	0.0	0.0	0.0	0.0	0.0	0.0
Kmt2a	214162	symbol	M. musculus	214162	M. musculus	Kmt2a	lysine (K)-specific methyltransferase 2A	GO:0090310 negative regulation of DNA methylation-dependent heterochromatin formation;GO:0031452 negative regulation of heterochromatin formation;GO:0120262 negative regulation of heterochromatin organization		0.0	0.0	0.0	0.0	0.0	0.0	1.0	0.0	0.0	0.0	0.0	0.0	0.0	0.0	0.0	0.0	0.0	0.0	0.0	1.0
Dusp11	72102	symbol	M. musculus	72102	M. musculus	Dusp11	dual specificity phosphatase 11 (RNA/RNP complex 1-interacting)	GO:0006470 protein dephosphorylation;GO:0016311 dephosphorylation;GO:0006796 phosphate-containing compound metabolic process		0.0	0.0	0.0	0.0	0.0	0.0	0.0	0.0	0.0	0.0	0.0	0.0	0.0	0.0	0.0	0.0	0.0	0.0	0.0	0.0
Trpm7	58800	symbol	M. musculus	58800	M. musculus	Trpm7	transient receptor potential cation channel, subfamily M, member 7	GO:0016340 calcium-dependent cell-matrix adhesion;GO:0010961 intracellular magnesium ion homeostasis;GO:0010960 magnesium ion homeostasis	yes	0.0	0.0	0.0	0.0	1.0	0.0	1.0	0.0	0.0	0.0	0.0	0.0	0.0	0.0	0.0	1.0	0.0	0.0	0.0	0.0
Ppp1r9a	243725	symbol	M. musculus	243725	M. musculus	Ppp1r9a	protein phosphatase 1, regulatory subunit 9A	GO:1904049 negative regulation of spontaneous neurotransmitter secretion;GO:1904048 regulation of spontaneous neurotransmitter secretion;GO:0150003 regulation of spontaneous synaptic transmission		1.0	1.0	0.0	1.0	0.0	1.0	0.0	1.0	0.0	0.0	0.0	0.0	0.0	0.0	1.0	1.0	0.0	0.0	0.0	1.0
Ccdc50	67501	symbol	M. musculus	67501	M. musculus	Ccdc50	coiled-coil domain containing 50	GO:0007605 sensory perception of sound;GO:0050954 sensory perception of mechanical stimulus;GO:0007600 sensory perception		0.0	0.0	0.0	0.0	0.0	0.0	0.0	0.0	0.0	0.0	0.0	0.0	0.0	0.0	0.0	0.0	0.0	0.0	0.0	0.0
Acin1	56215	symbol	M. musculus	56215	M. musculus	Acin1	apoptotic chromatin condensation inducer 1	GO:0030263 apoptotic chromosome condensation;GO:0030262 apoptotic nuclear changes;GO:0006921 cellular component disassembly involved in execution phase of apoptosis		0.0	0.0	1.0	0.0	0.0	0.0	0.0	0.0	0.0	0.0	0.0	0.0	0.0	0.0	0.0	0.0	0.0	0.0	0.0	0.0
Herc1	235439	symbol	M. musculus	235439	M. musculus	Herc1	HECT and RLD domain containing E3 ubiquitin protein ligase family member 1	GO:0021702 cerebellar Purkinje cell differentiation;GO:0021694 cerebellar Purkinje cell layer formation;GO:0021692 cerebellar Purkinje cell layer morphogenesis		1.0	0.0	0.0	0.0	0.0	0.0	0.0	0.0	0.0	0.0	0.0	0.0	0.0	0.0	0.0	0.0	0.0	0.0	0.0	0.0
Plxnb1	235611	symbol	M. musculus	235611	M. musculus	Plxnb1	plexin B1	GO:0033689 negative regulation of osteoblast proliferation;GO:0043931 ossification involved in bone maturation;GO:1904862 inhibitory synapse assembly		1.0	1.0	0.0	1.0	0.0	0.0	0.0	1.0	0.0	0.0	0.0	0.0	0.0	1.0	0.0	0.0	0.0	0.0	0.0	0.0
Huwe1	59026	symbol	M. musculus	59026	M. musculus	Huwe1	HECT, UBA and WWE domain containing 1	GO:0010637 negative regulation of mitochondrial fusion;GO:0098779 positive regulation of mitophagy in response to mitochondrial depolarization;GO:1904925 positive regulation of autophagy of mitochondrion in response to mitochondrial depolarization		0.0	0.0	0.0	0.0	0.0	0.0	0.0	0.0	0.0	0.0	0.0	0.0	0.0	0.0	0.0	0.0	0.0	0.0	0.0	0.0

## Sheet: Enrichment_GM
GroupID	Category	Term	Description	LogP	Log(q-value)	Genes	Symbols	InTerm_InList
1_Summary	GO Biological Processes	GO:0031175	neuron projection development	-9.65342	-5.39351	11803,12032,13175,13405,13518,14184,14609,16971,17920,17967,18163,18189,18377,18858,19206,19645,20203,22330,22339,56839,68166,77480,94040,105689,109294,223254,235439,235611,243725,245450,319504,319974,665113,29873,54725,76574,320873,74103	Aplp1,Bcan,Dclk1,Dmd,Dst,Fgfr3,Gja1,Lrp1,Myo6,Ncam1,Ctnnd2,Nrxn1,Omg,Pmp22,Ptch1,Rb1,S100b,Vcl,Vegfa,Lgi1,Spire1,Kidins220,Clmn,Mycbp2,Prex2,Farp1,Herc1,Plxnb1,Ppp1r9a,Slitrk2,Nrcam,Auts2,Tnik,Cspg5,Cadm1,Mfsd2a,Cdh10,Nebl	38/-
1_Member	GO Biological Processes	GO:0031175	neuron projection development	-9.65342	-5.39351	11803,12032,13175,13405,13518,14184,14609,16971,17920,17967,18163,18189,18377,18858,19206,19645,20203,22330,22339,56839,68166,77480,94040,105689,109294,223254,235439,235611,243725,245450,319504,319974,665113	Aplp1,Bcan,Dclk1,Dmd,Dst,Fgfr3,Gja1,Lrp1,Myo6,Ncam1,Ctnnd2,Nrxn1,Omg,Pmp22,Ptch1,Rb1,S100b,Vcl,Vegfa,Lgi1,Spire1,Kidins220,Clmn,Mycbp2,Prex2,Farp1,Herc1,Plxnb1,Ppp1r9a,Slitrk2,Nrcam,Auts2,Tnik	33/783
1_Member	GO Biological Processes	GO:0048858	cell projection morphogenesis	-9.29276	-5.33388	11803,12032,13175,13405,13518,14184,14609,16971,17967,18163,18189,18858,19206,20203,22330,22339,29873,56839,77480,105689,109294,223254,235611,245450,319504,319974,665113	Aplp1,Bcan,Dclk1,Dmd,Dst,Fgfr3,Gja1,Lrp1,Ncam1,Ctnnd2,Nrxn1,Pmp22,Ptch1,S100b,Vcl,Vegfa,Cspg5,Lgi1,Kidins220,Mycbp2,Prex2,Farp1,Plxnb1,Slitrk2,Nrcam,Auts2,Tnik	27/555
1_Member	GO Biological Processes	GO:0048812	neuron projection morphogenesis	-8.85147	-5.09315	11803,12032,13175,13405,13518,14184,14609,16971,17967,18163,18189,18858,19206,20203,22330,22339,56839,77480,105689,109294,223254,235611,245450,319504,319974,665113	Aplp1,Bcan,Dclk1,Dmd,Dst,Fgfr3,Gja1,Lrp1,Ncam1,Ctnnd2,Nrxn1,Pmp22,Ptch1,S100b,Vcl,Vegfa,Lgi1,Kidins220,Mycbp2,Prex2,Farp1,Plxnb1,Slitrk2,Nrcam,Auts2,Tnik	26/541
1_Member	GO Biological Processes	GO:0120039	plasma membrane bounded cell projection morphogenesis	-8.75099	-5.09315	11803,12032,13175,13405,13518,14184,14609,16971,17967,18163,18189,18858,19206,20203,22330,22339,56839,77480,105689,109294,223254,235611,245450,319504,319974,665113	Aplp1,Bcan,Dclk1,Dmd,Dst,Fgfr3,Gja1,Lrp1,Ncam1,Ctnnd2,Nrxn1,Pmp22,Ptch1,S100b,Vcl,Vegfa,Lgi1,Kidins220,Mycbp2,Prex2,Farp1,Plxnb1,Slitrk2,Nrcam,Auts2,Tnik	26/547
1_Member	GO Biological Processes	GO:0000902	cell morphogenesis	-8.49035	-4.92941	11803,12032,13175,13405,13518,14184,14609,16971,17967,18163,18189,18858,19206,19645,20203,22330,22339,29873,54725,56839,76574,77480,105689,109294,223254,235611,245450,319504,319974,320873,665113	Aplp1,Bcan,Dclk1,Dmd,Dst,Fgfr3,Gja1,Lrp1,Ncam1,Ctnnd2,Nrxn1,Pmp22,Ptch1,Rb1,S100b,Vcl,Vegfa,Cspg5,Cadm1,Lgi1,Mfsd2a,Kidins220,Mycbp2,Prex2,Farp1,Plxnb1,Slitrk2,Nrcam,Auts2,Cdh10,Tnik	31/779
1_Member	GO Biological Processes	GO:0032989	cellular anatomical entity morphogenesis	-8.21479	-4.78485	11803,12032,13175,13405,13518,14184,14609,16971,17967,18163,18189,18858,19206,20203,22330,22339,29873,56839,74103,77480,105689,109294,223254,235611,245450,319504,319974,665113	Aplp1,Bcan,Dclk1,Dmd,Dst,Fgfr3,Gja1,Lrp1,Ncam1,Ctnnd2,Nrxn1,Pmp22,Ptch1,S100b,Vcl,Vegfa,Cspg5,Lgi1,Nebl,Kidins220,Mycbp2,Prex2,Farp1,Plxnb1,Slitrk2,Nrcam,Auts2,Tnik	28/666
1_Member	GO Biological Processes	GO:0048667	cell morphogenesis involved in neuron differentiation	-6.266	-3.1274	11803,13175,13518,14184,16971,17967,18163,18858,19206,19645,22330,22339,56839,76574,77480,105689,109294,223254,245450,319504,319974	Aplp1,Dclk1,Dst,Fgfr3,Lrp1,Ncam1,Ctnnd2,Pmp22,Ptch1,Rb1,Vcl,Vegfa,Lgi1,Mfsd2a,Kidins220,Mycbp2,Prex2,Farp1,Slitrk2,Nrcam,Auts2	21/500
1_Member	GO Biological Processes	GO:0007409	axonogenesis	-4.10414	-1.76332	11803,13175,13518,14184,16971,17967,18858,19206,22330,22339,56839,105689,245450,319504,319974	Aplp1,Dclk1,Dst,Fgfr3,Lrp1,Ncam1,Pmp22,Ptch1,Vcl,Vegfa,Lgi1,Mycbp2,Slitrk2,Nrcam,Auts2	15/397
1_Member	GO Biological Processes	GO:0061564	axon development	-3.52327	-1.36374	11803,13175,13518,14184,16971,17967,18858,19206,22330,22339,56839,105689,245450,319504,319974	Aplp1,Dclk1,Dst,Fgfr3,Lrp1,Ncam1,Pmp22,Ptch1,Vcl,Vegfa,Lgi1,Mycbp2,Slitrk2,Nrcam,Auts2	15/449
2_Summary	GO Biological Processes	GO:1901888	regulation of cell junction assembly	-8.19965	-4.78485	11426,14609,16971,18189,18708,22330,22339,76499,77569,105689,108155,218952,223254,243725,245450,319387,330814,12032,13518,14623,17920,18163,18858,54725,232333,235611,245880,320873,16423,17967,18526,18949,26570,67916,319504,67414	Macf1,Gja1,Lrp1,Nrxn1,Pik3r1,Vcl,Vegfa,Clasp2,Limch1,Mycbp2,Ogt,Fermt2,Farp1,Ppp1r9a,Slitrk2,Adgrl3,Adgrl1,Bcan,Dst,Gjb6,Myo6,Ctnnd2,Pmp22,Cadm1,Slc6a1,Plxnb1,Wasf3,Cdh10,Cd47,Ncam1,Pcdh10,Pnn,Slc7a11,Plpp3,Nrcam,Mfn1	36/-
2_Member	GO Biological Processes	GO:1901888	regulation of cell junction assembly	-8.19965	-4.78485	11426,14609,16971,18189,18708,22330,22339,76499,77569,105689,108155,218952,223254,243725,245450,319387,330814	Macf1,Gja1,Lrp1,Nrxn1,Pik3r1,Vcl,Vegfa,Clasp2,Limch1,Mycbp2,Ogt,Fermt2,Farp1,Ppp1r9a,Slitrk2,Adgrl3,Adgrl1	17/247
2_Member	GO Biological Processes	GO:0034330	cell junction organization	-4.28918	-1.86813	12032,13518,14609,14623,17920,18163,18189,18858,22330,54725,218952,223254,232333,235611,243725,245450,245880,319387,320873	Bcan,Dst,Gja1,Gjb6,Myo6,Ctnnd2,Nrxn1,Pmp22,Vcl,Cadm1,Fermt2,Farp1,Slc6a1,Plxnb1,Ppp1r9a,Slitrk2,Wasf3,Adgrl3,Cdh10	19/572
2_Member	GO Biological Processes	GO:0051963	regulation of synapse assembly	-4.27103	-1.86239	18189,18708,105689,108155,223254,243725,245450,319387,330814	Nrxn1,Pik3r1,Mycbp2,Ogt,Farp1,Ppp1r9a,Slitrk2,Adgrl3,Adgrl1	9/144
2_Member	GO Biological Processes	GO:0050808	synapse organization	-4.023	-1.71837	12032,17920,18163,18189,18858,54725,223254,232333,235611,243725,245450,245880,319387,320873	Bcan,Myo6,Ctnnd2,Nrxn1,Pmp22,Cadm1,Farp1,Slc6a1,Plxnb1,Ppp1r9a,Slitrk2,Wasf3,Adgrl3,Cdh10	14/358
2_Member	GO Biological Processes	GO:0098609	cell-cell adhesion	-3.92212	-1.66222	16423,17967,18163,18189,18526,18949,22330,22339,26570,54725,67916,245450,319387,319504,320873,330814	Cd47,Ncam1,Ctnnd2,Nrxn1,Pcdh10,Pnn,Vcl,Vegfa,Slc7a11,Cadm1,Plpp3,Slitrk2,Adgrl3,Nrcam,Cdh10,Adgrl1	16/460
2_Member	GO Biological Processes	GO:0034329	cell junction assembly	-3.77763	-1.55115	13518,14623,17920,18189,18858,22330,54725,218952,223254,235611,319387,320873	Dst,Gjb6,Myo6,Nrxn1,Pmp22,Vcl,Cadm1,Fermt2,Farp1,Plxnb1,Adgrl3,Cdh10	12/288
2_Member	GO Biological Processes	GO:0050807	regulation of synapse organization	-3.49782	-1.35218	18189,18708,26570,67414,105689,108155,223254,243725,245450,319387,319504,330814	Nrxn1,Pik3r1,Slc7a11,Mfn1,Mycbp2,Ogt,Farp1,Ppp1r9a,Slitrk2,Adgrl3,Nrcam,Adgrl1	12/309
2_Member	GO Biological Processes	GO:0050803	regulation of synapse structure or activity	-3.39796	-1.2963	18189,18708,26570,67414,105689,108155,223254,243725,245450,319387,319504,330814	Nrxn1,Pik3r1,Slc7a11,Mfn1,Mycbp2,Ogt,Farp1,Ppp1r9a,Slitrk2,Adgrl3,Nrcam,Adgrl1	12/317
2_Member	GO Biological Processes	GO:0099560	synaptic membrane adhesion	-3.39457	-1.29604	18189,54725,245450,320873	Nrxn1,Cadm1,Slitrk2,Cdh10	4/30
2_Member	GO Biological Processes	GO:1901890	positive regulation of cell junction assembly	-3.03159	-1.03176	18189,18708,22339,218952,245450,319387,330814	Nrxn1,Pik3r1,Vegfa,Fermt2,Slitrk2,Adgrl3,Adgrl1	7/131
2_Member	GO Biological Processes	GO:0098742	cell-cell adhesion via plasma-membrane adhesion molecules	-2.69261	-0.799657	18189,18526,54725,245450,319387,319504,320873,330814	Nrxn1,Pcdh10,Cadm1,Slitrk2,Adgrl3,Nrcam,Cdh10,Adgrl1	8/192
2_Member	GO Biological Processes	GO:0007416	synapse assembly	-2.67441	-0.792905	17920,18189,54725,223254,235611,319387	Myo6,Nrxn1,Cadm1,Farp1,Plxnb1,Adgrl3	6/112
2_Member	GO Biological Processes	GO:0051965	positive regulation of synapse assembly	-2.54799	-0.719448	18189,18708,245450,319387,330814	Nrxn1,Pik3r1,Slitrk2,Adgrl3,Adgrl1	5/82
2_Member	GO Biological Processes	GO:0099173	postsynapse organization	-2.43668	-0.631619	18163,18189,54725,223254,243725,319387	Ctnnd2,Nrxn1,Cadm1,Farp1,Ppp1r9a,Adgrl3	6/125
2_Member	GO Biological Processes	GO:0034331	cell junction maintenance	-2.371	-0.579441	18189,54725,218952,319387	Nrxn1,Cadm1,Fermt2,Adgrl3	4/56
2_Member	GO Biological Processes	GO:0097106	postsynaptic density organization	-2.32867	-0.548777	18189,54725,319387	Nrxn1,Cadm1,Adgrl3	3/29
2_Member	GO Biological Processes	GO:0099558	maintenance of synapse structure	-2.24621	-0.494158	18189,54725,319387	Nrxn1,Cadm1,Adgrl3	3/31
2_Member	GO Biological Processes	GO:0099084	postsynaptic specialization organization	-2.09799	-0.405108	18189,54725,319387	Nrxn1,Cadm1,Adgrl3	3/35
3_Summary	GO Biological Processes	GO:0006397	mRNA processing	-6.32924	-3.1274	11803,13207,18795,18949,19134,20637,20658,27981,53379,54194,54196,56215,67040,67225,67367,67684,69131,75956,83486,192196,12747,12750,18708,56036,20787,319885,229709,67120,67579,230861,22339,233833	Aplp1,Ddx5,Plcb1,Pnn,Prpf4b,Snrnp70,Son,Rsrp1,Hnrnpa2b1,Akap8l,Pabpn1,Acin1,Ddx17,Rnpc3,Paxbp1,Luc7l3,Cdk12,Srrm2,Rbm5,Luc7l2,Clk1,Clk4,Pik3r1,Ccnl2,Srebf1,Zcchc7,Ahcyl1,Ttc14,Cpeb4,Eif4g3,Vegfa,Tnrc6a	32/-
3_Member	GO Biological Processes	GO:0006397	mRNA processing	-6.32924	-3.1274	11803,13207,18795,18949,19134,20637,20658,27981,53379,54194,54196,56215,67040,67225,67367,67684,69131,75956,83486,192196	Aplp1,Ddx5,Plcb1,Pnn,Prpf4b,Snrnp70,Son,Rsrp1,Hnrnpa2b1,Akap8l,Pabpn1,Acin1,Ddx17,Rnpc3,Paxbp1,Luc7l3,Cdk12,Srrm2,Rbm5,Luc7l2	20/453
3_Member	GO Biological Processes	GO:0043484	regulation of RNA splicing	-5.55889	-2.67919	12747,12750,13207,18708,20637,20658,53379,56036,56215,67040,69131,83486	Clk1,Clk4,Ddx5,Pik3r1,Snrnp70,Son,Hnrnpa2b1,Ccnl2,Acin1,Ddx17,Cdk12,Rbm5	12/190
3_Member	GO Biological Processes	GO:0016071	mRNA metabolic process	-5.35806	-2.54531	11803,13207,18795,18949,19134,20637,20658,20787,27981,53379,54194,54196,56215,67040,67225,67367,67684,69131,75956,83486,192196,319885	Aplp1,Ddx5,Plcb1,Pnn,Prpf4b,Snrnp70,Son,Srebf1,Rsrp1,Hnrnpa2b1,Akap8l,Pabpn1,Acin1,Ddx17,Rnpc3,Paxbp1,Luc7l3,Cdk12,Srrm2,Rbm5,Luc7l2,Zcchc7	22/618
3_Member	GO Biological Processes	GO:0008380	RNA splicing	-5.11518	-2.39987	13207,18949,19134,20637,20658,27981,53379,56215,67040,67225,67367,67684,69131,75956,83486,192196	Ddx5,Pnn,Prpf4b,Snrnp70,Son,Rsrp1,Hnrnpa2b1,Acin1,Ddx17,Rnpc3,Paxbp1,Luc7l3,Cdk12,Srrm2,Rbm5,Luc7l2	16/366
3_Member	GO Biological Processes	GO:0000375	RNA splicing, via transesterification reactions	-4.60502	-2.12326	13207,19134,20637,27981,53379,67040,67225,67367,67684,75956,83486,192196	Ddx5,Prpf4b,Snrnp70,Rsrp1,Hnrnpa2b1,Ddx17,Rnpc3,Paxbp1,Luc7l3,Srrm2,Rbm5,Luc7l2	12/236
3_Member	GO Biological Processes	GO:0000377	RNA splicing, via transesterification reactions with bulged adenosine as nucleophile	-4.60502	-2.12326	13207,19134,20637,27981,53379,67040,67225,67367,67684,75956,83486,192196	Ddx5,Prpf4b,Snrnp70,Rsrp1,Hnrnpa2b1,Ddx17,Rnpc3,Paxbp1,Luc7l3,Srrm2,Rbm5,Luc7l2	12/236
3_Member	GO Biological Processes	GO:0000398	mRNA splicing, via spliceosome	-4.60502	-2.12326	13207,19134,20637,27981,53379,67040,67225,67367,67684,75956,83486,192196	Ddx5,Prpf4b,Snrnp70,Rsrp1,Hnrnpa2b1,Ddx17,Rnpc3,Paxbp1,Luc7l3,Srrm2,Rbm5,Luc7l2	12/236
3_Member	GO Biological Processes	GO:0050684	regulation of mRNA processing	-4.31847	-1.88464	13207,20637,20658,53379,54196,56215,67040,83486,229709	Ddx5,Snrnp70,Son,Hnrnpa2b1,Pabpn1,Acin1,Ddx17,Rbm5,Ahcyl1	9/142
3_Member	Reactome Gene Sets	R-MMU-72172	mRNA Splicing	-3.34628	-1.26341	18949,19134,20637,53379,56215,67225,67684,75956,83486	Pnn,Prpf4b,Snrnp70,Hnrnpa2b1,Acin1,Rnpc3,Luc7l3,Srrm2,Rbm5	9/191
3_Member	GO Biological Processes	GO:0048024	regulation of mRNA splicing, via spliceosome	-3.32364	-1.25126	13207,20637,20658,53379,56215,67040,83486	Ddx5,Snrnp70,Son,Hnrnpa2b1,Acin1,Ddx17,Rbm5	7/117
3_Member	Reactome Gene Sets	R-MMU-72203	Processing of Capped Intron-Containing Pre-mRNA	-2.98387	-0.988779	18949,19134,20637,53379,54196,56215,67225,67684,75956,83486	Pnn,Prpf4b,Snrnp70,Hnrnpa2b1,Pabpn1,Acin1,Rnpc3,Luc7l3,Srrm2,Rbm5	10/259
3_Member	WikiPathways	WP310	mRNA processing	-2.9773	-0.986186	12747,12750,13207,19134,20637,20658,53379,54196,56215,67120,67225,67579,83486,230861	Clk1,Clk4,Ddx5,Prpf4b,Snrnp70,Son,Hnrnpa2b1,Pabpn1,Acin1,Ttc14,Rnpc3,Cpeb4,Rbm5,Eif4g3	14/455
3_Member	GO Biological Processes	GO:1903311	regulation of mRNA metabolic process	-2.9309	-0.956556	13207,20637,20658,22339,53379,54196,56215,67040,83486,229709,233833	Ddx5,Snrnp70,Son,Vegfa,Hnrnpa2b1,Pabpn1,Acin1,Ddx17,Rbm5,Ahcyl1,Tnrc6a	11/310
3_Member	Reactome Gene Sets	R-MMU-72163	mRNA Splicing - Major Pathway	-2.79377	-0.869542	18949,19134,20637,53379,56215,67684,75956,83486	Pnn,Prpf4b,Snrnp70,Hnrnpa2b1,Acin1,Luc7l3,Srrm2,Rbm5	8/185
4_Summary	GO Biological Processes	GO:0010975	regulation of neuron projection development	-6.28738	-3.1274	11426,12325,13405,14348,16971,18189,18377,18858,22339,56876,67414,68151,76574,77480,105689,216739,235106,235611,243725,277360,277468,319504,665113,18708,64009,76441,319974,12032,14184,19645,20203,21416,171469,216190,245450,245880,319387,330814,70834,218952	Macf1,Camk2g,Dmd,Fut9,Lrp1,Nrxn1,Omg,Pmp22,Vegfa,Nsmf,Mfn1,Wls,Mfsd2a,Kidins220,Mycbp2,Acsl6,Ntm,Plxnb1,Ppp1r9a,Prex1,Slc39a12,Nrcam,Tnik,Pik3r1,Syne1,Daam2,Auts2,Bcan,Fgfr3,Rb1,S100b,Tcf7l2,Gpr37l1,Appl2,Slitrk2,Wasf3,Adgrl3,Adgrl1,Spag9,Fermt2	40/-
4_Member	GO Biological Processes	GO:0010975	regulation of neuron projection development	-6.28738	-3.1274	11426,12325,13405,14348,16971,18189,18377,18858,22339,56876,67414,68151,76574,77480,105689,216739,235106,235611,243725,277360,277468,319504,665113	Macf1,Camk2g,Dmd,Fut9,Lrp1,Nrxn1,Omg,Pmp22,Vegfa,Nsmf,Mfn1,Wls,Mfsd2a,Kidins220,Mycbp2,Acsl6,Ntm,Plxnb1,Ppp1r9a,Prex1,Slc39a12,Nrcam,Tnik	23/587
4_Member	GO Biological Processes	GO:0120035	regulation of plasma membrane bounded cell projection organization	-6.1594	-3.10361	11426,12325,13405,14348,16971,18189,18377,18708,18858,22339,56876,64009,67414,68151,76441,76574,77480,105689,216739,235106,235611,243725,277360,277468,319504,319974,665113	Macf1,Camk2g,Dmd,Fut9,Lrp1,Nrxn1,Omg,Pik3r1,Pmp22,Vegfa,Nsmf,Syne1,Mfn1,Wls,Daam2,Mfsd2a,Kidins220,Mycbp2,Acsl6,Ntm,Plxnb1,Ppp1r9a,Prex1,Slc39a12,Nrcam,Auts2,Tnik	27/787
4_Member	GO Biological Processes	GO:0051960	regulation of nervous system development	-5.06945	-2.38936	11426,12032,14184,16971,18189,18708,19645,20203,21416,22339,67414,68151,76441,171469,216190,235611,245450,245880,319387,330814,665113	Macf1,Bcan,Fgfr3,Lrp1,Nrxn1,Pik3r1,Rb1,S100b,Tcf7l2,Vegfa,Mfn1,Wls,Daam2,Gpr37l1,Appl2,Plxnb1,Slitrk2,Wasf3,Adgrl3,Adgrl1,Tnik	21/596
4_Member	GO Biological Processes	GO:0022604	regulation of cell morphogenesis	-3.34458	-1.26341	11426,20203,22339,67414,68151,70834,76574,218952,235611,245880,665113	Macf1,S100b,Vegfa,Mfn1,Wls,Spag9,Mfsd2a,Fermt2,Plxnb1,Wasf3,Tnik	11/276
4_Member	GO Biological Processes	GO:0031346	positive regulation of cell projection organization	-3.34433	-1.26341	11426,13405,14348,16971,18189,18708,22339,67414,68151,77480,216739,235611,243725,319974,665113	Macf1,Dmd,Fut9,Lrp1,Nrxn1,Pik3r1,Vegfa,Mfn1,Wls,Kidins220,Acsl6,Plxnb1,Ppp1r9a,Auts2,Tnik	15/467
4_Member	GO Biological Processes	GO:0051962	positive regulation of nervous system development	-3.09477	-1.08284	11426,12032,16971,18189,18708,22339,67414,68151,235611,245450,319387,330814,665113	Macf1,Bcan,Lrp1,Nrxn1,Pik3r1,Vegfa,Mfn1,Wls,Plxnb1,Slitrk2,Adgrl3,Adgrl1,Tnik	13/392
4_Member	GO Biological Processes	GO:0050767	regulation of neurogenesis	-2.2262	-0.478183	11426,12032,14184,16971,19645,22339,67414,68151,76441,171469,216190,235611,665113	Macf1,Bcan,Fgfr3,Lrp1,Rb1,Vegfa,Mfn1,Wls,Daam2,Gpr37l1,Appl2,Plxnb1,Tnik	13/494
4_Member	GO Biological Processes	GO:0010976	positive regulation of neuron projection development	-2.12196	-0.415405	13405,14348,16971,18189,67414,77480,216739,243725	Dmd,Fut9,Lrp1,Nrxn1,Mfn1,Kidins220,Acsl6,Ppp1r9a	8/239
5_Summary	GO Biological Processes	GO:0015711	organic anion transport	-6.23471	-3.1274	14609,16423,17254,17920,26457,26570,27416,53896,54403,55963,58807,71803,74205,76257,76574,216739,232333,243616,20515,226781,11803,14269,14800,16971,17289,17304,19376,57738,73094,98660,109676,109934,277468,320129,12325,58800,114143,224079,14066,16439,18708,22330,22339,54216,67072,67414,223864,238130	Gja1,Cd47,Slc3a2,Myo6,Slc27a1,Slc7a11,Abcc5,Slc7a10,Slc4a4,Slc1a4,Slco1c1,Slc25a18,Acsl3,Slc38a3,Mfsd2a,Acsl6,Slc6a1,Slc6a11,Slc20a1,Slc30a10,Aplp1,Fnbp1,Gria2,Lrp1,Mertk,Mfge8,Rab34,Slc15a2,Sgip1,Atp1a2,Ank2,Abr,Slc39a12,Grk3,Camk2g,Trpm7,Atp6v0b,Atp13a4,F3,Itpr2,Pik3r1,Vcl,Vegfa,Pcdh7,Cdc37l1,Mfn1,Rapgef3,Dock4	48/-
5_Member	GO Biological Processes	GO:0015711	organic anion transport	-6.23471	-3.1274	14609,16423,17254,17920,26457,26570,27416,53896,54403,55963,58807,71803,74205,76257,76574,216739,232333,243616	Gja1,Cd47,Slc3a2,Myo6,Slc27a1,Slc7a11,Abcc5,Slc7a10,Slc4a4,Slc1a4,Slco1c1,Slc25a18,Acsl3,Slc38a3,Mfsd2a,Acsl6,Slc6a1,Slc6a11	18/377
5_Member	GO Biological Processes	GO:0046942	carboxylic acid transport	-6.23041	-3.1274	14609,17254,17920,26457,26570,27416,53896,55963,58807,71803,74205,76257,76574,216739,232333,243616	Gja1,Slc3a2,Myo6,Slc27a1,Slc7a11,Abcc5,Slc7a10,Slc1a4,Slco1c1,Slc25a18,Acsl3,Slc38a3,Mfsd2a,Acsl6,Slc6a1,Slc6a11	16/300
5_Member	GO Biological Processes	GO:0015849	organic acid transport	-6.21121	-3.1274	14609,17254,17920,26457,26570,27416,53896,55963,58807,71803,74205,76257,76574,216739,232333,243616	Gja1,Slc3a2,Myo6,Slc27a1,Slc7a11,Abcc5,Slc7a10,Slc1a4,Slco1c1,Slc25a18,Acsl3,Slc38a3,Mfsd2a,Acsl6,Slc6a1,Slc6a11	16/301
5_Member	Reactome Gene Sets	R-MMU-425407	SLC-mediated transmembrane transport	-5.56617	-2.67919	17254,20515,26457,26570,53896,54403,55963,58807,71803,76257,226781,232333,243616	Slc3a2,Slc20a1,Slc27a1,Slc7a11,Slc7a10,Slc4a4,Slc1a4,Slco1c1,Slc25a18,Slc38a3,Slc30a10,Slc6a1,Slc6a11	13/224
5_Member	GO Biological Processes	GO:0006865	amino acid transport	-5.25004	-2.45253	14609,17254,17920,26570,53896,55963,71803,76257,232333,243616	Gja1,Slc3a2,Myo6,Slc7a11,Slc7a10,Slc1a4,Slc25a18,Slc38a3,Slc6a1,Slc6a11	10/138
5_Member	GO Biological Processes	GO:0098657	import into cell	-5.20324	-2.42046	11803,14269,14800,16971,17254,17289,17304,17920,19376,26457,26570,55963,57738,73094,74205,76257,98660,109676,109934,232333,243616,277468,320129	Aplp1,Fnbp1,Gria2,Lrp1,Slc3a2,Mertk,Mfge8,Myo6,Rab34,Slc27a1,Slc7a11,Slc1a4,Slc15a2,Sgip1,Acsl3,Slc38a3,Atp1a2,Ank2,Abr,Slc6a1,Slc6a11,Slc39a12,Grk3	23/681
5_Member	GO Biological Processes	GO:0015800	acidic amino acid transport	-4.91612	-2.31898	14609,17920,26570,55963,71803,232333	Gja1,Myo6,Slc7a11,Slc1a4,Slc25a18,Slc6a1	6/44
5_Member	Reactome Gene Sets	R-MMU-352230	Amino acid transport across the plasma membrane	-4.61478	-2.12326	17254,26570,53896,55963,76257	Slc3a2,Slc7a11,Slc7a10,Slc1a4,Slc38a3	5/30
5_Member	Reactome Gene Sets	R-MMU-425393	Transport of inorganic cations/anions and amino acids/oligopeptides	-4.58725	-2.11268	17254,20515,26570,53896,54403,55963,71803,76257	Slc3a2,Slc20a1,Slc7a11,Slc7a10,Slc4a4,Slc1a4,Slc25a18,Slc38a3	8/101
5_Member	GO Biological Processes	GO:0032328	alanine transport	-4.40364	-1.94991	17254,53896,55963,76257	Slc3a2,Slc7a10,Slc1a4,Slc38a3	4/17
5_Member	GO Biological Processes	GO:0098739	import across plasma membrane	-3.93923	-1.66297	17254,26457,26570,55963,57738,76257,98660,232333,277468	Slc3a2,Slc27a1,Slc7a11,Slc1a4,Slc15a2,Slc38a3,Atp1a2,Slc6a1,Slc39a12	9/159
5_Member	GO Biological Processes	GO:1905039	carboxylic acid transmembrane transport	-3.90322	-1.64764	17254,26457,26570,27416,53896,55963,71803,76257	Slc3a2,Slc27a1,Slc7a11,Abcc5,Slc7a10,Slc1a4,Slc25a18,Slc38a3	8/126
5_Member	GO Biological Processes	GO:1903825	organic acid transmembrane transport	-3.87934	-1.63646	17254,26457,26570,27416,53896,55963,71803,76257	Slc3a2,Slc27a1,Slc7a11,Abcc5,Slc7a10,Slc1a4,Slc25a18,Slc38a3	8/127
5_Member	GO Biological Processes	GO:0006835	dicarboxylic acid transport	-3.75794	-1.53943	14609,17920,26570,27416,55963,71803	Gja1,Myo6,Slc7a11,Abcc5,Slc1a4,Slc25a18	6/70
5_Member	GO Biological Processes	GO:0015807	L-amino acid transport	-3.6573	-1.45809	17254,26570,53896,55963,71803,76257	Slc3a2,Slc7a11,Slc7a10,Slc1a4,Slc25a18,Slc38a3	6/73
5_Member	GO Biological Processes	GO:0015808	L-alanine transport	-3.60613	-1.4181	17254,55963,76257	Slc3a2,Slc1a4,Slc38a3	3/11
5_Member	GO Biological Processes	GO:0015804	neutral amino acid transport	-3.56731	-1.39377	17254,26570,53896,55963,76257	Slc3a2,Slc7a11,Slc7a10,Slc1a4,Slc38a3	5/49
5_Member	Reactome Gene Sets	R-MMU-382551	Transport of small molecules	-3.51419	-1.35809	12325,17254,20515,26457,26570,27416,53896,54403,55963,58800,58807,71803,76257,98660,114143,224079,226781,232333,243616	Camk2g,Slc3a2,Slc20a1,Slc27a1,Slc7a11,Abcc5,Slc7a10,Slc4a4,Slc1a4,Trpm7,Slco1c1,Slc25a18,Slc38a3,Atp1a2,Atp6v0b,Atp13a4,Slc30a10,Slc6a1,Slc6a11	19/657
5_Member	GO Biological Processes	GO:1902475	L-alpha-amino acid transmembrane transport	-3.25887	-1.20984	17254,26570,55963,71803,76257	Slc3a2,Slc7a11,Slc1a4,Slc25a18,Slc38a3	5/57
5_Member	GO Biological Processes	GO:0003333	amino acid transmembrane transport	-3.21798	-1.17556	17254,26570,53896,55963,71803,76257	Slc3a2,Slc7a11,Slc7a10,Slc1a4,Slc25a18,Slc38a3	6/88
5_Member	GO Biological Processes	GO:0089718	amino acid import across plasma membrane	-2.95324	-0.969802	17254,26570,55963,76257	Slc3a2,Slc7a11,Slc1a4,Slc38a3	4/39
5_Member	Reactome Gene Sets	R-MMU-109582	Hemostasis	-2.92212	-0.950013	14066,16423,16439,17254,17289,18708,22330,22339,26570,53896,54216,67072,67414,223864,238130	F3,Cd47,Itpr2,Slc3a2,Mertk,Pik3r1,Vcl,Vegfa,Slc7a11,Slc7a10,Pcdh7,Cdc37l1,Mfn1,Rapgef3,Dock4	15/514
5_Member	Reactome Gene Sets	R-MMU-202733	Cell surface interactions at the vascular wall	-2.69411	-0.799657	16423,17254,17289,18708,26570,53896	Cd47,Slc3a2,Mertk,Pik3r1,Slc7a11,Slc7a10	6/111
5_Member	GO Biological Processes	GO:0015813	L-glutamate transmembrane transport	-2.62069	-0.758728	26570,55963,71803	Slc7a11,Slc1a4,Slc25a18	3/23
5_Member	Reactome Gene Sets	R-MMU-210991	Basigin interactions	-2.56646	-0.733068	17254,26570,53896	Slc3a2,Slc7a11,Slc7a10	3/24
5_Member	GO Biological Processes	GO:0051938	L-glutamate import	-2.32867	-0.548777	26570,55963,71803	Slc7a11,Slc1a4,Slc25a18	3/29
6_Summary	WikiPathways	WP103	Cholesterol biosynthesis	-6.2284	-3.1274	13121,14137,15357,20775,66234,20787,231070,74205,16971,18858,20597,12660,18708,26938,52123,56448,67916,68671,70757,71760,76574,94180,109151,114874,216739,14348,26457,60525,18795,320129,13371,14681,54393,94090,109934,209630,243725,108155,16423,98660,216190,13175	Cyp51,Fdft1,Hmgcr,Sqle,Msmo1,Srebf1,Insig1,Acsl3,Lrp1,Pmp22,Smpd1,Chka,Pik3r1,St6galnac5,Agpat5,Cyp2d22,Plpp3,Pcyt2,Hacd2,Etnppl,Mfsd2a,Acsbg1,Chd9,Ddhd1,Acsl6,Fut9,Slc27a1,Acss2,Plcb1,Grk3,Dio2,Gnao1,Gabbr1,Trim9,Abr,Frmd4a,Ppp1r9a,Ogt,Cd47,Atp1a2,Appl2,Dclk1	42/-
6_Member	WikiPathways	WP103	Cholesterol biosynthesis	-6.2284	-3.1274	13121,14137,15357,20775,66234	Cyp51,Fdft1,Hmgcr,Sqle,Msmo1	5/15
6_Member	Reactome Gene Sets	R-MMU-191273	Cholesterol biosynthesis	-6.22087	-3.1274	13121,14137,15357,20775,20787,66234	Cyp51,Fdft1,Hmgcr,Sqle,Srebf1,Msmo1	6/27
6_Member	GO Biological Processes	GO:0016126	sterol biosynthetic process	-5.85353	-2.84894	13121,14137,15357,20775,20787,66234,231070	Cyp51,Fdft1,Hmgcr,Sqle,Srebf1,Msmo1,Insig1	7/48
6_Member	WikiPathways	WP4346	Cholesterol metabolism with Bloch and Kandutsch Russell pathways	-5.61156	-2.67936	13121,14137,15357,20775,20787,66234,74205	Cyp51,Fdft1,Hmgcr,Sqle,Srebf1,Msmo1,Acsl3	7/52
6_Member	GO Biological Processes	GO:0008203	cholesterol metabolic process	-5.51321	-2.65124	13121,14137,15357,16971,18858,20597,20775,20787,66234,231070	Cyp51,Fdft1,Hmgcr,Lrp1,Pmp22,Smpd1,Sqle,Srebf1,Msmo1,Insig1	10/129
6_Member	Reactome Gene Sets	R-MMU-556833	Metabolism of lipids	-5.40304	-2.5745	12660,13121,14137,15357,18708,20597,20775,20787,26938,52123,56448,66234,67916,68671,70757,71760,74205,76574,94180,109151,114874,216739	Chka,Cyp51,Fdft1,Hmgcr,Pik3r1,Smpd1,Sqle,Srebf1,St6galnac5,Agpat5,Cyp2d22,Msmo1,Plpp3,Pcyt2,Hacd2,Etnppl,Acsl3,Mfsd2a,Acsbg1,Chd9,Ddhd1,Acsl6	22/614
6_Member	GO Biological Processes	GO:1902652	secondary alcohol metabolic process	-5.16684	-2.39987	13121,14137,15357,16971,18858,20597,20775,20787,66234,231070	Cyp51,Fdft1,Hmgcr,Lrp1,Pmp22,Smpd1,Sqle,Srebf1,Msmo1,Insig1	10/141
6_Member	GO Biological Processes	GO:0016125	sterol metabolic process	-5.13958	-2.39987	13121,14137,15357,16971,18858,20597,20775,20787,66234,231070	Cyp51,Fdft1,Hmgcr,Lrp1,Pmp22,Smpd1,Sqle,Srebf1,Msmo1,Insig1	10/142
6_Member	GO Biological Processes	GO:0008610	lipid biosynthetic process	-5.1324	-2.39987	12660,13121,14137,14348,15357,18708,20597,20775,20787,26457,26938,52123,60525,66234,68671,70757,74205,94180,216739,231070	Chka,Cyp51,Fdft1,Fut9,Hmgcr,Pik3r1,Smpd1,Sqle,Srebf1,Slc27a1,St6galnac5,Agpat5,Acss2,Msmo1,Pcyt2,Hacd2,Acsl3,Acsbg1,Acsl6,Insig1	20/543
6_Member	GO Biological Processes	GO:0006695	cholesterol biosynthetic process	-5.03652	-2.38936	13121,14137,15357,20787,66234,231070	Cyp51,Fdft1,Hmgcr,Srebf1,Msmo1,Insig1	6/42
6_Member	GO Biological Processes	GO:1902653	secondary alcohol biosynthetic process	-5.03652	-2.38936	13121,14137,15357,20787,66234,231070	Cyp51,Fdft1,Hmgcr,Srebf1,Msmo1,Insig1	6/42
6_Member	GO Biological Processes	GO:0006066	alcohol metabolic process	-4.74638	-2.15858	12660,13121,14137,15357,16971,18795,18858,20597,20775,20787,66234,67916,231070,320129	Chka,Cyp51,Fdft1,Hmgcr,Lrp1,Plcb1,Pmp22,Smpd1,Sqle,Srebf1,Msmo1,Plpp3,Insig1,Grk3	14/307
6_Member	KEGG Pathway	mmu00100	Steroid biosynthesis - Mus musculus (house mouse)	-4.10699	-1.76332	13121,14137,20775,66234	Cyp51,Fdft1,Sqle,Msmo1	4/20
6_Member	GO Biological Processes	GO:1901615	organic hydroxy compound metabolic process	-3.81541	-1.58081	12660,13121,13371,14137,15357,16971,18795,18858,20597,20775,20787,56448,66234,67916,231070,320129	Chka,Cyp51,Dio2,Fdft1,Hmgcr,Lrp1,Plcb1,Pmp22,Smpd1,Sqle,Srebf1,Cyp2d22,Msmo1,Plpp3,Insig1,Grk3	16/470
6_Member	GO Biological Processes	GO:0006694	steroid biosynthetic process	-3.41504	-1.30255	13121,14137,15357,20775,20787,66234,231070	Cyp51,Fdft1,Hmgcr,Sqle,Srebf1,Msmo1,Insig1	7/113
6_Member	GO Biological Processes	GO:1903531	negative regulation of secretion by cell	-3.41324	-1.30255	13121,14681,15357,20787,54393,94090,109934,209630,243725	Cyp51,Gnao1,Hmgcr,Srebf1,Gabbr1,Trim9,Abr,Frmd4a,Ppp1r9a	9/187
6_Member	GO Biological Processes	GO:0008202	steroid metabolic process	-3.25386	-1.2088	13121,14137,15357,16971,18858,20597,20775,20787,56448,66234,231070	Cyp51,Fdft1,Hmgcr,Lrp1,Pmp22,Smpd1,Sqle,Srebf1,Cyp2d22,Msmo1,Insig1	11/283
6_Member	GO Biological Processes	GO:0051048	negative regulation of secretion	-3.03683	-1.03231	13121,14681,15357,20787,54393,94090,109934,209630,243725	Cyp51,Gnao1,Hmgcr,Srebf1,Gabbr1,Trim9,Abr,Frmd4a,Ppp1r9a	9/211
6_Member	GO Biological Processes	GO:0046165	alcohol biosynthetic process	-2.949	-0.967853	13121,14137,15357,20787,66234,231070	Cyp51,Fdft1,Hmgcr,Srebf1,Msmo1,Insig1	6/99
6_Member	GO Biological Processes	GO:1900221	regulation of amyloid-beta clearance	-2.93838	-0.960653	13121,15357,16971	Cyp51,Hmgcr,Lrp1	3/18
6_Member	GO Biological Processes	GO:1901617	organic hydroxy compound biosynthetic process	-2.91571	-0.946039	13121,14137,15357,20775,20787,56448,66234,231070	Cyp51,Fdft1,Hmgcr,Sqle,Srebf1,Cyp2d22,Msmo1,Insig1	8/177
6_Member	GO Biological Processes	GO:1904950	negative regulation of establishment of protein localization	-2.59623	-0.751083	13121,14681,15357,20787,108155,209630,231070	Cyp51,Gnao1,Hmgcr,Srebf1,Ogt,Frmd4a,Insig1	7/156
6_Member	Reactome Gene Sets	R-MMU-8957322	Metabolism of steroids	-2.43668	-0.631619	13121,14137,15357,20775,20787,66234	Cyp51,Fdft1,Hmgcr,Sqle,Srebf1,Msmo1	6/125
6_Member	GO Biological Processes	GO:0050709	negative regulation of protein secretion	-2.3133	-0.546152	13121,14681,15357,20787,209630	Cyp51,Gnao1,Hmgcr,Srebf1,Frmd4a	5/93
6_Member	GO Biological Processes	GO:0051051	negative regulation of transport	-2.20495	-0.467201	13121,14681,15357,16423,20787,54393,94090,98660,109934,209630,216190,231070,243725	Cyp51,Gnao1,Hmgcr,Cd47,Srebf1,Gabbr1,Trim9,Atp1a2,Abr,Frmd4a,Appl2,Insig1,Ppp1r9a	13/497
6_Member	GO Biological Processes	GO:0051224	negative regulation of protein transport	-2.1985	-0.464932	13121,14681,15357,20787,209630,231070	Cyp51,Gnao1,Hmgcr,Srebf1,Frmd4a,Insig1	6/140
6_Member	GO Biological Processes	GO:1903828	negative regulation of protein localization	-2.05028	-0.37016	13121,13175,14681,15357,20787,108155,209630,231070	Cyp51,Dclk1,Gnao1,Hmgcr,Srebf1,Ogt,Frmd4a,Insig1	8/246
7_Summary	GO Biological Processes	GO:0007610	behavior	-5.86132	-2.84894	13405,14681,15357,17920,17967,18163,18189,18795,18858,20203,26570,27386,58800,60525,66259,68166,76574,98660,109294,214162,223864,232333,268890,319387,319974,432572,55963	Dmd,Gnao1,Hmgcr,Myo6,Ncam1,Ctnnd2,Nrxn1,Plcb1,Pmp22,S100b,Slc7a11,Npas3,Trpm7,Acss2,Camk2n1,Spire1,Mfsd2a,Atp1a2,Prex2,Kmt2a,Rapgef3,Slc6a1,Lsamp,Adgrl3,Auts2,Specc1,Slc1a4	27/-
7_Member	GO Biological Processes	GO:0007610	behavior	-5.86132	-2.84894	13405,14681,15357,17920,17967,18163,18189,18795,18858,20203,26570,27386,58800,60525,66259,68166,76574,98660,109294,214162,223864,232333,268890,319387,319974,432572	Dmd,Gnao1,Hmgcr,Myo6,Ncam1,Ctnnd2,Nrxn1,Plcb1,Pmp22,S100b,Slc7a11,Npas3,Trpm7,Acss2,Camk2n1,Spire1,Mfsd2a,Atp1a2,Prex2,Kmt2a,Rapgef3,Slc6a1,Lsamp,Adgrl3,Auts2,Specc1	26/766
7_Member	GO Biological Processes	GO:0050890	cognition	-5.59684	-2.67936	15357,17967,18163,18189,18795,20203,26570,55963,58800,60525,66259,76574,98660,214162,223864,232333,432572	Hmgcr,Ncam1,Ctnnd2,Nrxn1,Plcb1,S100b,Slc7a11,Slc1a4,Trpm7,Acss2,Camk2n1,Mfsd2a,Atp1a2,Kmt2a,Rapgef3,Slc6a1,Specc1	17/376
7_Member	GO Biological Processes	GO:0007611	learning or memory	-4.95209	-2.33564	15357,17967,18163,18189,18795,20203,26570,58800,60525,66259,98660,214162,223864,232333,432572	Hmgcr,Ncam1,Ctnnd2,Nrxn1,Plcb1,S100b,Slc7a11,Trpm7,Acss2,Camk2n1,Atp1a2,Kmt2a,Rapgef3,Slc6a1,Specc1	15/335
7_Member	GO Biological Processes	GO:0007612	learning	-3.32982	-1.25353	15357,18163,18189,26570,98660,214162,223864,232333,432572	Hmgcr,Ctnnd2,Nrxn1,Slc7a11,Atp1a2,Kmt2a,Rapgef3,Slc6a1,Specc1	9/192
7_Member	GO Biological Processes	GO:0008306	associative learning	-3.17254	-1.14052	15357,26570,98660,214162,223864,232333,432572	Hmgcr,Slc7a11,Atp1a2,Kmt2a,Rapgef3,Slc6a1,Specc1	7/124
8_Summary	GO Biological Processes	GO:0150116	regulation of cell-substrate junction organization	-5.83009	-2.84894	11426,16971,18708,22330,22339,76499,77569,218952,13609,14609,16423,28006,76441,98660,100986,109676,223864,243725,245880,277360,19645,277468,13405,105689,235611,29873,18795,53379,67414,68166,114874,230861	Macf1,Lrp1,Pik3r1,Vcl,Vegfa,Clasp2,Limch1,Fermt2,S1pr1,Gja1,Cd47,Washc2,Daam2,Atp1a2,Akap9,Ank2,Rapgef3,Ppp1r9a,Wasf3,Prex1,Rb1,Slc39a12,Dmd,Mycbp2,Plxnb1,Cspg5,Plcb1,Hnrnpa2b1,Mfn1,Spire1,Ddhd1,Eif4g3	32/-
8_Member	GO Biological Processes	GO:0150116	regulation of cell-substrate junction organization	-5.83009	-2.84894	11426,16971,18708,22330,22339,76499,77569,218952	Macf1,Lrp1,Pik3r1,Vcl,Vegfa,Clasp2,Limch1,Fermt2	8/69
8_Member	GO Biological Processes	GO:0032970	regulation of actin filament-based process	-5.11223	-2.39987	13609,14609,16423,16971,18708,28006,76441,76499,77569,98660,100986,109676,218952,223864,243725,245880,277360	S1pr1,Gja1,Cd47,Lrp1,Pik3r1,Washc2,Daam2,Clasp2,Limch1,Atp1a2,Akap9,Ank2,Fermt2,Rapgef3,Ppp1r9a,Wasf3,Prex1	17/409
8_Member	GO Biological Processes	GO:0051893	regulation of focal adhesion assembly	-4.99682	-2.37038	11426,16971,22330,22339,76499,77569,218952	Macf1,Lrp1,Vcl,Vegfa,Clasp2,Limch1,Fermt2	7/64
8_Member	GO Biological Processes	GO:0090109	regulation of cell-substrate junction assembly	-4.99682	-2.37038	11426,16971,22330,22339,76499,77569,218952	Macf1,Lrp1,Vcl,Vegfa,Clasp2,Limch1,Fermt2	7/64
8_Member	GO Biological Processes	GO:1902903	regulation of supramolecular fiber organization	-4.66581	-2.12903	13609,14609,16423,18708,19645,28006,76441,76499,77569,100986,218952,223864,243725,245880,277360,277468	S1pr1,Gja1,Cd47,Pik3r1,Rb1,Washc2,Daam2,Clasp2,Limch1,Akap9,Fermt2,Rapgef3,Ppp1r9a,Wasf3,Prex1,Slc39a12	16/398
8_Member	GO Biological Processes	GO:0051492	regulation of stress fiber assembly	-4.65054	-2.12326	13609,16423,18708,76499,77569,218952,223864,243725	S1pr1,Cd47,Pik3r1,Clasp2,Limch1,Fermt2,Rapgef3,Ppp1r9a	8/99
8_Member	GO Biological Processes	GO:0001952	regulation of cell-matrix adhesion	-4.62118	-2.12326	11426,13405,16971,18708,22330,22339,76499,77569,218952	Macf1,Dmd,Lrp1,Pik3r1,Vcl,Vegfa,Clasp2,Limch1,Fermt2	9/130
8_Member	GO Biological Processes	GO:0110053	regulation of actin filament organization	-4.4792	-2.01864	13609,14609,16423,18708,28006,76441,76499,77569,218952,223864,243725,245880,277360	S1pr1,Gja1,Cd47,Pik3r1,Washc2,Daam2,Clasp2,Limch1,Fermt2,Rapgef3,Ppp1r9a,Wasf3,Prex1	13/283
8_Member	GO Biological Processes	GO:0110020	regulation of actomyosin structure organization	-4.23632	-1.83974	13609,16423,18708,76499,77569,218952,223864,243725	S1pr1,Cd47,Pik3r1,Clasp2,Limch1,Fermt2,Rapgef3,Ppp1r9a	8/113
8_Member	GO Biological Processes	GO:0032231	regulation of actin filament bundle assembly	-4.18215	-1.79731	13609,16423,18708,76499,77569,218952,223864,243725	S1pr1,Cd47,Pik3r1,Clasp2,Limch1,Fermt2,Rapgef3,Ppp1r9a	8/115
8_Member	GO Biological Processes	GO:0051493	regulation of cytoskeleton organization	-4.17165	-1.79255	13609,14609,16423,16971,18708,28006,76441,76499,77569,100986,105689,218952,223864,235611,243725,245880,277360,277468	S1pr1,Gja1,Cd47,Lrp1,Pik3r1,Washc2,Daam2,Clasp2,Limch1,Akap9,Mycbp2,Fermt2,Rapgef3,Plxnb1,Ppp1r9a,Wasf3,Prex1,Slc39a12	18/534
8_Member	GO Biological Processes	GO:0010810	regulation of cell-substrate adhesion	-4.02849	-1.71837	11426,13405,16971,18708,22330,22339,29873,76499,77569,218952,277360	Macf1,Dmd,Lrp1,Pik3r1,Vcl,Vegfa,Cspg5,Clasp2,Limch1,Fermt2,Prex1	11/230
8_Member	GO Biological Processes	GO:0032956	regulation of actin cytoskeleton organization	-4.01023	-1.71412	13609,14609,16423,16971,18708,28006,76441,76499,77569,218952,223864,243725,245880,277360	S1pr1,Gja1,Cd47,Lrp1,Pik3r1,Washc2,Daam2,Clasp2,Limch1,Fermt2,Rapgef3,Ppp1r9a,Wasf3,Prex1	14/359
8_Member	GO Biological Processes	GO:0010638	positive regulation of organelle organization	-2.35173	-0.565822	14609,16423,18795,19645,53379,67414,68166,77569,100986,114874,218952,223864,230861,245880	Gja1,Cd47,Plcb1,Rb1,Hnrnpa2b1,Mfn1,Spire1,Limch1,Akap9,Ddhd1,Fermt2,Rapgef3,Eif4g3,Wasf3	14/533
8_Member	GO Biological Processes	GO:0051496	positive regulation of stress fiber assembly	-2.31629	-0.547747	16423,77569,218952,223864	Cd47,Limch1,Fermt2,Rapgef3	4/58
8_Member	GO Biological Processes	GO:1902905	positive regulation of supramolecular fiber organization	-2.19216	-0.460966	16423,19645,77569,100986,218952,223864,245880	Cd47,Rb1,Limch1,Akap9,Fermt2,Rapgef3,Wasf3	7/185
8_Member	GO Biological Processes	GO:0032233	positive regulation of actin filament bundle assembly	-2.07263	-0.382684	16423,77569,218952,223864	Cd47,Limch1,Fermt2,Rapgef3	4/68
9_Summary	GO Biological Processes	GO:0010867	positive regulation of triglyceride biosynthetic process	-5.65719	-2.69831	14756,20787,21416,26457,76574,18984,74205,108155,231070,216190,19645,22339,18795,19376,12660,67579,76257,233833,73094,77559	Gpld1,Srebf1,Tcf7l2,Slc27a1,Mfsd2a,Por,Acsl3,Ogt,Insig1,Appl2,Rb1,Vegfa,Plcb1,Rab34,Chka,Cpeb4,Slc38a3,Tnrc6a,Sgip1,Agl	20/-
9_Member	GO Biological Processes	GO:0010867	positive regulation of triglyceride biosynthetic process	-5.65719	-2.69831	14756,20787,21416,26457,76574	Gpld1,Srebf1,Tcf7l2,Slc27a1,Mfsd2a	5/19
9_Member	GO Biological Processes	GO:0010866	regulation of triglyceride biosynthetic process	-4.93384	-2.32714	14756,20787,21416,26457,76574	Gpld1,Srebf1,Tcf7l2,Slc27a1,Mfsd2a	5/26
9_Member	GO Biological Processes	GO:0090208	positive regulation of triglyceride metabolic process	-4.68979	-2.12903	14756,20787,21416,26457,76574	Gpld1,Srebf1,Tcf7l2,Slc27a1,Mfsd2a	5/29
9_Member	GO Biological Processes	GO:0046889	positive regulation of lipid biosynthetic process	-4.15549	-1.79211	14756,18984,20787,21416,26457,74205,76574,108155	Gpld1,Por,Srebf1,Tcf7l2,Slc27a1,Acsl3,Mfsd2a,Ogt	8/116
9_Member	GO Biological Processes	GO:0090207	regulation of triglyceride metabolic process	-3.40639	-1.29877	14756,20787,21416,26457,76574	Gpld1,Srebf1,Tcf7l2,Slc27a1,Mfsd2a	5/53
9_Member	GO Biological Processes	GO:0045834	positive regulation of lipid metabolic process	-3.11264	-1.09578	14756,18984,20787,21416,26457,74205,76574,108155	Gpld1,Por,Srebf1,Tcf7l2,Slc27a1,Acsl3,Mfsd2a,Ogt	8/165
9_Member	GO Biological Processes	GO:0046890	regulation of lipid biosynthetic process	-2.85567	-0.91174	14756,18984,20787,21416,26457,74205,76574,108155,231070	Gpld1,Por,Srebf1,Tcf7l2,Slc27a1,Acsl3,Mfsd2a,Ogt,Insig1	9/224
9_Member	GO Biological Processes	GO:0045833	negative regulation of lipid metabolic process	-2.59774	-0.751083	14756,20787,26457,76574,216190,231070	Gpld1,Srebf1,Slc27a1,Mfsd2a,Appl2,Insig1	6/116
9_Member	WikiPathways	WP512	ID signaling pathway	-2.5499	-0.719747	19645,20787,21416,22339	Rb1,Srebf1,Tcf7l2,Vegfa	4/50
9_Member	GO Biological Processes	GO:0034284	response to monosaccharide	-2.41969	-0.617303	14756,18795,19376,20787,21416,108155	Gpld1,Plcb1,Rab34,Srebf1,Tcf7l2,Ogt	6/126
9_Member	GO Biological Processes	GO:0009267	cellular response to starvation	-2.26855	-0.507456	12660,20787,21416,67579,76257,76574,233833	Chka,Srebf1,Tcf7l2,Cpeb4,Slc38a3,Mfsd2a,Tnrc6a	7/179
9_Member	GO Biological Processes	GO:0031669	cellular response to nutrient levels	-2.25203	-0.498627	12660,20787,21416,67579,76257,76574,108155,233833	Chka,Srebf1,Tcf7l2,Cpeb4,Slc38a3,Mfsd2a,Ogt,Tnrc6a	8/227
9_Member	GO Biological Processes	GO:0009743	response to carbohydrate	-2.1838	-0.456645	14756,18795,19376,20787,21416,108155	Gpld1,Plcb1,Rab34,Srebf1,Tcf7l2,Ogt	6/141
9_Member	GO Biological Processes	GO:0031667	response to nutrient levels	-2.00315	-0.334513	12660,20787,21416,67579,73094,76257,76574,77559,108155,216190,233833	Chka,Srebf1,Tcf7l2,Cpeb4,Sgip1,Slc38a3,Mfsd2a,Agl,Ogt,Appl2,Tnrc6a	11/412
10_Summary	GO Biological Processes	GO:0060312	regulation of blood vessel remodeling	-5.42979	-2.58486	14609,16173,16971,109934,13405,15357,18708,22339,26457,66259,69632,76574,98660,109676,140492,171469,218952,238130,13609,14184,13371,108155,216190,19645	Gja1,Il18,Lrp1,Abr,Dmd,Hmgcr,Pik3r1,Vegfa,Slc27a1,Camk2n1,Arhgef12,Mfsd2a,Atp1a2,Ank2,Kcnn2,Gpr37l1,Fermt2,Dock4,S1pr1,Fgfr3,Dio2,Ogt,Appl2,Rb1	24/-
10_Member	GO Biological Processes	GO:0060312	regulation of blood vessel remodeling	-5.42979	-2.58486	14609,16173,16971,109934	Gja1,Il18,Lrp1,Abr	4/10
10_Member	GO Biological Processes	GO:0003013	circulatory system process	-4.67935	-2.12903	13405,14609,15357,16173,16971,18708,22339,26457,66259,69632,76574,98660,109676,109934,140492,171469,218952,238130	Dmd,Gja1,Hmgcr,Il18,Lrp1,Pik3r1,Vegfa,Slc27a1,Camk2n1,Arhgef12,Mfsd2a,Atp1a2,Ank2,Abr,Kcnn2,Gpr37l1,Fermt2,Dock4	18/488
10_Member	GO Biological Processes	GO:0034103	regulation of tissue remodeling	-4.123	-1.76885	13609,14184,14609,16173,16971,22339,109934	S1pr1,Fgfr3,Gja1,Il18,Lrp1,Vegfa,Abr	7/87
10_Member	GO Biological Processes	GO:0003018	vascular process in circulatory system	-3.66597	-1.46207	14609,15357,16173,16971,22339,26457,76574,98660,109934,218952,238130	Gja1,Hmgcr,Il18,Lrp1,Vegfa,Slc27a1,Mfsd2a,Atp1a2,Abr,Fermt2,Dock4	11/253
10_Member	GO Biological Processes	GO:0008015	blood circulation	-3.45245	-1.32609	13405,14609,15357,16173,18708,22339,66259,69632,98660,109676,109934,140492,171469,218952,238130	Dmd,Gja1,Hmgcr,Il18,Pik3r1,Vegfa,Camk2n1,Arhgef12,Atp1a2,Ank2,Abr,Kcnn2,Gpr37l1,Fermt2,Dock4	15/456
10_Member	GO Biological Processes	GO:0120162	positive regulation of cold-induced thermogenesis	-2.90398	-0.942926	13371,14609,16173,22339,108155,216190	Dio2,Gja1,Il18,Vegfa,Ogt,Appl2	6/101
10_Member	GO Biological Processes	GO:0120161	regulation of cold-induced thermogenesis	-2.67587	-0.792905	13371,14609,16173,19645,22339,108155,216190	Dio2,Gja1,Il18,Rb1,Vegfa,Ogt,Appl2	7/151
10_Member	GO Biological Processes	GO:0046850	regulation of bone remodeling	-2.16464	-0.446313	13609,14184,14609,22339	S1pr1,Fgfr3,Gja1,Vegfa	4/64
11_Summary	GO Biological Processes	GO:0014070	response to organic cyclic compound	-5.10348	-2.39987	11803,13207,14400,14681,14756,16439,17254,17967,18708,18795,18984,19206,20597,26570,67040,71904,77559,94180,98660,100986,142980,223864,231070,232333,319387	Aplp1,Ddx5,Gabrb1,Gnao1,Gpld1,Itpr2,Slc3a2,Ncam1,Pik3r1,Plcb1,Por,Ptch1,Smpd1,Slc7a11,Ddx17,Paqr7,Agl,Acsbg1,Atp1a2,Akap9,Tlr3,Rapgef3,Insig1,Slc6a1,Adgrl3	25/-
11_Member	GO Biological Processes	GO:0014070	response to organic cyclic compound	-5.10348	-2.39987	11803,13207,14400,14681,14756,16439,17254,17967,18708,18795,18984,19206,20597,26570,67040,71904,77559,94180,98660,100986,142980,223864,231070,232333,319387	Aplp1,Ddx5,Gabrb1,Gnao1,Gpld1,Itpr2,Slc3a2,Ncam1,Pik3r1,Plcb1,Por,Ptch1,Smpd1,Slc7a11,Ddx17,Paqr7,Agl,Acsbg1,Atp1a2,Akap9,Tlr3,Rapgef3,Insig1,Slc6a1,Adgrl3	25/792
11_Member	GO Biological Processes	GO:0048545	response to steroid hormone	-2.69261	-0.799657	13207,18708,18984,67040,71904,77559,94180,98660	Ddx5,Pik3r1,Por,Ddx17,Paqr7,Agl,Acsbg1,Atp1a2	8/192
11_Member	GO Biological Processes	GO:0071407	cellular response to organic cyclic compound	-2.58202	-0.743718	11803,13207,14400,14681,14756,16439,18795,19206,67040,98660,100986,142980,223864,231070	Aplp1,Ddx5,Gabrb1,Gnao1,Gpld1,Itpr2,Plcb1,Ptch1,Ddx17,Atp1a2,Akap9,Tlr3,Rapgef3,Insig1	14/502
12_Summary	KEGG Pathway	mmu04724	Glutamatergic synapse - Mus musculus (house mouse)	-5.08149	-2.38979	14681,14800,14813,16439,18795,76257,108069,224997,320129,67579,12325,223864,18628	Gnao1,Gria2,Grin2c,Itpr2,Plcb1,Slc38a3,Grm3,Dlgap1,Grk3,Cpeb4,Camk2g,Rapgef3,Per3	13/-
12_Member	KEGG Pathway	mmu04724	Glutamatergic synapse - Mus musculus (house mouse)	-5.08149	-2.38979	14681,14800,14813,16439,18795,76257,108069,224997,320129	Gnao1,Gria2,Grin2c,Itpr2,Plcb1,Slc38a3,Grm3,Dlgap1,Grk3	9/114
12_Member	GO Biological Processes	GO:0007215	glutamate receptor signaling pathway	-3.9397	-1.66297	14800,14813,18795,67579,108069	Gria2,Grin2c,Plcb1,Cpeb4,Grm3	5/41
12_Member	KEGG Pathway	mmu04720	Long-term potentiation - Mus musculus (house mouse)	-3.86374	-1.62502	12325,14800,14813,16439,18795,223864	Camk2g,Gria2,Grin2c,Itpr2,Plcb1,Rapgef3	6/67
12_Member	GO Biological Processes	GO:1990806	ligand-gated ion channel signaling pathway	-3.28459	-1.22059	14800,14813,18795,67579	Gria2,Grin2c,Plcb1,Cpeb4	4/32
12_Member	KEGG Pathway	mmu04713	Circadian entrainment - Mus musculus (house mouse)	-2.97193	-0.986186	12325,14681,14800,14813,18628,18795	Camk2g,Gnao1,Gria2,Grin2c,Per3,Plcb1	6/98
12_Member	GO Biological Processes	GO:0035235	ionotropic glutamate receptor signaling pathway	-2.86752	-0.917248	14800,14813,67579	Gria2,Grin2c,Cpeb4	3/19
12_Member	KEGG Pathway	mmu04730	Long-term depression - Mus musculus (house mouse)	-2.26376	-0.507456	14681,14800,16439,18795	Gnao1,Gria2,Itpr2,Plcb1	4/60
13_Summary	GO Biological Processes	GO:0071417	cellular response to organonitrogen compound	-5.03648	-2.38936	11803,14400,14609,14681,14756,14800,16173,16439,16971,18708,18795,19645,20787,26457,56876,67579,100986,223864,226781,229709,231070,142980,13207,18984,67040,71904,77559,94180,98660,108155,110595,216190	Aplp1,Gabrb1,Gja1,Gnao1,Gpld1,Gria2,Il18,Itpr2,Lrp1,Pik3r1,Plcb1,Rb1,Srebf1,Slc27a1,Nsmf,Cpeb4,Akap9,Rapgef3,Slc30a10,Ahcyl1,Insig1,Tlr3,Ddx5,Por,Ddx17,Paqr7,Agl,Acsbg1,Atp1a2,Ogt,Timp4,Appl2	32/-
13_Member	GO Biological Processes	GO:0071417	cellular response to organonitrogen compound	-5.03648	-2.38936	11803,14400,14609,14681,14756,14800,16173,16439,16971,18708,18795,19645,20787,26457,56876,67579,100986,223864,226781,229709,231070	Aplp1,Gabrb1,Gja1,Gnao1,Gpld1,Gria2,Il18,Itpr2,Lrp1,Pik3r1,Plcb1,Rb1,Srebf1,Slc27a1,Nsmf,Cpeb4,Akap9,Rapgef3,Slc30a10,Ahcyl1,Insig1	21/599
13_Member	GO Biological Processes	GO:1901699	cellular response to nitrogen compound	-4.61445	-2.12326	11803,14400,14609,14681,14756,14800,16173,16439,16971,18708,18795,19645,20787,26457,56876,67579,100986,142980,223864,226781,229709,231070	Aplp1,Gabrb1,Gja1,Gnao1,Gpld1,Gria2,Il18,Itpr2,Lrp1,Pik3r1,Plcb1,Rb1,Srebf1,Slc27a1,Nsmf,Cpeb4,Akap9,Tlr3,Rapgef3,Slc30a10,Ahcyl1,Insig1	22/690
13_Member	GO Biological Processes	GO:0009725	response to hormone	-4.05126	-1.72586	13207,14756,16173,18708,18795,18984,19645,20787,26457,56876,67040,71904,77559,94180,98660,108155,110595,216190,226781,229709,231070	Ddx5,Gpld1,Il18,Pik3r1,Plcb1,Por,Rb1,Srebf1,Slc27a1,Nsmf,Ddx17,Paqr7,Agl,Acsbg1,Atp1a2,Ogt,Timp4,Appl2,Slc30a10,Ahcyl1,Insig1	21/700
13_Member	GO Biological Processes	GO:1901653	cellular response to peptide	-4.02503	-1.71837	14609,14756,16173,16971,18708,18795,19645,20787,26457,226781,229709,231070	Gja1,Gpld1,Il18,Lrp1,Pik3r1,Plcb1,Rb1,Srebf1,Slc27a1,Slc30a10,Ahcyl1,Insig1	12/271
13_Member	GO Biological Processes	GO:0071375	cellular response to peptide hormone stimulus	-3.53397	-1.36764	14756,16173,18708,18795,19645,20787,26457,226781,229709,231070	Gpld1,Il18,Pik3r1,Plcb1,Rb1,Srebf1,Slc27a1,Slc30a10,Ahcyl1,Insig1	10/220
13_Member	GO Biological Processes	GO:0032870	cellular response to hormone stimulus	-3.44246	-1.31928	13207,14756,16173,18708,18795,19645,20787,26457,56876,67040,98660,216190,226781,229709,231070	Ddx5,Gpld1,Il18,Pik3r1,Plcb1,Rb1,Srebf1,Slc27a1,Nsmf,Ddx17,Atp1a2,Appl2,Slc30a10,Ahcyl1,Insig1	15/457
13_Member	GO Biological Processes	GO:1901652	response to peptide	-3.03453	-1.03231	14609,14756,16173,16971,18708,18795,19645,20787,26457,108155,226781,229709,231070	Gja1,Gpld1,Il18,Lrp1,Pik3r1,Plcb1,Rb1,Srebf1,Slc27a1,Ogt,Slc30a10,Ahcyl1,Insig1	13/398
13_Member	GO Biological Processes	GO:0043434	response to peptide hormone	-2.71611	-0.808392	14756,16173,18708,18795,19645,20787,26457,108155,226781,229709,231070	Gpld1,Il18,Pik3r1,Plcb1,Rb1,Srebf1,Slc27a1,Ogt,Slc30a10,Ahcyl1,Insig1	11/330
13_Member	GO Biological Processes	GO:0032869	cellular response to insulin stimulus	-2.70868	-0.802884	14756,18708,18795,19645,20787,26457,231070	Gpld1,Pik3r1,Plcb1,Rb1,Srebf1,Slc27a1,Insig1	7/149
13_Member	GO Biological Processes	GO:0032868	response to insulin	-2.59621	-0.751083	14756,18708,18795,19645,20787,26457,108155,231070	Gpld1,Pik3r1,Plcb1,Rb1,Srebf1,Slc27a1,Ogt,Insig1	8/199
14_Summary	Reactome Gene Sets	R-MMU-9012999	RHO GTPase cycle	-4.71926	-2.1406	13518,14269,14609,17920,18708,54216,77480,109294,109934,208846,218952,223254,235611,238130,245880,277360,67414,76499	Dst,Fnbp1,Gja1,Myo6,Pik3r1,Pcdh7,Kidins220,Prex2,Abr,Daam1,Fermt2,Farp1,Plxnb1,Dock4,Wasf3,Prex1,Mfn1,Clasp2	18/-
14_Member	Reactome Gene Sets	R-MMU-9012999	RHO GTPase cycle	-4.71926	-2.1406	13518,14269,14609,17920,18708,54216,77480,109294,109934,208846,218952,223254,235611,238130,245880,277360	Dst,Fnbp1,Gja1,Myo6,Pik3r1,Pcdh7,Kidins220,Prex2,Abr,Daam1,Fermt2,Farp1,Plxnb1,Dock4,Wasf3,Prex1	16/394
14_Member	Reactome Gene Sets	R-MMU-9716542	Signaling by Rho GTPases, Miro GTPases and RHOBTB3	-3.67855	-1.46786	13518,14269,14609,17920,18708,54216,67414,76499,77480,109294,109934,208846,218952,223254,235611,238130,245880,277360	Dst,Fnbp1,Gja1,Myo6,Pik3r1,Pcdh7,Mfn1,Clasp2,Kidins220,Prex2,Abr,Daam1,Fermt2,Farp1,Plxnb1,Dock4,Wasf3,Prex1	18/585
14_Member	Reactome Gene Sets	R-MMU-194315	Signaling by Rho GTPases	-3.3487	-1.26341	13518,14269,14609,17920,18708,54216,76499,77480,109294,109934,208846,218952,223254,235611,238130,245880,277360	Dst,Fnbp1,Gja1,Myo6,Pik3r1,Pcdh7,Clasp2,Kidins220,Prex2,Abr,Daam1,Fermt2,Farp1,Plxnb1,Dock4,Wasf3,Prex1	17/570
14_Member	Reactome Gene Sets	R-MMU-9013149	RAC1 GTPase cycle	-3.14725	-1.12539	18708,109294,109934,218952,223254,238130,245880,277360	Pik3r1,Prex2,Abr,Fermt2,Farp1,Dock4,Wasf3,Prex1	8/163
14_Member	Reactome Gene Sets	R-MMU-8980692	RHOA GTPase cycle	-2.97403	-0.986186	18708,54216,109294,109934,208846,223254,277360	Pik3r1,Pcdh7,Prex2,Abr,Daam1,Farp1,Prex1	7/134
14_Member	Reactome Gene Sets	R-MMU-9013026	RHOB GTPase cycle	-2.93726	-0.960653	18708,54216,109934,208846,277360	Pik3r1,Pcdh7,Abr,Daam1,Prex1	5/67
14_Member	Reactome Gene Sets	R-MMU-9013148	CDC42 GTPase cycle	-2.50257	-0.683576	18708,109294,109934,223254,277360	Pik3r1,Prex2,Abr,Farp1,Prex1	5/84
14_Member	Reactome Gene Sets	R-MMU-9013106	RHOC GTPase cycle	-2.1178	-0.415405	18708,109934,208846,277360	Pik3r1,Abr,Daam1,Prex1	4/66
15_Summary	GO Biological Processes	GO:0051223	regulation of protein transport	-4.67123	-2.12903	13121,14609,14681,14756,15357,16971,18708,18795,19376,20787,21416,26570,66259,68151,74205,94353,209630,223864,231070,108155,17920,29873,54393,76499,94090,109934,232333,243725,18189,22339,218952,223254,13371,17254,18984,56448,58807	Cyp51,Gja1,Gnao1,Gpld1,Hmgcr,Lrp1,Pik3r1,Plcb1,Rab34,Srebf1,Tcf7l2,Slc7a11,Camk2n1,Wls,Acsl3,Hmgn3,Frmd4a,Rapgef3,Insig1,Ogt,Myo6,Cspg5,Gabbr1,Clasp2,Trim9,Abr,Slc6a1,Ppp1r9a,Nrxn1,Vegfa,Fermt2,Farp1,Dio2,Slc3a2,Por,Cyp2d22,Slco1c1	37/-
15_Member	GO Biological Processes	GO:0051223	regulation of protein transport	-4.67123	-2.12903	13121,14609,14681,14756,15357,16971,18708,18795,19376,20787,21416,26570,66259,68151,74205,94353,209630,223864,231070	Cyp51,Gja1,Gnao1,Gpld1,Hmgcr,Lrp1,Pik3r1,Plcb1,Rab34,Srebf1,Tcf7l2,Slc7a11,Camk2n1,Wls,Acsl3,Hmgn3,Frmd4a,Rapgef3,Insig1	19/536
15_Member	GO Biological Processes	GO:0050708	regulation of protein secretion	-4.359	-1.91201	13121,14609,14681,14756,15357,16971,18795,19376,20787,21416,66259,68151,94353,209630	Cyp51,Gja1,Gnao1,Gpld1,Hmgcr,Lrp1,Plcb1,Rab34,Srebf1,Tcf7l2,Camk2n1,Wls,Hmgn3,Frmd4a	14/333
15_Member	GO Biological Processes	GO:0070201	regulation of establishment of protein localization	-4.33003	-1.88967	13121,14609,14681,14756,15357,16971,18708,18795,19376,20787,21416,26570,66259,68151,74205,94353,108155,209630,223864,231070	Cyp51,Gja1,Gnao1,Gpld1,Hmgcr,Lrp1,Pik3r1,Plcb1,Rab34,Srebf1,Tcf7l2,Slc7a11,Camk2n1,Wls,Acsl3,Hmgn3,Ogt,Frmd4a,Rapgef3,Insig1	20/618
15_Member	GO Biological Processes	GO:0051046	regulation of secretion	-4.27569	-1.86239	13121,14609,14681,14756,15357,16971,17920,18795,19376,20787,21416,29873,54393,66259,68151,74205,76499,94090,94353,109934,209630,232333,243725	Cyp51,Gja1,Gnao1,Gpld1,Hmgcr,Lrp1,Myo6,Plcb1,Rab34,Srebf1,Tcf7l2,Cspg5,Gabbr1,Camk2n1,Wls,Acsl3,Clasp2,Trim9,Hmgn3,Abr,Frmd4a,Slc6a1,Ppp1r9a	23/780
15_Member	GO Biological Processes	GO:1903829	positive regulation of protein localization	-4.12027	-1.76885	14609,14756,16971,18189,18708,18795,19376,21416,22339,66259,68151,74205,76499,108155,209630,218952,223254,223864	Gja1,Gpld1,Lrp1,Nrxn1,Pik3r1,Plcb1,Rab34,Tcf7l2,Vegfa,Camk2n1,Wls,Acsl3,Clasp2,Ogt,Frmd4a,Fermt2,Farp1,Rapgef3	18/539
15_Member	GO Biological Processes	GO:1903530	regulation of secretion by cell	-3.61193	-1.42021	13121,14609,14681,14756,15357,16971,18795,19376,20787,21416,29873,54393,66259,68151,76499,94090,94353,109934,209630,243725	Cyp51,Gja1,Gnao1,Gpld1,Hmgcr,Lrp1,Plcb1,Rab34,Srebf1,Tcf7l2,Cspg5,Gabbr1,Camk2n1,Wls,Clasp2,Trim9,Hmgn3,Abr,Frmd4a,Ppp1r9a	20/699
15_Member	GO Biological Processes	GO:0050796	regulation of insulin secretion	-3.5027	-1.35218	14609,14681,14756,15357,16971,18795,20787,21416,66259,94353	Gja1,Gnao1,Gpld1,Hmgcr,Lrp1,Plcb1,Srebf1,Tcf7l2,Camk2n1,Hmgn3	10/222
15_Member	GO Biological Processes	GO:0051222	positive regulation of protein transport	-3.49782	-1.35218	14609,14756,16971,18708,18795,19376,21416,66259,68151,74205,209630,223864	Gja1,Gpld1,Lrp1,Pik3r1,Plcb1,Rab34,Tcf7l2,Camk2n1,Wls,Acsl3,Frmd4a,Rapgef3	12/309
15_Member	GO Biological Processes	GO:0090276	regulation of peptide hormone secretion	-3.49363	-1.35218	14609,14681,14756,15357,16971,18795,20787,21416,54393,66259,94353	Gja1,Gnao1,Gpld1,Hmgcr,Lrp1,Plcb1,Srebf1,Tcf7l2,Gabbr1,Camk2n1,Hmgn3	11/265
15_Member	GO Biological Processes	GO:0002791	regulation of peptide secretion	-3.42486	-1.30797	14609,14681,14756,15357,16971,18795,20787,21416,54393,66259,94353	Gja1,Gnao1,Gpld1,Hmgcr,Lrp1,Plcb1,Srebf1,Tcf7l2,Gabbr1,Camk2n1,Hmgn3	11/270
15_Member	GO Biological Processes	GO:0090087	regulation of peptide transport	-3.39784	-1.2963	14609,14681,14756,15357,16971,18795,20787,21416,54393,66259,94353	Gja1,Gnao1,Gpld1,Hmgcr,Lrp1,Plcb1,Srebf1,Tcf7l2,Gabbr1,Camk2n1,Hmgn3	11/272
15_Member	GO Biological Processes	GO:0050714	positive regulation of protein secretion	-3.37953	-1.28694	14609,14756,16971,18795,19376,21416,66259,68151,209630	Gja1,Gpld1,Lrp1,Plcb1,Rab34,Tcf7l2,Camk2n1,Wls,Frmd4a	9/189
15_Member	GO Biological Processes	GO:0061178	regulation of insulin secretion involved in cellular response to glucose stimulus	-3.11571	-1.09636	14756,15357,16971,21416,66259,94353	Gpld1,Hmgcr,Lrp1,Tcf7l2,Camk2n1,Hmgn3	6/92
15_Member	GO Biological Processes	GO:1904951	positive regulation of establishment of protein localization	-2.8752	-0.917248	14609,14756,16971,18708,18795,19376,21416,66259,68151,74205,209630,223864	Gja1,Gpld1,Lrp1,Pik3r1,Plcb1,Rab34,Tcf7l2,Camk2n1,Wls,Acsl3,Frmd4a,Rapgef3	12/364
15_Member	GO Biological Processes	GO:0090277	positive regulation of peptide hormone secretion	-2.69221	-0.799657	14609,14756,16971,18795,21416,54393,66259	Gja1,Gpld1,Lrp1,Plcb1,Tcf7l2,Gabbr1,Camk2n1	7/150
15_Member	GO Biological Processes	GO:0051047	positive regulation of secretion	-2.65617	-0.781868	14609,14756,16971,18795,19376,21416,54393,66259,68151,74205,76499,209630,232333	Gja1,Gpld1,Lrp1,Plcb1,Rab34,Tcf7l2,Gabbr1,Camk2n1,Wls,Acsl3,Clasp2,Frmd4a,Slc6a1	13/439
15_Member	GO Biological Processes	GO:0002793	positive regulation of peptide secretion	-2.62769	-0.76048	14609,14756,16971,18795,21416,54393,66259	Gja1,Gpld1,Lrp1,Plcb1,Tcf7l2,Gabbr1,Camk2n1	7/154
15_Member	GO Biological Processes	GO:0046883	regulation of hormone secretion	-2.62546	-0.760006	14609,14681,14756,15357,16971,18795,20787,21416,54393,66259,94353	Gja1,Gnao1,Gpld1,Hmgcr,Lrp1,Plcb1,Srebf1,Tcf7l2,Gabbr1,Camk2n1,Hmgn3	11/339
15_Member	GO Biological Processes	GO:0032024	positive regulation of insulin secretion	-2.59774	-0.751083	14609,14756,16971,18795,21416,66259	Gja1,Gpld1,Lrp1,Plcb1,Tcf7l2,Camk2n1	6/116
15_Member	GO Biological Processes	GO:0010817	regulation of hormone levels	-2.45241	-0.642751	13371,14609,14681,14756,15357,16971,17254,18795,18984,20787,21416,54393,56448,58807,66259,94353	Dio2,Gja1,Gnao1,Gpld1,Hmgcr,Lrp1,Slc3a2,Plcb1,Por,Srebf1,Tcf7l2,Gabbr1,Cyp2d22,Slco1c1,Camk2n1,Hmgn3	16/633
15_Member	GO Biological Processes	GO:1903532	positive regulation of secretion by cell	-2.17981	-0.456468	14609,14756,16971,18795,19376,21416,54393,66259,68151,76499,209630	Gja1,Gpld1,Lrp1,Plcb1,Rab34,Tcf7l2,Gabbr1,Camk2n1,Wls,Clasp2,Frmd4a	11/389
15_Member	GO Biological Processes	GO:0046887	positive regulation of hormone secretion	-2.07202	-0.382684	14609,14756,16971,18795,21416,54393,66259	Gja1,Gpld1,Lrp1,Plcb1,Tcf7l2,Gabbr1,Camk2n1	7/195
16_Summary	GO Biological Processes	GO:0030029	actin filament-based process	-4.66466	-2.12903	13609,17920,18858,58800,68166,74103,74189,76441,77569,109676,109934,140492,208846,223254,243725,245880,319974,320878,432572,665113	S1pr1,Myo6,Pmp22,Trpm7,Spire1,Nebl,Phactr3,Daam2,Limch1,Ank2,Abr,Kcnn2,Daam1,Farp1,Ppp1r9a,Wasf3,Auts2,Mical2,Specc1,Tnik	20/-
16_Member	GO Biological Processes	GO:0030029	actin filament-based process	-4.66466	-2.12903	13609,17920,18858,58800,68166,74103,74189,76441,77569,109676,109934,140492,208846,223254,243725,245880,319974,320878,432572,665113	S1pr1,Myo6,Pmp22,Trpm7,Spire1,Nebl,Phactr3,Daam2,Limch1,Ank2,Abr,Kcnn2,Daam1,Farp1,Ppp1r9a,Wasf3,Auts2,Mical2,Specc1,Tnik	20/585
16_Member	GO Biological Processes	GO:0030036	actin cytoskeleton organization	-4.20281	-1.81214	13609,17920,18858,58800,68166,74103,74189,76441,77569,109934,208846,223254,243725,245880,319974,320878,432572,665113	S1pr1,Myo6,Pmp22,Trpm7,Spire1,Nebl,Phactr3,Daam2,Limch1,Abr,Daam1,Farp1,Ppp1r9a,Wasf3,Auts2,Mical2,Specc1,Tnik	18/531
17_Summary	GO Biological Processes	GO:0035443	tripeptide transmembrane transport	-4.50362	-2.0361	26570,27416,57738,13371,20787,26457,76257,17254,55963	Slc7a11,Abcc5,Slc15a2,Dio2,Srebf1,Slc27a1,Slc38a3,Slc3a2,Slc1a4	9/-
17_Member	GO Biological Processes	GO:0035443	tripeptide transmembrane transport	-4.50362	-2.0361	26570,27416,57738	Slc7a11,Abcc5,Slc15a2	3/6
17_Member	GO Biological Processes	GO:0035672	oligopeptide transmembrane transport	-3.89175	-1.64468	26570,27416,57738	Slc7a11,Abcc5,Slc15a2	3/9
17_Member	GO Biological Processes	GO:0042939	tripeptide transport	-3.89175	-1.64468	26570,27416,57738	Slc7a11,Abcc5,Slc15a2	3/9
17_Member	GO Biological Processes	GO:0006857	oligopeptide transport	-3.27386	-1.21808	26570,27416,57738	Slc7a11,Abcc5,Slc15a2	3/14
17_Member	GO Biological Processes	GO:0042886	amide transport	-2.69221	-0.799657	13371,20787,26457,26570,27416,57738,76257	Dio2,Srebf1,Slc27a1,Slc7a11,Abcc5,Slc15a2,Slc38a3	7/150
17_Member	GO Biological Processes	GO:0072348	sulfur compound transport	-2.5184	-0.694658	17254,26457,26570,27416	Slc3a2,Slc27a1,Slc7a11,Abcc5	4/51
17_Member	GO Biological Processes	GO:0072337	modified amino acid transport	-2.09799	-0.405108	26570,27416,55963	Slc7a11,Abcc5,Slc1a4	3/35
18_Summary	GO Biological Processes	GO:1905475	regulation of protein localization to membrane	-4.29122	-1.86813	12325,16971,18189,18708,26570,74205,76499,103978,108155,223254,665113	Camk2g,Lrp1,Nrxn1,Pik3r1,Slc7a11,Acsl3,Clasp2,Gpc5,Ogt,Farp1,Tnik	11/-
18_Member	GO Biological Processes	GO:1905475	regulation of protein localization to membrane	-4.29122	-1.86813	12325,16971,18189,18708,26570,74205,76499,103978,108155,223254,665113	Camk2g,Lrp1,Nrxn1,Pik3r1,Slc7a11,Acsl3,Clasp2,Gpc5,Ogt,Farp1,Tnik	11/215
18_Member	GO Biological Processes	GO:1904375	regulation of protein localization to cell periphery	-2.59623	-0.751083	12325,16971,18189,18708,74205,108155,665113	Camk2g,Lrp1,Nrxn1,Pik3r1,Acsl3,Ogt,Tnik	7/156
19_Summary	GO Biological Processes	GO:0006644	phospholipid metabolic process	-4.26156	-1.85899	12660,14137,14756,18708,18795,18802,20597,26457,52123,57319,67916,68671,71795,216739,13371,56421,58807,98660,231070,108069,223864	Chka,Fdft1,Gpld1,Pik3r1,Plcb1,Plcd4,Smpd1,Slc27a1,Agpat5,Smpdl3a,Plpp3,Pcyt2,Pitpnc1,Acsl6,Dio2,Pfkp,Slco1c1,Atp1a2,Insig1,Grm3,Rapgef3	21/-
19_Member	GO Biological Processes	GO:0006644	phospholipid metabolic process	-4.26156	-1.85899	12660,14137,14756,18708,18795,18802,20597,26457,52123,57319,67916,68671,71795,216739	Chka,Fdft1,Gpld1,Pik3r1,Plcb1,Plcd4,Smpd1,Slc27a1,Agpat5,Smpdl3a,Plpp3,Pcyt2,Pitpnc1,Acsl6	14/340
19_Member	KEGG Pathway	mmu04919	Thyroid hormone signaling pathway - Mus musculus (house mouse)	-3.25756	-1.20984	13371,18708,18795,18802,56421,58807,98660	Dio2,Pik3r1,Plcb1,Plcd4,Pfkp,Slco1c1,Atp1a2	7/120
19_Member	GO Biological Processes	GO:0046488	phosphatidylinositol metabolic process	-2.74206	-0.830458	14756,18708,18795,18802,26457,52123,71795	Gpld1,Pik3r1,Plcb1,Plcd4,Slc27a1,Agpat5,Pitpnc1	7/147
19_Member	GO Biological Processes	GO:0046486	glycerolipid metabolic process	-2.59601	-0.751083	12660,14756,18708,18795,18802,26457,52123,68671,71795,216739,231070	Chka,Gpld1,Pik3r1,Plcb1,Plcd4,Slc27a1,Agpat5,Pcyt2,Pitpnc1,Acsl6,Insig1	11/342
19_Member	GO Biological Processes	GO:0006650	glycerophospholipid metabolic process	-2.40964	-0.610634	12660,14756,18708,18795,18802,26457,52123,68671,71795	Chka,Gpld1,Pik3r1,Plcb1,Plcd4,Slc27a1,Agpat5,Pcyt2,Pitpnc1	9/261
19_Member	KEGG Pathway	mmu04072	Phospholipase D signaling pathway - Mus musculus (house mouse)	-2.07088	-0.382684	18708,18795,52123,67916,108069,223864	Pik3r1,Plcb1,Agpat5,Plpp3,Grm3,Rapgef3	6/149
20_Summary	GO Biological Processes	GO:0050804	modulation of chemical synaptic transmission	-4.16293	-1.79211	14800,14813,15357,17920,17967,18163,18189,18795,20203,26570,29873,53896,54393,56839,56876,108069,109934,140492,214162,224997,232333,243725,12325,14400,16525,243616,245450,13405,54725,94090,223254	Gria2,Grin2c,Hmgcr,Myo6,Ncam1,Ctnnd2,Nrxn1,Plcb1,S100b,Slc7a11,Cspg5,Slc7a10,Gabbr1,Lgi1,Nsmf,Grm3,Abr,Kcnn2,Kmt2a,Dlgap1,Slc6a1,Ppp1r9a,Camk2g,Gabrb1,Kcnk1,Slc6a11,Slitrk2,Dmd,Cadm1,Trim9,Farp1	31/-
20_Member	GO Biological Processes	GO:0050804	modulation of chemical synaptic transmission	-4.16293	-1.79211	14800,14813,15357,17920,17967,18163,18189,18795,20203,26570,29873,53896,54393,56839,56876,108069,109934,140492,214162,224997,232333,243725	Gria2,Grin2c,Hmgcr,Myo6,Ncam1,Ctnnd2,Nrxn1,Plcb1,S100b,Slc7a11,Cspg5,Slc7a10,Gabbr1,Lgi1,Nsmf,Grm3,Abr,Kcnn2,Kmt2a,Dlgap1,Slc6a1,Ppp1r9a	22/740
20_Member	GO Biological Processes	GO:0099177	regulation of trans-synaptic signaling	-4.15438	-1.79211	14800,14813,15357,17920,17967,18163,18189,18795,20203,26570,29873,53896,54393,56839,56876,108069,109934,140492,214162,224997,232333,243725	Gria2,Grin2c,Hmgcr,Myo6,Ncam1,Ctnnd2,Nrxn1,Plcb1,S100b,Slc7a11,Cspg5,Slc7a10,Gabbr1,Lgi1,Nsmf,Grm3,Abr,Kcnn2,Kmt2a,Dlgap1,Slc6a1,Ppp1r9a	22/741
20_Member	Reactome Gene Sets	R-MMU-112316	Neuronal System	-3.95108	-1.6643	12325,14400,14813,16525,17920,18189,18795,54393,140492,224997,232333,243616,245450	Camk2g,Gabrb1,Grin2c,Kcnk1,Myo6,Nrxn1,Plcb1,Gabbr1,Kcnn2,Dlgap1,Slc6a1,Slc6a11,Slitrk2	13/319
20_Member	GO Biological Processes	GO:0099536	synaptic signaling	-3.58527	-1.40091	13405,14400,14800,14813,17920,18189,18795,54393,54725,56876,94090,108069,223254,224997,243725	Dmd,Gabrb1,Gria2,Grin2c,Myo6,Nrxn1,Plcb1,Gabbr1,Cadm1,Nsmf,Trim9,Grm3,Farp1,Dlgap1,Ppp1r9a	15/443
20_Member	GO Biological Processes	GO:0099537	trans-synaptic signaling	-3.10494	-1.09055	13405,14400,14800,14813,17920,18189,54393,54725,94090,108069,223254,224997,243725	Dmd,Gabrb1,Gria2,Grin2c,Myo6,Nrxn1,Gabbr1,Cadm1,Trim9,Grm3,Farp1,Dlgap1,Ppp1r9a	13/391
20_Member	Reactome Gene Sets	R-MMU-112315	Transmission across Chemical Synapses	-2.59621	-0.751083	12325,14400,14813,17920,18795,54393,232333,243616	Camk2g,Gabrb1,Grin2c,Myo6,Plcb1,Gabbr1,Slc6a1,Slc6a11	8/199
20_Member	GO Biological Processes	GO:0007268	chemical synaptic transmission	-2.32117	-0.547747	13405,14400,14800,14813,17920,18189,54393,94090,108069,224997,243725	Dmd,Gabrb1,Gria2,Grin2c,Myo6,Nrxn1,Gabbr1,Trim9,Grm3,Dlgap1,Ppp1r9a	11/372
20_Member	GO Biological Processes	GO:0098916	anterograde trans-synaptic signaling	-2.32117	-0.547747	13405,14400,14800,14813,17920,18189,54393,94090,108069,224997,243725	Dmd,Gabrb1,Gria2,Grin2c,Myo6,Nrxn1,Gabbr1,Trim9,Grm3,Dlgap1,Ppp1r9a	11/372
20_Member	Reactome Gene Sets	R-MMU-112314	Neurotransmitter receptors and postsynaptic signal transmission	-2.25869	-0.50394	12325,14400,14813,17920,18795,54393	Camk2g,Gabrb1,Grin2c,Myo6,Plcb1,Gabbr1	6/136

## Sheet: Annotation_L1
MyList	Gene ID	Type	Tax ID	Homologene Gene ID	Homologene Gene Tax ID	Gene Symbol	Description	Biological Process (GO)	GO:0006091 generation of precursor metabo	WP157 Glycolysis and gluconeogenesis	CORUM:538 Cytochrome c oxidase, mitochon	GO:0032787 monocarboxylic acid metabolic	WP4466 Oxidative stress and redox pat	R-MMU-112313 Neurotransmitter uptake and me	GO:0019725 cellular homeostasis	GO:1902430 negative regulation of amyloid	R-MMU-1592230 Mitochondrial biogenesis	GO:0015711 organic anion transport	mmu00910 Nitrogen metabolism - Mus musc	GO:0046470 phosphatidylcholine metabolic	GO:0031647 regulation of protein stabilit	GO:0034368 protein-lipid complex remodeli	GO:0042176 regulation of protein cataboli	GO:0045662 negative regulation of myoblas	mmu04216 Ferroptosis - Mus musculus (ho	GO:0002761 regulation of myeloid leukocyt	R-MMU-6798695 Neutrophil degranulation	GO:1903580 positive regulation of ATP met
Apoe	11816	symbol	M. musculus	11816	M. musculus	Apoe	apolipoprotein E	GO:0071831 intermediate-density lipoprotein particle clearance;GO:1901627 negative regulation of postsynaptic membrane organization;GO:1902999 negative regulation of phospholipid efflux	1	1	0	0	0	0	1	1	0	1	1	1	0	1	1	0	1	0	0	1
Clu	12759	symbol	M. musculus	12759	M. musculus	Clu	clusterin	GO:1902847 regulation of neuronal signal transduction;GO:1902998 positive regulation of neurofibrillary tangle assembly;GO:0002434 immune complex clearance	0	0	0	0	0	0	0	1	0	0	0	0	1	0	1	0	0	0	0	0
Cst3	13010	symbol	M. musculus	13010	M. musculus	Cst3	cystatin C	GO:0010711 negative regulation of collagen catabolic process;GO:0060310 regulation of elastin catabolic process;GO:0060311 negative regulation of elastin catabolic process	0	0	0	0	0	0	0	0	0	0	0	0	0	0	1	0	1	0	1	0
Tspan7	21912	symbol	M. musculus	21912	M. musculus	Tspan7	tetraspanin 7		0	0	0	0	0	1	0	0	0	0	0	0	0	0	0	0	0	0	0	0
Gpm6a	234267	symbol	M. musculus	234267	M. musculus	Gpm6a	glycoprotein m6a	GO:0051491 positive regulation of filopodium assembly;GO:0051489 regulation of filopodium assembly;GO:0003407 neural retina development	0	0	0	0	0	0	0	0	0	0	0	0	0	0	0	0	0	0	0	0
Cd81	12520	symbol	M. musculus	12520	M. musculus	Cd81	CD81 antigen	GO:1905676 positive regulation of adaptive immune memory response;GO:0034238 macrophage fusion;GO:0035783 CD4-positive, alpha-beta T cell costimulation	0	0	0	0	0	0	0	0	0	0	1	0	1	0	1	0	0	0	0	0
Scg3	20255	symbol	M. musculus	20255	M. musculus	Scg3	secretogranin III	GO:0033366 protein localization to secretory granule;GO:0033365 protein localization to organelle;GO:0008104 protein localization	0	0	0	0	0	0	0	0	0	0	0	0	0	0	1	0	0	0	0	0
H2bc4	68024	symbol	M. musculus	68024	M. musculus	H2bc4	H2B clustered histone 4		0	0	1	0	0	0	0	0	0	0	0	0	0	0	0	0	0	0	0	0
Slc1a2	20511	symbol	M. musculus	20511	M. musculus	Slc1a2	solute carrier family 1 (glial high affinity glutamate transporter), member 2	GO:0070778 L-aspartate transmembrane transport;GO:0070777 D-aspartate transport;GO:0070779 D-aspartate import across plasma membrane	1	0	0	0	1	1	1	0	1	1	0	0	0	0	0	0	0	0	0	0
Cpe	12876	symbol	M. musculus	12876	M. musculus	Cpe	carboxypeptidase E	GO:0034230 enkephalin processing;GO:0033366 protein localization to secretory granule;GO:2000173 negative regulation of branching morphogenesis of a nerve	0	0	0	0	0	0	0	0	0	0	0	0	0	0	1	0	0	0	0	0
Sparcl1	13602	symbol	M. musculus	13602	M. musculus	Sparcl1	SPARC-like 1	GO:0099560 synaptic membrane adhesion;GO:0098742 cell-cell adhesion via plasma-membrane adhesion molecules;GO:0050807 regulation of synapse organization	0	0	0	0	0	0	0	0	0	0	0	0	0	0	0	0	0	0	0	0
Tmem47	192216	symbol	M. musculus	192216	M. musculus	Tmem47	transmembrane protein 47	GO:0098609 cell-cell adhesion;GO:0007155 cell adhesion;GO:0009987 cellular process	0	0	0	0	0	0	0	0	0	0	0	0	0	0	0	0	0	0	0	0
Atp5o.1	28080	gene_synonym	M. musculus	28080	M. musculus	Atp5po	ATP synthase peripheral stalk subunit OSCP	GO:0042776 proton motive force-driven mitochondrial ATP synthesis;GO:0015986 proton motive force-driven ATP synthesis;GO:0006754 ATP biosynthetic process	1	0	0	0	0	0	0	0	1	0	0	0	0	0	0	0	0	0	0	0
Aqp4	11829	symbol	M. musculus	11829	M. musculus	Aqp4	aquaporin 4	GO:0033326 cerebrospinal fluid secretion;GO:0060354 negative regulation of cell adhesion molecule production;GO:0070295 renal water absorption	0	0	0	0	0	0	1	0	0	0	0	0	0	0	0	0	0	0	0	0
Itm2b	16432	symbol	M. musculus	16432	M. musculus	Itm2b	integral membrane protein 2B	GO:0042985 negative regulation of amyloid precursor protein biosynthetic process;GO:0010561 negative regulation of glycoprotein biosynthetic process;GO:0042984 regulation of amyloid precursor protein biosynthetic process	0	0	0	0	0	0	0	0	0	0	0	0	0	0	0	0	0	0	0	0
Septin7	235072	symbol	M. musculus	235072	M. musculus	Septin7	septin 7	GO:0031270 pseudopodium retraction;GO:0031268 pseudopodium organization;GO:1902857 positive regulation of non-motile cilium assembly	0	0	0	0	0	0	0	0	0	0	0	0	0	0	0	0	0	0	0	0
Atp5pb	11950	symbol	M. musculus	11950	M. musculus	Atp5pb	ATP synthase peripheral stalk-membrane subunit b	GO:0042776 proton motive force-driven mitochondrial ATP synthesis;GO:0015986 proton motive force-driven ATP synthesis;GO:0006754 ATP biosynthetic process	1	0	0	0	0	0	0	0	1	0	0	0	0	0	0	0	0	0	0	0
Glul	14645	symbol	M. musculus	14645	M. musculus	Glul	glutamate-ammonia ligase	GO:0006542 glutamine biosynthetic process;GO:0019676 ammonia assimilation cycle;GO:0019740 nitrogen utilization	0	1	0	1	0	1	1	0	0	0	1	0	0	0	0	0	0	0	0	0
Slc1a3	20512	symbol	M. musculus	20512	M. musculus	Slc1a3	solute carrier family 1 (glial high affinity glutamate transporter), member 3	GO:0043490 malate-aspartate shuttle;GO:0009449 gamma-aminobutyric acid biosynthetic process;GO:0070777 D-aspartate transport	1	0	1	1	1	1	1	0	1	1	0	0	0	0	0	0	0	0	0	0
Atp1b2	11932	symbol	M. musculus	11932	M. musculus	Atp1b2	ATPase, Na+/K+ transporting, beta 2 polypeptide	GO:0021944 neuronal-glial interaction involved in hindbrain glial-mediated radial cell migration;GO:1903278 positive regulation of sodium ion export across plasma membrane;GO:0021678 third ventricle development	0	0	1	0	0	0	1	0	1	0	0	0	1	0	0	0	0	0	0	0
Aldoc	11676	symbol	M. musculus	11676	M. musculus	Aldoc	aldolase C, fructose-bisphosphate	GO:0030388 fructose 1,6-bisphosphate metabolic process;GO:0006094 gluconeogenesis;GO:0006096 glycolytic process	1	1	0	1	0	0	0	0	0	0	0	0	0	0	0	0	0	0	1	0
Hopx	74318	symbol	M. musculus	74318	M. musculus	Hopx	HOP homeobox	GO:0043415 positive regulation of skeletal muscle tissue regeneration;GO:1903598 positive regulation of gap junction assembly;GO:0043416 regulation of skeletal muscle tissue regeneration	0	0	0	0	0	0	0	0	0	0	0	0	0	0	0	0	0	0	0	0
Ptn	19242	symbol	M. musculus	19242	M. musculus	Ptn	pleiotrophin	GO:0043932 ossification involved in bone remodeling;GO:1904397 negative regulation of neuromuscular junction development;GO:0031104 dendrite regeneration	0	0	0	0	0	0	0	1	0	0	1	0	0	0	1	0	0	0	0	0
Gstm5	14866	symbol	M. musculus	14866	M. musculus	Gstm5	glutathione S-transferase, mu 5	GO:0018916 nitrobenzene metabolic process;GO:0051410 detoxification of nitrogen compound;GO:0070458 cellular detoxification of nitrogen compound	1	0	0	0	1	0	0	0	0	0	0	0	0	0	0	0	0	0	0	0
Cldn10	58187	symbol	M. musculus	58187	M. musculus	Cldn10	claudin 10	GO:0070830 bicellular tight junction assembly;GO:0120192 tight junction assembly;GO:0120193 tight junction organization	0	0	0	0	0	0	0	0	0	0	0	0	0	0	0	0	0	0	0	0
Ldhb	16832	symbol	M. musculus	16832	M. musculus	Ldhb	lactate dehydrogenase B	GO:0019244 lactate biosynthetic process from pyruvate;GO:0019249 lactate biosynthetic process;GO:0006089 lactate metabolic process	1	1	0	1	0	1	0	0	0	0	0	0	0	1	0	0	0	0	0	0
Bsg	12215	symbol	M. musculus	12215	M. musculus	Bsg	basigin	GO:1904466 positive regulation of matrix metallopeptidase secretion;GO:1904464 regulation of matrix metallopeptidase secretion;GO:0003159 morphogenesis of an endothelium	0	0	0	0	0	0	1	0	0	0	1	0	0	0	1	0	0	0	0	0
Pla2g7	27226	symbol	M. musculus	27226	M. musculus	Pla2g7	phospholipase A2, group VII (platelet-activating factor acetylhydrolase, plasma)	GO:0034441 plasma lipoprotein particle oxidation;GO:0044269 glycerol ether catabolic process;GO:0062234 platelet activating factor catabolic process	0	1	0	0	0	0	0	0	0	0	0	1	0	1	0	0	0	0	0	0
Ttyh1	57776	symbol	M. musculus	57776	M. musculus	Ttyh1	tweety family member 1	GO:0046847 filopodium assembly;GO:0006821 chloride transport;GO:0006820 monoatomic anion transport	0	0	0	0	0	1	1	0	1	0	0	0	0	0	0	0	0	0	0	0
Car2	12349	symbol	M. musculus	12349	M. musculus	Car2	carbonic anhydrase 2	GO:0090088 regulation of oligopeptide transport;GO:0090089 regulation of dipeptide transport;GO:2000878 positive regulation of oligopeptide transport	0	0	0	0	0	0	1	0	0	0	1	0	0	0	0	0	0	1	0	0
Hsd11b1	15483	symbol	M. musculus	15483	M. musculus	Hsd11b1	hydroxysteroid 11-beta dehydrogenase 1	GO:0006713 glucocorticoid catabolic process;GO:0008212 mineralocorticoid metabolic process;GO:0043456 regulation of pentose-phosphate shunt	0	1	0	0	1	0	0	1	0	0	0	1	0	0	0	0	0	0	0	1
Chchd10	103172	symbol	M. musculus	103172	M. musculus	Chchd10	coiled-coil-helix-coiled-coil-helix domain containing 10	GO:0090143 nucleoid organization;GO:0090144 mitochondrial nucleoid organization;GO:0031930 mitochondria-nucleus signaling pathway	1	0	0	0	0	0	0	0	0	0	0	0	0	0	1	0	0	0	0	0
Lamp1	16783	symbol	M. musculus	16783	M. musculus	Lamp1	lysosomal-associated membrane protein 1	GO:0043323 positive regulation of natural killer cell degranulation;GO:0043321 regulation of natural killer cell degranulation;GO:0048102 autophagic cell death	0	0	0	0	0	0	1	0	0	0	1	0	1	0	1	0	0	0	1	0
Prxl2a	70564	symbol	M. musculus	70564	M. musculus	Prxl2a	peroxiredoxin like 2A	GO:0045670 regulation of osteoclast differentiation;GO:0002761 regulation of myeloid leukocyte differentiation;GO:0045637 regulation of myeloid cell differentiation	0	0	0	0	0	0	0	0	0	0	0	0	0	0	0	0	0	1	0	0
Mlc1	170790	symbol	M. musculus	170790	M. musculus	Mlc1	megalencephalic leukoencephalopathy with subcortical cysts 1 homolog (human)	GO:0072584 caveolin-mediated endocytosis;GO:0047484 regulation of response to osmotic stress;GO:0071397 cellular response to cholesterol	0	0	0	0	0	0	0	0	0	0	0	0	0	0	0	0	0	0	0	0
Plpp3	67916	symbol	M. musculus	67916	M. musculus	Plpp3	phospholipid phosphatase 3	GO:1902068 regulation of sphingolipid mediated signaling pathway;GO:0033631 cell-cell adhesion mediated by integrin;GO:0060020 Bergmann glial cell differentiation	0	0	0	0	0	0	0	0	0	0	0	1	1	1	0	0	0	0	0	0
Rgcc	66214	symbol	M. musculus	66214	M. musculus	Rgcc	regulator of cell cycle	GO:0001100 negative regulation of exit from mitosis;GO:0003331 positive regulation of extracellular matrix constituent secretion;GO:0090272 negative regulation of fibroblast growth factor production	0	0	0	0	0	0	0	0	0	0	1	0	0	0	0	0	0	0	0	0
Ndufc2	68197	symbol	M. musculus	68197	M. musculus	Ndufc2	NADH:ubiquinone oxidoreductase subunit C2	GO:0010918 positive regulation of mitochondrial membrane potential;GO:2001171 positive regulation of ATP biosynthetic process;GO:1903427 negative regulation of reactive oxygen species biosynthetic process	1	0	1	0	0	0	0	0	0	0	0	0	0	0	0	0	0	0	1	1
Prnp	19122	symbol	M. musculus	19122	M. musculus	Prnp	prion protein	GO:1902938 regulation of intracellular calcium activated chloride channel activity;GO:1902951 negative regulation of dendritic spine maintenance;GO:1900449 regulation of glutamate receptor signaling pathway	1	0	0	0	1	0	1	1	0	0	1	0	1	0	0	0	1	0	0	0
Chst2	54371	symbol	M. musculus	54371	M. musculus	Chst2	carbohydrate sulfotransferase 2	GO:1903238 positive regulation of leukocyte tethering or rolling;GO:0006044 N-acetylglucosamine metabolic process;GO:1903236 regulation of leukocyte tethering or rolling	0	1	0	0	1	0	0	0	0	0	0	0	0	0	0	0	0	0	0	0
Laptm4a	17775	symbol	M. musculus	17775	M. musculus	Laptm4a	lysosomal-associated protein transmembrane 4A		0	0	0	0	0	0	1	0	0	0	0	0	0	0	0	0	0	0	0	0
H2aj	232440	symbol	M. musculus	232440	M. musculus	H2aj	H2J.A histone	GO:0070828 heterochromatin organization;GO:0006338 chromatin remodeling;GO:0006325 chromatin organization	0	0	1	0	0	0	0	0	0	0	0	0	0	0	0	0	0	0	0	0
Naaa	67111	symbol	M. musculus	67111	M. musculus	Naaa	N-acylethanolamine acid amidase	GO:0070291 N-acylethanolamine metabolic process;GO:0070292 N-acylphosphatidylethanolamine metabolic process;GO:0042439 ethanolamine-containing compound metabolic process	0	0	0	1	0	1	0	0	0	0	0	1	0	1	0	0	0	0	0	0
Nkain4	58237	symbol	M. musculus	58237	M. musculus	Nkain4	Na+/K+ transporting ATPase interacting 4	GO:0002028 regulation of sodium ion transport;GO:0010959 regulation of metal ion transport;GO:0043269 regulation of monoatomic ion transport	0	0	0	0	0	0	0	0	0	0	0	0	0	0	0	0	0	0	0	0
Fabp5	16592	symbol	M. musculus	16592	M. musculus	Fabp5	fatty acid binding protein 5, epidermal	GO:0099178 regulation of retrograde trans-synaptic signaling by endocanabinoid;GO:0035360 positive regulation of peroxisome proliferator activated receptor signaling pathway;GO:0031392 regulation of prostaglandin biosynthetic process	1	1	0	0	0	0	0	0	0	1	0	1	0	0	0	0	0	0	1	1
Mgll	23945	symbol	M. musculus	23945	M. musculus	Mgll	monoglyceride lipase	GO:2000124 regulation of endocannabinoid signaling pathway;GO:0052651 monoacylglycerol catabolic process;GO:0046462 monoacylglycerol metabolic process	1	0	0	1	0	0	0	0	0	0	0	1	0	0	0	0	0	0	0	0
Gja1	14609	symbol	M. musculus	14609	M. musculus	Gja1	gap junction protein, alpha 1	GO:0060156 milk ejection reflex;GO:0003294 atrial ventricular junction remodeling;GO:0010645 regulation of cell communication by chemical coupling	0	0	0	0	0	1	1	0	0	1	1	0	0	0	1	0	0	0	0	0
Saraf	67887	symbol	M. musculus	67887	M. musculus	Saraf	store-operated calcium entry-associated regulatory factor	GO:2001256 regulation of store-operated calcium entry;GO:0006816 calcium ion transport;GO:0051924 regulation of calcium ion transport	0	0	0	0	0	0	0	0	1	0	0	0	0	0	0	0	0	0	0	0
Slc4a4	54403	symbol	M. musculus	54403	M. musculus	Slc4a4	solute carrier family 4 (anion exchanger), member 4	GO:0036376 sodium ion export across plasma membrane;GO:0015701 bicarbonate transport;GO:0030813 positive regulation of nucleotide catabolic process	0	0	0	0	0	1	1	0	1	1	0	0	0	0	0	0	0	0	0	1
Acsl6	216739	symbol	M. musculus	216739	M. musculus	Acsl6	acyl-CoA synthetase long-chain family member 6	GO:0010747 positive regulation of long-chain fatty acid import across plasma membrane;GO:0140214 positive regulation of long-chain fatty acid import into cell;GO:0035338 long-chain fatty-acyl-CoA biosynthetic process	1	0	0	1	1	0	0	0	0	1	0	1	0	0	0	0	1	0	0	0
Bmyc	107771	symbol	M. musculus	107771	M. musculus	Bmyc	brain expressed myelocytomatosis oncogene	GO:0045656 negative regulation of monocyte differentiation;GO:0060633 negative regulation of transcription initiation by RNA polymerase II;GO:1902255 positive regulation of intrinsic apoptotic signaling pathway by p53 class mediator	0	0	0	0	1	0	1	0	0	0	0	0	0	0	0	0	0	1	0	0
Abhd3	106861	symbol	M. musculus	106861	M. musculus	Abhd3	abhydrolase domain containing 3	GO:0051793 medium-chain fatty acid catabolic process;GO:0051792 medium-chain fatty acid biosynthetic process;GO:0051791 medium-chain fatty acid metabolic process	0	1	0	1	0	0	0	0	0	0	0	1	0	0	0	0	0	0	0	0
Rcn2	26611	symbol	M. musculus	26611	M. musculus	Rcn2	reticulocalbin 2		0	0	0	0	0	0	0	0	0	0	0	0	0	0	0	0	0	0	0	0
Prdx1	18477	symbol	M. musculus	18477	M. musculus	Prdx1	peroxiredoxin 1	GO:0019430 removal of superoxide radicals;GO:0071450 cellular response to oxygen radical;GO:0071451 cellular response to superoxide	0	0	1	0	1	0	1	0	0	0	0	0	0	0	0	0	1	0	0	0
Gapdh	14433	symbol	M. musculus	14433	M. musculus	Gapdh	glyceraldehyde-3-phosphate dehydrogenase	GO:1905460 negative regulation of vascular associated smooth muscle cell apoptotic process;GO:0046166 glyceraldehyde-3-phosphate biosynthetic process;GO:0006735 NADH regeneration	1	1	0	1	0	0	0	1	0	0	0	0	1	0	0	0	0	0	0	0
Mmd2	75104	symbol	M. musculus	75104	M. musculus	Mmd2	monocyte to macrophage differentiation-associated 2	GO:0046579 positive regulation of Ras protein signal transduction;GO:0046578 regulation of Ras protein signal transduction;GO:0051057 positive regulation of small GTPase mediated signal transduction	0	0	0	0	0	0	0	0	0	0	0	0	0	0	0	0	0	0	0	0
Aldoa	11674	symbol	M. musculus	11674	M. musculus	Aldoa	aldolase A, fructose-bisphosphate	GO:0019242 methylglyoxal biosynthetic process;GO:0009438 methylglyoxal metabolic process;GO:0030388 fructose 1,6-bisphosphate metabolic process	1	1	0	1	0	0	1	0	0	0	0	0	0	0	0	0	0	0	1	0
Tmem59	56374	symbol	M. musculus	56374	M. musculus	Tmem59	transmembrane protein 59	GO:1903077 negative regulation of protein localization to plasma membrane;GO:1904376 negative regulation of protein localization to cell periphery;GO:1905476 negative regulation of protein localization to membrane	1	0	0	0	0	0	0	0	0	0	0	0	0	0	0	0	0	0	0	0
Eif1	20918	symbol	M. musculus	20918	M. musculus	Eif1	eukaryotic translation initiation factor 1	GO:1905744 regulation of mRNA cis splicing, via spliceosome;GO:1905746 positive regulation of mRNA cis splicing, via spliceosome;GO:0048026 positive regulation of mRNA splicing, via spliceosome	0	0	0	0	0	0	0	1	0	0	0	0	0	0	0	0	0	0	0	0
Tspan3	56434	symbol	M. musculus	56434	M. musculus	Tspan3	tetraspanin 3		0	0	0	0	0	0	0	0	0	0	0	0	0	0	0	0	0	0	0	0
Rabac1	14470	symbol	M. musculus	14470	M. musculus	Rabac1	Rab acceptor 1 (prenylated)		0	0	0	0	0	0	0	0	0	0	0	0	0	0	0	0	0	0	0	0
Tmbim6	110213	symbol	M. musculus	110213	M. musculus	Tmbim6	transmembrane BAX inhibitor motif containing 6	GO:0036483 neuron intrinsic apoptotic signaling pathway in response to endoplasmic reticulum stress;GO:0060701 negative regulation of ribonuclease activity;GO:0060702 negative regulation of endoribonuclease activity	0	0	0	0	0	0	1	0	0	0	0	0	0	0	0	0	0	0	0	0
Cxcl14	57266	symbol	M. musculus	57266	M. musculus	Cxcl14	C-X-C motif chemokine ligand 14	GO:2000501 regulation of natural killer cell chemotaxis;GO:2000503 positive regulation of natural killer cell chemotaxis;GO:0140131 positive regulation of lymphocyte chemotaxis	0	0	0	0	0	0	0	0	0	0	0	0	0	0	0	1	0	0	0	0
Gstm1	14862	symbol	M. musculus	14862	M. musculus	Gstm1	glutathione S-transferase, mu 1	GO:0042178 xenobiotic catabolic process;GO:0006749 glutathione metabolic process;GO:0006805 xenobiotic metabolic process	1	0	0	0	1	0	0	0	0	0	0	0	0	0	0	0	0	0	0	0
Ndufb9	66218	symbol	M. musculus	66218	M. musculus	Ndufb9	NADH:ubiquinone oxidoreductase subunit B9	GO:0006120 mitochondrial electron transport, NADH to ubiquinone;GO:0019646 aerobic electron transport chain;GO:0042776 proton motive force-driven mitochondrial ATP synthesis	1	0	1	0	0	0	0	0	0	0	0	0	0	0	0	0	0	0	0	0
Hapln1	12950	symbol	M. musculus	12950	M. musculus	Hapln1	hyaluronan and proteoglycan link protein 1	GO:0002052 positive regulation of neuroblast proliferation;GO:1902692 regulation of neuroblast proliferation;GO:2000179 positive regulation of neural precursor cell proliferation	0	0	0	0	0	0	0	0	0	0	0	0	0	0	0	0	0	0	0	0
Selenop	20363	symbol	M. musculus	20363	M. musculus	Selenop	selenoprotein P	GO:0001887 selenium compound metabolic process;GO:0009791 post-embryonic development;GO:0007626 locomotory behavior	0	0	0	0	0	0	0	0	0	0	0	0	0	0	0	0	0	0	0	0
Tprkb	69786	symbol	M. musculus	69786	M. musculus	Tprkb	Tp53rk binding protein	GO:0002949 tRNA threonylcarbamoyladenosine modification;GO:0070525 tRNA threonylcarbamoyladenosine metabolic process;GO:0006400 tRNA modification	0	0	0	0	0	0	0	0	0	0	0	0	0	0	0	0	0	0	0	0
Glud1	14661	symbol	M. musculus	14661	M. musculus	Glud1	glutamate dehydrogenase 1	GO:0010044 response to aluminum ion;GO:0006538 glutamate catabolic process;GO:0043649 dicarboxylic acid catabolic process	0	1	0	0	0	0	1	0	1	0	1	0	0	0	0	0	0	0	0	0
Lcat	16816	symbol	M. musculus	16816	M. musculus	Lcat	lecithin cholesterol acyltransferase	GO:0090107 regulation of high-density lipoprotein particle assembly;GO:0034372 very-low-density lipoprotein particle remodeling;GO:0034370 triglyceride-rich lipoprotein particle remodeling	1	0	0	0	0	0	1	0	0	1	0	1	0	1	0	0	0	0	0	0
Aplp1	11803	symbol	M. musculus	11803	M. musculus	Aplp1	amyloid beta precursor like protein 1	GO:0071874 cellular response to norepinephrine stimulus;GO:0180011 cytoplasmic polyadenylation;GO:0071873 response to norepinephrine	0	0	0	0	0	0	0	1	0	0	0	0	0	0	0	0	0	0	0	0
Cox8a	12868	symbol	M. musculus	12868	M. musculus	Cox8a	cytochrome c oxidase subunit 8A	GO:0006123 mitochondrial electron transport, cytochrome c to oxygen;GO:0019646 aerobic electron transport chain;GO:0042775 mitochondrial ATP synthesis coupled electron transport	1	0	1	0	0	0	0	0	0	0	0	0	0	0	0	0	0	0	0	0
Arl6ip1	54208	symbol	M. musculus	54208	M. musculus	Arl6ip1	ADP-ribosylation factor-like 6 interacting protein 1	GO:1990809 endoplasmic reticulum tubular network membrane organization;GO:0002038 positive regulation of L-glutamate import across plasma membrane;GO:0071787 endoplasmic reticulum tubular network formation	0	0	0	0	0	0	0	0	0	0	0	0	0	0	1	0	0	0	0	0
Cmtm5	67272	symbol	M. musculus	67272	M. musculus	Cmtm5	CKLF-like MARVEL transmembrane domain containing 5	GO:0045662 negative regulation of myoblast differentiation;GO:0045661 regulation of myoblast differentiation;GO:0006935 chemotaxis	0	0	0	0	0	0	0	0	0	0	0	0	0	0	0	1	0	0	0	0
Tmem50a	71817	symbol	M. musculus	71817	M. musculus	Tmem50a	transmembrane protein 50A	GO:0032511 late endosome to vacuole transport via multivesicular body sorting pathway;GO:0045324 late endosome to vacuole transport;GO:0032509 endosome transport via multivesicular body sorting pathway	0	0	0	0	0	0	0	0	0	0	0	0	0	0	0	0	0	0	0	0
Enho	69638	symbol	M. musculus	69638	M. musculus	Enho	energy homeostasis associated	GO:0045747 positive regulation of Notch signaling pathway;GO:0008593 regulation of Notch signaling pathway;GO:0009967 positive regulation of signal transduction	0	0	0	0	0	0	0	0	0	0	0	0	0	0	0	0	0	0	0	0
Mgst1	56615	symbol	M. musculus	56615	M. musculus	Mgst1	microsomal glutathione S-transferase 1	GO:0071449 cellular response to lipid hydroperoxide;GO:0006982 response to lipid hydroperoxide;GO:0034635 glutathione transport	1	0	0	0	1	0	0	0	0	1	0	0	0	0	0	0	1	0	1	0
Cox4i1	12857	symbol	M. musculus	12857	M. musculus	Cox4i1	cytochrome c oxidase subunit 4I1	GO:0006123 mitochondrial electron transport, cytochrome c to oxygen;GO:0019646 aerobic electron transport chain;GO:0042775 mitochondrial ATP synthesis coupled electron transport	1	0	1	0	0	0	0	0	0	0	0	0	0	0	0	0	0	0	0	0
Tpi1	21991	symbol	M. musculus	21991	M. musculus	Tpi1	triosephosphate isomerase 1	GO:0019563 glycerol catabolic process;GO:0019405 alditol catabolic process;GO:0046174 polyol catabolic process	1	1	0	1	0	0	0	0	0	0	0	0	0	1	0	0	0	0	0	0
Ramp1	51801	symbol	M. musculus	51801	M. musculus	Ramp1	receptor (calcitonin) activity modifying protein 1	GO:1990408 calcitonin gene-related peptide receptor signaling pathway;GO:0097647 amylin receptor signaling pathway;GO:0060050 positive regulation of protein glycosylation	0	0	0	0	0	0	0	0	1	0	0	0	0	0	1	0	0	0	0	0
Id2	15902	symbol	M. musculus	15902	M. musculus	Id2	inhibitor of DNA binding 2	GO:1904797 negative regulation of core promoter binding;GO:0001966 thigmotaxis;GO:0061030 epithelial cell differentiation involved in mammary gland alveolus development	0	0	0	0	0	0	0	0	0	0	0	0	0	0	0	0	0	1	0	0
Ndufa13	67184	symbol	M. musculus	67184	M. musculus	Ndufa13	NADH:ubiquinone oxidoreductase subunit A13	GO:0045039 protein insertion into mitochondrial inner membrane;GO:0090151 establishment of protein localization to mitochondrial membrane;GO:0007007 inner mitochondrial membrane organization	1	0	1	0	0	0	0	0	1	0	0	0	0	0	1	0	0	0	0	0
S100a13	20196	symbol	M. musculus	20196	M. musculus	S100a13	S100 calcium binding protein A13	GO:0032730 positive regulation of interleukin-1 alpha production;GO:0032650 regulation of interleukin-1 alpha production;GO:0032732 positive regulation of interleukin-1 production	0	0	0	0	0	0	0	0	0	0	0	0	0	0	0	0	0	0	0	0
Ugp2	216558	symbol	M. musculus	216558	M. musculus	Ugp2	UDP-glucose pyrophosphorylase 2	GO:0019255 glucose 1-phosphate metabolic process;GO:0006011 UDP-glucose metabolic process;GO:0005978 glycogen biosynthetic process	1	1	0	0	1	0	0	0	0	0	0	0	0	0	0	0	0	0	0	0
Dad1	13135	symbol	M. musculus	13135	M. musculus	Dad1	defender against cell death 1	GO:0018279 protein N-linked glycosylation via asparagine;GO:0006487 protein N-linked glycosylation;GO:0001824 blastocyst development	1	0	0	0	0	0	0	0	0	0	0	0	1	0	0	0	0	0	0	0
Atp6v0c	11984	symbol	M. musculus	11984	M. musculus	Atp6v0c	ATPase, H+ transporting, lysosomal V0 subunit C	GO:1904093 negative regulation of autophagic cell death;GO:1904092 regulation of autophagic cell death;GO:0007042 lysosomal lumen acidification	1	0	1	0	0	1	1	0	1	0	0	0	0	0	0	0	0	0	1	0
Id3	15903	symbol	M. musculus	15903	M. musculus	Id3	inhibitor of DNA binding 3	GO:0072750 cellular response to leptomycin B;GO:1901344 response to leptomycin B;GO:0030903 notochord development	0	0	0	0	0	0	0	0	0	0	0	0	0	0	0	1	0	0	0	0
Atp5h	71679	gene_synonym	M. musculus	71679	M. musculus	Atp5pd	ATP synthase peripheral stalk subunit d	GO:0042776 proton motive force-driven mitochondrial ATP synthesis;GO:0015986 proton motive force-driven ATP synthesis;GO:0006754 ATP biosynthetic process	1	0	0	0	0	0	0	0	1	0	0	0	0	0	0	0	0	0	0	0
Cox5a	12858	symbol	M. musculus	12858	M. musculus	Cox5a	cytochrome c oxidase subunit 5A	GO:0006123 mitochondrial electron transport, cytochrome c to oxygen;GO:0019646 aerobic electron transport chain;GO:0042775 mitochondrial ATP synthesis coupled electron transport	1	0	1	0	0	0	0	0	1	0	0	0	0	0	0	0	0	0	0	0
Fbxo2	230904	symbol	M. musculus	230904	M. musculus	Fbxo2	F-box protein 2	GO:0099576 regulation of protein catabolic process at postsynapse, modulating synaptic transmission;GO:0006516 glycoprotein catabolic process;GO:0099170 postsynaptic modulation of chemical synaptic transmission	0	1	0	0	0	0	0	0	0	0	0	0	0	0	1	0	0	0	0	0
Arxes2	76976	symbol	M. musculus	76976	M. musculus	Arxes2	adipocyte-related X-chromosome expressed sequence 2	GO:0006465 signal peptide processing;GO:0045047 protein targeting to ER;GO:0072599 establishment of protein localization to endoplasmic reticulum	0	0	0	0	0	0	0	0	0	0	0	0	0	0	1	0	0	0	0	0
Rtn3	20168	symbol	M. musculus	20168	M. musculus	Rtn3	reticulon 3	GO:0071787 endoplasmic reticulum tubular network formation;GO:0071786 endoplasmic reticulum tubular network organization;GO:1902430 negative regulation of amyloid-beta formation	1	0	0	0	0	1	0	1	0	0	0	0	0	0	0	0	0	0	0	0
Gpx4	625249	symbol	M. musculus	625249	M. musculus	Gpx4	glutathione peroxidase 4	GO:0110076 negative regulation of ferroptosis;GO:0110075 regulation of ferroptosis;GO:0019372 lipoxygenase pathway	0	0	0	1	1	0	0	0	0	0	0	1	0	0	0	0	1	0	0	0
Mpc1	55951	symbol	M. musculus	55951	M. musculus	Mpc1	mitochondrial pyruvate carrier 1	GO:0006850 mitochondrial pyruvate transmembrane transport;GO:1901475 pyruvate transmembrane transport;GO:0006848 pyruvate transport	1	1	0	1	1	0	0	0	0	1	0	0	0	0	0	0	0	0	0	0
Ndufs5	595136	symbol	M. musculus	595136	M. musculus	Ndufs5	NADH:ubiquinone oxidoreductase core subunit S5	GO:0042776 proton motive force-driven mitochondrial ATP synthesis;GO:0010257 NADH dehydrogenase complex assembly;GO:0032981 mitochondrial respiratory chain complex I assembly	1	0	1	0	0	0	0	0	0	0	0	0	0	0	0	0	0	0	0	0
Tmem176b	65963	symbol	M. musculus	65963	M. musculus	Tmem176b	transmembrane protein 176B	GO:2001199 negative regulation of dendritic cell differentiation;GO:2001198 regulation of dendritic cell differentiation;GO:0097028 dendritic cell differentiation	0	0	0	0	0	0	0	0	0	0	0	0	0	0	0	0	0	0	0	0
Eno1	13806	symbol	M. musculus	13806	M. musculus	Eno1	enolase 1, alpha non-neuron	GO:0010756 positive regulation of plasminogen activation;GO:1903298 negative regulation of hypoxia-induced intrinsic apoptotic signaling pathway;GO:1903297 regulation of hypoxia-induced intrinsic apoptotic signaling pathway	1	1	0	1	0	0	0	0	0	0	0	0	0	0	0	0	0	0	0	1
Cox5b	12859	symbol	M. musculus	12859	M. musculus	Cox5b	cytochrome c oxidase subunit 5B	GO:0006123 mitochondrial electron transport, cytochrome c to oxygen;GO:0019646 aerobic electron transport chain;GO:0042775 mitochondrial ATP synthesis coupled electron transport	1	0	1	0	0	0	0	0	0	0	0	0	0	0	0	0	0	0	0	0
Ctsb	13030	symbol	M. musculus	13030	M. musculus	Ctsb	cathepsin B	GO:0006590 thyroid hormone generation;GO:0046697 decidualization;GO:0042403 thyroid hormone metabolic process	0	0	0	0	1	0	1	0	0	0	0	0	0	1	0	0	0	0	1	0
Agpat3	28169	symbol	M. musculus	28169	M. musculus	Agpat3	1-acylglycerol-3-phosphate O-acyltransferase 3	GO:0008654 phospholipid biosynthetic process;GO:0006644 phospholipid metabolic process;GO:0090407 organophosphate biosynthetic process	1	0	0	0	0	0	0	0	0	0	0	1	0	0	0	0	0	0	0	0
Clcn3	12725	symbol	M. musculus	12725	M. musculus	Clcn3	chloride channel, voltage-sensitive 3	GO:0045794 negative regulation of cell volume;GO:0097401 synaptic vesicle lumen acidification;GO:1903428 positive regulation of reactive oxygen species biosynthetic process	0	0	0	0	0	1	1	0	1	0	0	0	0	0	0	0	0	0	0	0
Atraid	381629	symbol	M. musculus	381629	M. musculus	Atraid	all-trans retinoic acid induced differentiation factor	GO:0006855 xenobiotic transmembrane transport;GO:0033689 negative regulation of osteoblast proliferation;GO:0033688 regulation of osteoblast proliferation	0	0	0	0	0	0	0	0	0	0	0	0	0	0	1	0	0	0	0	0
Emc7	73024	symbol	M. musculus	73024	M. musculus	Emc7	ER membrane protein complex subunit 7	GO:0045050 protein insertion into ER membrane by stop-transfer membrane-anchor sequence;GO:0071816 tail-anchored membrane protein insertion into ER membrane;GO:0045048 protein insertion into ER membrane	0	0	0	0	0	0	0	0	0	0	0	0	0	0	1	0	0	0	0	0
Scrg1	20284	symbol	M. musculus	20284	M. musculus	Scrg1	scrapie responsive gene 1		0	0	0	0	0	0	0	0	0	0	0	0	0	0	0	0	0	0	0	0
Pon2	330260	symbol	M. musculus	330260	M. musculus	Pon2	paraoxonase 2	GO:0009636 response to toxic substance;GO:0019439 aromatic compound catabolic process;GO:0044248 cellular catabolic process	0	0	0	0	0	0	0	0	0	0	0	1	0	0	0	0	0	0	0	0
Rbp1	19659	symbol	M. musculus	19659	M. musculus	Rbp1	retinol binding protein 1, cellular	GO:0006776 vitamin A metabolic process;GO:0033189 response to vitamin A;GO:0002138 retinoic acid biosynthetic process	0	0	0	1	0	0	0	0	0	1	0	1	0	1	0	0	0	1	0	0
Tst	22117	symbol	M. musculus	22117	M. musculus	Tst	thiosulfate sulfurtransferase, mitochondrial	GO:0035928 rRNA import into mitochondrion;GO:0051029 rRNA transport;GO:0035927 RNA import into mitochondrion	0	0	0	1	0	0	0	0	0	0	0	0	0	0	0	0	0	0	0	0
Ldha	16828	symbol	M. musculus	16828	M. musculus	Ldha	lactate dehydrogenase A	GO:0006113 fermentation;GO:0019659 glucose catabolic process to lactate;GO:0019660 glycolytic fermentation	1	1	0	1	0	1	0	0	0	0	0	0	0	1	0	0	0	0	0	0
Cd320	54219	symbol	M. musculus	54219	M. musculus	Cd320	CD320 antigen	GO:0031296 B cell costimulation;GO:0090118 receptor-mediated endocytosis involved in cholesterol transport;GO:0015889 cobalamin transport	0	0	0	0	0	0	0	0	0	1	0	0	0	1	0	0	0	0	0	1
Prdx5	54683	symbol	M. musculus	54683	M. musculus	Prdx5	peroxiredoxin 5	GO:0060785 regulation of apoptosis involved in tissue homeostasis;GO:0016480 negative regulation of transcription by RNA polymerase III;GO:0070995 NADPH oxidation	1	1	1	0	1	0	1	0	0	0	0	0	0	0	0	0	1	0	0	0
Nnat	18111	symbol	M. musculus	18111	M. musculus	Nnat	neuronatin	GO:0030073 insulin secretion;GO:0030072 peptide hormone secretion;GO:0002790 peptide secretion	0	0	0	0	0	0	0	0	0	0	1	0	0	0	0	0	0	0	0	0
Thrsp	21835	symbol	M. musculus	21835	M. musculus	Thrsp	thyroid hormone responsive	GO:0010866 regulation of triglyceride biosynthetic process;GO:0090207 regulation of triglyceride metabolic process;GO:0046890 regulation of lipid biosynthetic process	0	0	0	0	0	0	0	0	0	0	0	1	0	0	0	0	0	0	0	0

## Sheet: Enrichment_L1
GroupID	Category	Term	Description	LogP	Log(q-value)	Genes	Symbols	InTerm_InList
1_Summary	GO Biological Processes	GO:0006091	generation of precursor metabolites and energy	-14.4723	-10.2117	11674,11676,11950,12857,12858,12859,12868,13806,14433,16828,20512,21991,28080,66218,67184,68197,71679,103172,216558,595136,11984,14862,14866,56615,55951,16832,54683,216739,23945,16592,16816,28169,20511,11816,20168,19122,13135,56374	Aldoa,Aldoc,Atp5pb,Cox4i1,Cox5a,Cox5b,Cox8a,Eno1,Gapdh,Ldha,Slc1a3,Tpi1,Atp5po,Ndufb9,Ndufa13,Ndufc2,Atp5pd,Chchd10,Ugp2,Ndufs5,Atp6v0c,Gstm1,Gstm5,Mgst1,Mpc1,Ldhb,Prdx5,Acsl6,Mgll,Fabp5,Lcat,Agpat3,Slc1a2,Apoe,Rtn3,Prnp,Dad1,Tmem59	38/-
1_Member	GO Biological Processes	GO:0006091	generation of precursor metabolites and energy	-14.4723	-10.2117	11674,11676,11950,12857,12858,12859,12868,13806,14433,16828,20512,21991,28080,66218,67184,68197,71679,103172,216558,595136	Aldoa,Aldoc,Atp5pb,Cox4i1,Cox5a,Cox5b,Cox8a,Eno1,Gapdh,Ldha,Slc1a3,Tpi1,Atp5po,Ndufb9,Ndufa13,Ndufc2,Atp5pd,Chchd10,Ugp2,Ndufs5	20/359
1_Member	GO Biological Processes	GO:0006119	oxidative phosphorylation	-12.0058	-8.04611	11950,12857,12858,12859,12868,28080,66218,67184,68197,71679,103172,595136	Atp5pb,Cox4i1,Cox5a,Cox5b,Cox8a,Atp5po,Ndufb9,Ndufa13,Ndufc2,Atp5pd,Chchd10,Ndufs5	12/115
1_Member	KEGG Pathway	mmu00190	Oxidative phosphorylation - Mus musculus (house mouse)	-11.1305	-7.44138	11950,11984,12857,12858,12859,12868,28080,66218,67184,68197,71679,595136	Atp5pb,Atp6v0c,Cox4i1,Cox5a,Cox5b,Cox8a,Atp5po,Ndufb9,Ndufa13,Ndufc2,Atp5pd,Ndufs5	12/136
1_Member	GO Biological Processes	GO:0015980	energy derivation by oxidation of organic compounds	-11.1	-7.44138	11950,12857,12858,12859,12868,16828,20512,28080,66218,67184,68197,71679,103172,216558,595136	Atp5pb,Cox4i1,Cox5a,Cox5b,Cox8a,Ldha,Slc1a3,Atp5po,Ndufb9,Ndufa13,Ndufc2,Atp5pd,Chchd10,Ugp2,Ndufs5	15/261
1_Member	KEGG Pathway	mmu05208	Chemical carcinogenesis - reactive oxygen species - Mus musculus (house mouse)	-10.871	-7.30924	11950,12857,12858,12859,12868,14862,14866,28080,56615,66218,67184,68197,71679,595136	Atp5pb,Cox4i1,Cox5a,Cox5b,Cox8a,Gstm1,Gstm5,Atp5po,Mgst1,Ndufb9,Ndufa13,Ndufc2,Atp5pd,Ndufs5	14/224
1_Member	GO Biological Processes	GO:0045333	cellular respiration	-10.586	-7.1035	11950,12857,12858,12859,12868,20512,28080,66218,67184,68197,71679,103172,595136	Atp5pb,Cox4i1,Cox5a,Cox5b,Cox8a,Slc1a3,Atp5po,Ndufb9,Ndufa13,Ndufc2,Atp5pd,Chchd10,Ndufs5	13/191
1_Member	GO Biological Processes	GO:0009060	aerobic respiration	-10.3598	-6.94418	11950,12857,12858,12859,12868,28080,66218,67184,68197,71679,103172,595136	Atp5pb,Cox4i1,Cox5a,Cox5b,Cox8a,Atp5po,Ndufb9,Ndufa13,Ndufc2,Atp5pd,Chchd10,Ndufs5	12/158
1_Member	GO Biological Processes	GO:0046034	ATP metabolic process	-10.2639	-6.90628	11674,11676,11950,13806,14433,21991,28080,66218,67184,68197,71679,595136	Aldoa,Aldoc,Atp5pb,Eno1,Gapdh,Tpi1,Atp5po,Ndufb9,Ndufa13,Ndufc2,Atp5pd,Ndufs5	12/161
1_Member	WikiPathways	WP295	Electron transport chain	-10.2099	-6.90347	11950,12857,12858,12859,12868,28080,66218,68197,71679,595136	Atp5pb,Cox4i1,Cox5a,Cox5b,Cox8a,Atp5po,Ndufb9,Ndufc2,Atp5pd,Ndufs5	10/93
1_Member	KEGG Pathway	mmu05415	Diabetic cardiomyopathy - Mus musculus (house mouse)	-10.0185	-6.75781	11950,12857,12858,12859,12868,14433,28080,55951,66218,67184,68197,71679,595136	Atp5pb,Cox4i1,Cox5a,Cox5b,Cox8a,Gapdh,Atp5po,Mpc1,Ndufb9,Ndufa13,Ndufc2,Atp5pd,Ndufs5	13/212
1_Member	GO Biological Processes	GO:0006163	purine nucleotide metabolic process	-9.66098	-6.47947	11674,11676,11950,13806,14433,16828,16832,21991,28080,54683,55951,66218,67184,68197,71679,216739,595136	Aldoa,Aldoc,Atp5pb,Eno1,Gapdh,Ldha,Ldhb,Tpi1,Atp5po,Prdx5,Mpc1,Ndufb9,Ndufa13,Ndufc2,Atp5pd,Acsl6,Ndufs5	17/450
1_Member	GO Biological Processes	GO:0009205	purine ribonucleoside triphosphate metabolic process	-9.53401	-6.41849	11674,11676,11950,13806,14433,21991,28080,66218,67184,68197,71679,595136	Aldoa,Aldoc,Atp5pb,Eno1,Gapdh,Tpi1,Atp5po,Ndufb9,Ndufa13,Ndufc2,Atp5pd,Ndufs5	12/186
1_Member	KEGG Pathway	mmu04714	Thermogenesis - Mus musculus (house mouse)	-9.53305	-6.41849	11950,12857,12858,12859,12868,23945,28080,66218,67184,68197,71679,216739,595136	Atp5pb,Cox4i1,Cox5a,Cox5b,Cox8a,Mgll,Atp5po,Ndufb9,Ndufa13,Ndufc2,Atp5pd,Acsl6,Ndufs5	13/232
1_Member	GO Biological Processes	GO:0009199	ribonucleoside triphosphate metabolic process	-9.34894	-6.26434	11674,11676,11950,13806,14433,21991,28080,66218,67184,68197,71679,595136	Aldoa,Aldoc,Atp5pb,Eno1,Gapdh,Tpi1,Atp5po,Ndufb9,Ndufa13,Ndufc2,Atp5pd,Ndufs5	12/193
1_Member	GO Biological Processes	GO:0009144	purine nucleoside triphosphate metabolic process	-9.29742	-6.24085	11674,11676,11950,13806,14433,21991,28080,66218,67184,68197,71679,595136	Aldoa,Aldoc,Atp5pb,Eno1,Gapdh,Tpi1,Atp5po,Ndufb9,Ndufa13,Ndufc2,Atp5pd,Ndufs5	12/195
1_Member	GO Biological Processes	GO:0072521	purine-containing compound metabolic process	-9.17716	-6.14692	11674,11676,11950,13806,14433,16828,16832,21991,28080,54683,55951,66218,67184,68197,71679,216739,595136	Aldoa,Aldoc,Atp5pb,Eno1,Gapdh,Ldha,Ldhb,Tpi1,Atp5po,Prdx5,Mpc1,Ndufb9,Ndufa13,Ndufc2,Atp5pd,Acsl6,Ndufs5	17/484
1_Member	Reactome Gene Sets	R-MMU-1428517	Aerobic respiration and respiratory electron transport	-9.0726	-6.06739	11950,12857,12858,12868,16828,16832,28080,66218,67184,68197,71679,595136	Atp5pb,Cox4i1,Cox5a,Cox8a,Ldha,Ldhb,Atp5po,Ndufb9,Ndufa13,Ndufc2,Atp5pd,Ndufs5	12/204
1_Member	GO Biological Processes	GO:0055086	nucleobase-containing small molecule metabolic process	-9.04933	-6.06739	11674,11676,11950,13806,14433,16828,16832,21991,28080,54683,55951,66218,67184,68197,71679,216558,216739,595136	Aldoa,Aldoc,Atp5pb,Eno1,Gapdh,Ldha,Ldhb,Tpi1,Atp5po,Prdx5,Mpc1,Ndufb9,Ndufa13,Ndufc2,Atp5pd,Ugp2,Acsl6,Ndufs5	18/563
1_Member	GO Biological Processes	GO:0009141	nucleoside triphosphate metabolic process	-8.92875	-5.98514	11674,11676,11950,13806,14433,21991,28080,66218,67184,68197,71679,595136	Aldoa,Aldoc,Atp5pb,Eno1,Gapdh,Tpi1,Atp5po,Ndufb9,Ndufa13,Ndufc2,Atp5pd,Ndufs5	12/210
1_Member	GO Biological Processes	GO:0009117	nucleotide metabolic process	-8.92361	-5.98514	11674,11676,11950,13806,14433,16828,16832,21991,28080,54683,55951,66218,67184,68197,71679,216739,595136	Aldoa,Aldoc,Atp5pb,Eno1,Gapdh,Ldha,Ldhb,Tpi1,Atp5po,Prdx5,Mpc1,Ndufb9,Ndufa13,Ndufc2,Atp5pd,Acsl6,Ndufs5	17/503
1_Member	GO Biological Processes	GO:0006753	nucleoside phosphate metabolic process	-8.83299	-5.92915	11674,11676,11950,13806,14433,16828,16832,21991,28080,54683,55951,66218,67184,68197,71679,216739,595136	Aldoa,Aldoc,Atp5pb,Eno1,Gapdh,Ldha,Ldhb,Tpi1,Atp5po,Prdx5,Mpc1,Ndufb9,Ndufa13,Ndufc2,Atp5pd,Acsl6,Ndufs5	17/510
1_Member	Reactome Gene Sets	R-MMU-163200	Respiratory electron transport, ATP synthesis by chemiosmotic coupling, and heat production by uncoupling proteins.	-8.82811	-5.92915	11950,12857,12858,12868,28080,66218,67184,68197,71679,595136	Atp5pb,Cox4i1,Cox5a,Cox8a,Atp5po,Ndufb9,Ndufa13,Ndufc2,Atp5pd,Ndufs5	10/128
1_Member	GO Biological Processes	GO:0090407	organophosphate biosynthetic process	-8.25441	-5.37393	11674,11950,13806,14433,16592,16816,21991,28080,28169,55951,66218,67184,68197,71679,216739,595136	Aldoa,Atp5pb,Eno1,Gapdh,Fabp5,Lcat,Tpi1,Atp5po,Agpat3,Mpc1,Ndufb9,Ndufa13,Ndufc2,Atp5pd,Acsl6,Ndufs5	16/486
1_Member	KEGG Pathway	mmu05016	Huntington disease - Mus musculus (house mouse)	-8.12476	-5.26201	11950,12857,12858,12859,12868,20511,20512,28080,66218,67184,68197,71679,595136	Atp5pb,Cox4i1,Cox5a,Cox5b,Cox8a,Slc1a2,Slc1a3,Atp5po,Ndufb9,Ndufa13,Ndufc2,Atp5pd,Ndufs5	13/303
1_Member	GO Biological Processes	GO:0009150	purine ribonucleotide metabolic process	-8.06791	-5.22219	11674,11676,11950,13806,14433,21991,28080,55951,66218,67184,68197,71679,216739,595136	Aldoa,Aldoc,Atp5pb,Eno1,Gapdh,Tpi1,Atp5po,Mpc1,Ndufb9,Ndufa13,Ndufc2,Atp5pd,Acsl6,Ndufs5	14/367
1_Member	GO Biological Processes	GO:0006754	ATP biosynthetic process	-8.00927	-5.19573	11674,11950,28080,66218,67184,68197,71679,595136	Aldoa,Atp5pb,Atp5po,Ndufb9,Ndufa13,Ndufc2,Atp5pd,Ndufs5	8/80
1_Member	KEGG Pathway	mmu05010	Alzheimer disease - Mus musculus (house mouse)	-7.81985	-5.02156	11816,11950,12857,12858,12859,12868,14433,20168,28080,66218,67184,68197,71679,595136	Apoe,Atp5pb,Cox4i1,Cox5a,Cox5b,Cox8a,Gapdh,Rtn3,Atp5po,Ndufb9,Ndufa13,Ndufc2,Atp5pd,Ndufs5	14/384
1_Member	GO Biological Processes	GO:0009259	ribonucleotide metabolic process	-7.7915	-5.00793	11674,11676,11950,13806,14433,21991,28080,55951,66218,67184,68197,71679,216739,595136	Aldoa,Aldoc,Atp5pb,Eno1,Gapdh,Tpi1,Atp5po,Mpc1,Ndufb9,Ndufa13,Ndufc2,Atp5pd,Acsl6,Ndufs5	14/386
1_Member	KEGG Pathway	mmu05020	Prion disease - Mus musculus (house mouse)	-7.73735	-4.96802	11950,12857,12858,12859,12868,19122,28080,66218,67184,68197,71679,595136	Atp5pb,Cox4i1,Cox5a,Cox5b,Cox8a,Prnp,Atp5po,Ndufb9,Ndufa13,Ndufc2,Atp5pd,Ndufs5	12/268
1_Member	GO Biological Processes	GO:0019693	ribose phosphate metabolic process	-7.59769	-4.84215	11674,11676,11950,13806,14433,21991,28080,55951,66218,67184,68197,71679,216739,595136	Aldoa,Aldoc,Atp5pb,Eno1,Gapdh,Tpi1,Atp5po,Mpc1,Ndufb9,Ndufa13,Ndufc2,Atp5pd,Acsl6,Ndufs5	14/400
1_Member	GO Biological Processes	GO:0009152	purine ribonucleotide biosynthetic process	-7.56381	-4.82164	11674,11950,28080,55951,66218,67184,68197,71679,216739,595136	Aldoa,Atp5pb,Atp5po,Mpc1,Ndufb9,Ndufa13,Ndufc2,Atp5pd,Acsl6,Ndufs5	10/173
1_Member	GO Biological Processes	GO:0009206	purine ribonucleoside triphosphate biosynthetic process	-7.52533	-4.79611	11674,11950,28080,66218,67184,68197,71679,595136	Aldoa,Atp5pb,Atp5po,Ndufb9,Ndufa13,Ndufc2,Atp5pd,Ndufs5	8/92
1_Member	GO Biological Processes	GO:0009145	purine nucleoside triphosphate biosynthetic process	-7.48816	-4.77153	11674,11950,28080,66218,67184,68197,71679,595136	Aldoa,Atp5pb,Atp5po,Ndufb9,Ndufa13,Ndufc2,Atp5pd,Ndufs5	8/93
1_Member	GO Biological Processes	GO:0042776	proton motive force-driven mitochondrial ATP synthesis	-7.39159	-4.6872	11950,28080,66218,67184,68197,71679,595136	Atp5pb,Atp5po,Ndufb9,Ndufa13,Ndufc2,Atp5pd,Ndufs5	7/63
1_Member	GO Biological Processes	GO:0009201	ribonucleoside triphosphate biosynthetic process	-7.34372	-4.65123	11674,11950,28080,66218,67184,68197,71679,595136	Aldoa,Atp5pb,Atp5po,Ndufb9,Ndufa13,Ndufc2,Atp5pd,Ndufs5	8/97
1_Member	GO Biological Processes	GO:0009260	ribonucleotide biosynthetic process	-7.28778	-4.60687	11674,11950,28080,55951,66218,67184,68197,71679,216739,595136	Aldoa,Atp5pb,Atp5po,Mpc1,Ndufb9,Ndufa13,Ndufc2,Atp5pd,Acsl6,Ndufs5	10/185
1_Member	GO Biological Processes	GO:0015986	proton motive force-driven ATP synthesis	-7.1574	-4.49877	11950,28080,66218,67184,68197,71679,595136	Atp5pb,Atp5po,Ndufb9,Ndufa13,Ndufc2,Atp5pd,Ndufs5	7/68
1_Member	GO Biological Processes	GO:0009142	nucleoside triphosphate biosynthetic process	-7.13886	-4.49095	11674,11950,28080,66218,67184,68197,71679,595136	Aldoa,Atp5pb,Atp5po,Ndufb9,Ndufa13,Ndufc2,Atp5pd,Ndufs5	8/103
1_Member	GO Biological Processes	GO:0046390	ribose phosphate biosynthetic process	-7.11461	-4.47717	11674,11950,28080,55951,66218,67184,68197,71679,216739,595136	Aldoa,Atp5pb,Atp5po,Mpc1,Ndufb9,Ndufa13,Ndufc2,Atp5pd,Acsl6,Ndufs5	10/193
1_Member	KEGG Pathway	mmu05014	Amyotrophic lateral sclerosis - Mus musculus (house mouse)	-7.10316	-4.47594	11950,12857,12858,12859,12868,20511,28080,66218,67184,68197,71679,103172,595136	Atp5pb,Cox4i1,Cox5a,Cox5b,Cox8a,Slc1a2,Atp5po,Ndufb9,Ndufa13,Ndufc2,Atp5pd,Chchd10,Ndufs5	13/370
1_Member	GO Biological Processes	GO:0006164	purine nucleotide biosynthetic process	-6.96953	-4.35229	11674,11950,28080,55951,66218,67184,68197,71679,216739,595136	Aldoa,Atp5pb,Atp5po,Mpc1,Ndufb9,Ndufa13,Ndufc2,Atp5pd,Acsl6,Ndufs5	10/200
1_Member	GO Biological Processes	GO:0072522	purine-containing compound biosynthetic process	-6.83003	-4.2321	11674,11950,28080,55951,66218,67184,68197,71679,216739,595136	Aldoa,Atp5pb,Atp5po,Mpc1,Ndufb9,Ndufa13,Ndufc2,Atp5pd,Acsl6,Ndufs5	10/207
1_Member	KEGG Pathway	mmu05012	Parkinson disease - Mus musculus (house mouse)	-6.78103	-4.19243	11950,12857,12858,12859,12868,28080,66218,67184,68197,71679,595136	Atp5pb,Cox4i1,Cox5a,Cox5b,Cox8a,Atp5po,Ndufb9,Ndufa13,Ndufc2,Atp5pd,Ndufs5	11/266
1_Member	GO Biological Processes	GO:1901137	carbohydrate derivative biosynthetic process	-6.5939	-4.01445	11674,11950,13135,13806,14433,21991,28080,55951,56374,66218,67184,68197,71679,216739,595136	Aldoa,Atp5pb,Dad1,Eno1,Gapdh,Tpi1,Atp5po,Mpc1,Tmem59,Ndufb9,Ndufa13,Ndufc2,Atp5pd,Acsl6,Ndufs5	15/560
1_Member	WikiPathways	WP1248	Oxidative phosphorylation	-6.40449	-3.86807	11950,28080,66218,68197,71679,595136	Atp5pb,Atp5po,Ndufb9,Ndufc2,Atp5pd,Ndufs5	6/54
1_Member	GO Biological Processes	GO:0009165	nucleotide biosynthetic process	-6.3377	-3.80941	11674,11950,28080,55951,66218,67184,68197,71679,216739,595136	Aldoa,Atp5pb,Atp5po,Mpc1,Ndufb9,Ndufa13,Ndufc2,Atp5pd,Acsl6,Ndufs5	10/234
1_Member	GO Biological Processes	GO:1901293	nucleoside phosphate biosynthetic process	-6.30382	-3.78349	11674,11950,28080,55951,66218,67184,68197,71679,216739,595136	Aldoa,Atp5pb,Atp5po,Mpc1,Ndufb9,Ndufa13,Ndufc2,Atp5pd,Acsl6,Ndufs5	10/236
1_Member	KEGG Pathway	mmu05022	Pathways of neurodegeneration - multiple diseases - Mus musculus (house mouse)	-5.11906	-2.78779	11950,12857,12858,12859,12868,19122,28080,66218,67184,68197,71679,595136	Atp5pb,Cox4i1,Cox5a,Cox5b,Cox8a,Prnp,Atp5po,Ndufb9,Ndufa13,Ndufc2,Atp5pd,Ndufs5	12/473
1_Member	CORUM	CORUM:381	Respiratory chain complex I, mitochondrial	-4.37415	-2.13877	66218,67184,68197,595136	Ndufb9,Ndufa13,Ndufc2,Ndufs5	4/37
1_Member	CORUM	CORUM:382	Respiratory chain complex I, mitochondrial	-4.23838	-2.03034	66218,67184,68197,595136	Ndufb9,Ndufa13,Ndufc2,Ndufs5	4/40
1_Member	Reactome Gene Sets	R-MMU-6799198	Complex I biogenesis	-3.63258	-1.49574	66218,67184,68197,595136	Ndufb9,Ndufa13,Ndufc2,Ndufs5	4/57
1_Member	GO Biological Processes	GO:0010257	NADH dehydrogenase complex assembly	-3.41263	-1.3103	66218,67184,68197,595136	Ndufb9,Ndufa13,Ndufc2,Ndufs5	4/65
1_Member	GO Biological Processes	GO:0032981	mitochondrial respiratory chain complex I assembly	-3.41263	-1.3103	66218,67184,68197,595136	Ndufb9,Ndufa13,Ndufc2,Ndufs5	4/65
1_Member	KEGG Pathway	mmu04723	Retrograde endocannabinoid signaling - Mus musculus (house mouse)	-2.93364	-0.915985	23945,66218,67184,68197,595136	Mgll,Ndufb9,Ndufa13,Ndufc2,Ndufs5	5/149
1_Member	GO Biological Processes	GO:0033108	mitochondrial respiratory chain complex assembly	-2.64892	-0.687084	66218,67184,68197,595136	Ndufb9,Ndufa13,Ndufc2,Ndufs5	4/104
2_Summary	WikiPathways	WP157	Glycolysis and gluconeogenesis	-9.75864	-6.53934	11674,11676,13806,14433,16828,16832,21991,55951,54683,14645,16592,14661,11816,106861,54371,216558,27226,230904,15483	Aldoa,Aldoc,Eno1,Gapdh,Ldha,Ldhb,Tpi1,Mpc1,Prdx5,Glul,Fabp5,Glud1,Apoe,Abhd3,Chst2,Ugp2,Pla2g7,Fbxo2,Hsd11b1	19/-
2_Member	WikiPathways	WP157	Glycolysis and gluconeogenesis	-9.75864	-6.53934	11674,11676,13806,14433,16828,16832,21991,55951	Aldoa,Aldoc,Eno1,Gapdh,Ldha,Ldhb,Tpi1,Mpc1	8/49
2_Member	GO Biological Processes	GO:0006090	pyruvate metabolic process	-8.00927	-5.19573	11674,11676,13806,14433,16828,16832,21991,55951	Aldoa,Aldoc,Eno1,Gapdh,Ldha,Ldhb,Tpi1,Mpc1	8/80
2_Member	KEGG Pathway	mmu00010	Glycolysis / Gluconeogenesis - Mus musculus (house mouse)	-7.2027	-4.53307	11674,11676,13806,14433,16828,16832,21991	Aldoa,Aldoc,Eno1,Gapdh,Ldha,Ldhb,Tpi1	7/67
2_Member	GO Biological Processes	GO:0006007	glucose catabolic process	-6.83575	-4.2321	11674,13806,14433,16828,21991	Aldoa,Eno1,Gapdh,Ldha,Tpi1	5/24
2_Member	GO Biological Processes	GO:0046496	nicotinamide nucleotide metabolic process	-6.48614	-3.91564	11674,11676,13806,14433,16828,16832,21991,54683	Aldoa,Aldoc,Eno1,Gapdh,Ldha,Ldhb,Tpi1,Prdx5	8/125
2_Member	GO Biological Processes	GO:0019362	pyridine nucleotide metabolic process	-6.43318	-3.88849	11674,11676,13806,14433,16828,16832,21991,54683	Aldoa,Aldoc,Eno1,Gapdh,Ldha,Ldhb,Tpi1,Prdx5	8/127
2_Member	GO Biological Processes	GO:0072524	pyridine-containing compound metabolic process	-6.20572	-3.71588	11674,11676,13806,14433,16828,16832,21991,54683	Aldoa,Aldoc,Eno1,Gapdh,Ldha,Ldhb,Tpi1,Prdx5	8/136
2_Member	GO Biological Processes	GO:0019674	NAD metabolic process	-6.17208	-3.68954	11674,13806,14433,16828,16832,21991	Aldoa,Eno1,Gapdh,Ldha,Ldhb,Tpi1	6/59
2_Member	GO Biological Processes	GO:0019320	hexose catabolic process	-5.90973	-3.45522	11674,13806,14433,16828,21991	Aldoa,Eno1,Gapdh,Ldha,Tpi1	5/36
2_Member	GO Biological Processes	GO:0046365	monosaccharide catabolic process	-5.78905	-3.36028	11674,13806,14433,16828,21991	Aldoa,Eno1,Gapdh,Ldha,Tpi1	5/38
2_Member	GO Biological Processes	GO:0006735	NADH regeneration	-5.78212	-3.36028	11674,13806,14433,21991	Aldoa,Eno1,Gapdh,Tpi1	4/17
2_Member	GO Biological Processes	GO:0061621	canonical glycolysis	-5.78212	-3.36028	11674,13806,14433,21991	Aldoa,Eno1,Gapdh,Tpi1	4/17
2_Member	GO Biological Processes	GO:0061718	glucose catabolic process to pyruvate	-5.78212	-3.36028	11674,13806,14433,21991	Aldoa,Eno1,Gapdh,Tpi1	4/17
2_Member	GO Biological Processes	GO:0046184	aldehyde biosynthetic process	-5.47871	-3.1045	11674,13806,14433,21991	Aldoa,Eno1,Gapdh,Tpi1	4/20
2_Member	GO Biological Processes	GO:0061620	glycolytic process through glucose-6-phosphate	-5.47871	-3.1045	11674,13806,14433,21991	Aldoa,Eno1,Gapdh,Tpi1	4/20
2_Member	KEGG Pathway	mmu01230	Biosynthesis of amino acids - Mus musculus (house mouse)	-5.41898	-3.05038	11674,11676,13806,14433,14645,21991	Aldoa,Aldoc,Eno1,Gapdh,Glul,Tpi1	6/79
2_Member	GO Biological Processes	GO:0019677	NAD catabolic process	-5.30332	-2.9617	11674,13806,14433,21991	Aldoa,Eno1,Gapdh,Tpi1	4/22
2_Member	GO Biological Processes	GO:0061615	glycolytic process through fructose-6-phosphate	-5.30332	-2.9617	11674,13806,14433,21991	Aldoa,Eno1,Gapdh,Tpi1	4/22
2_Member	Reactome Gene Sets	R-MMU-70263	Gluconeogenesis	-5.22211	-2.8857	11674,11676,14433,21991	Aldoa,Aldoc,Gapdh,Tpi1	4/23
2_Member	GO Biological Processes	GO:0006096	glycolytic process	-5.1004	-2.77421	11674,11676,13806,14433,21991	Aldoa,Aldoc,Eno1,Gapdh,Tpi1	5/52
2_Member	GO Biological Processes	GO:0006006	glucose metabolic process	-5.00455	-2.68337	11674,11676,13806,14433,16592,16828,21991	Aldoa,Aldoc,Eno1,Gapdh,Fabp5,Ldha,Tpi1	7/141
2_Member	GO Biological Processes	GO:0046032	ADP catabolic process	-4.94044	-2.62423	11674,11676,13806,14433,21991	Aldoa,Aldoc,Eno1,Gapdh,Tpi1	5/56
2_Member	GO Biological Processes	GO:0016052	carbohydrate catabolic process	-4.82559	-2.51915	11674,11676,13806,14433,16828,21991	Aldoa,Aldoc,Eno1,Gapdh,Ldha,Tpi1	6/100
2_Member	GO Biological Processes	GO:0009137	purine nucleoside diphosphate catabolic process	-4.79244	-2.50488	11674,11676,13806,14433,21991	Aldoa,Aldoc,Eno1,Gapdh,Tpi1	5/60
2_Member	GO Biological Processes	GO:0009181	purine ribonucleoside diphosphate catabolic process	-4.79244	-2.50488	11674,11676,13806,14433,21991	Aldoa,Aldoc,Eno1,Gapdh,Tpi1	5/60
2_Member	GO Biological Processes	GO:0019364	pyridine nucleotide catabolic process	-4.79244	-2.50488	11674,11676,13806,14433,21991	Aldoa,Aldoc,Eno1,Gapdh,Tpi1	5/60
2_Member	GO Biological Processes	GO:0046031	ADP metabolic process	-4.79244	-2.50488	11674,11676,13806,14433,21991	Aldoa,Aldoc,Eno1,Gapdh,Tpi1	5/60
2_Member	GO Biological Processes	GO:0009191	ribonucleoside diphosphate catabolic process	-4.65481	-2.37639	11674,11676,13806,14433,21991	Aldoa,Aldoc,Eno1,Gapdh,Tpi1	5/64
2_Member	GO Biological Processes	GO:0072526	pyridine-containing compound catabolic process	-4.65481	-2.37639	11674,11676,13806,14433,21991	Aldoa,Aldoc,Eno1,Gapdh,Tpi1	5/64
2_Member	GO Biological Processes	GO:0009135	purine nucleoside diphosphate metabolic process	-4.62187	-2.3524	11674,11676,13806,14433,21991	Aldoa,Aldoc,Eno1,Gapdh,Tpi1	5/65
2_Member	GO Biological Processes	GO:0009179	purine ribonucleoside diphosphate metabolic process	-4.62187	-2.3524	11674,11676,13806,14433,21991	Aldoa,Aldoc,Eno1,Gapdh,Tpi1	5/65
2_Member	GO Biological Processes	GO:0009134	nucleoside diphosphate catabolic process	-4.55761	-2.29255	11674,11676,13806,14433,21991	Aldoa,Aldoc,Eno1,Gapdh,Tpi1	5/67
2_Member	KEGG Pathway	mmu04066	HIF-1 signaling pathway - Mus musculus (house mouse)	-4.52343	-2.26274	11674,11676,13806,14433,16828,16832	Aldoa,Aldoc,Eno1,Gapdh,Ldha,Ldhb	6/113
2_Member	GO Biological Processes	GO:0046166	glyceraldehyde-3-phosphate biosynthetic process	-4.51853	-2.26216	13806,14433,21991	Eno1,Gapdh,Tpi1	3/12
2_Member	GO Biological Processes	GO:0019318	hexose metabolic process	-4.38283	-2.14333	11674,11676,13806,14433,16592,16828,21991	Aldoa,Aldoc,Eno1,Gapdh,Fabp5,Ldha,Tpi1	7/176
2_Member	KEGG Pathway	mmu01200	Carbon metabolism - Mus musculus (house mouse)	-4.35606	-2.12475	11674,11676,13806,14433,14661,21991	Aldoa,Aldoc,Eno1,Gapdh,Glud1,Tpi1	6/121
2_Member	GO Biological Processes	GO:0006734	NADH metabolic process	-4.28238	-2.06308	11674,13806,14433,21991	Aldoa,Eno1,Gapdh,Tpi1	4/39
2_Member	GO Biological Processes	GO:0009185	ribonucleoside diphosphate metabolic process	-4.26491	-2.04954	11674,11676,13806,14433,21991	Aldoa,Aldoc,Eno1,Gapdh,Tpi1	5/77
2_Member	GO Biological Processes	GO:0009132	nucleoside diphosphate metabolic process	-4.10862	-1.90863	11674,11676,13806,14433,21991	Aldoa,Aldoc,Eno1,Gapdh,Tpi1	5/83
2_Member	GO Biological Processes	GO:0005996	monosaccharide metabolic process	-4.06004	-1.86381	11674,11676,13806,14433,16592,16828,21991	Aldoa,Aldoc,Eno1,Gapdh,Fabp5,Ldha,Tpi1	7/198
2_Member	GO Biological Processes	GO:0019682	glyceraldehyde-3-phosphate metabolic process	-3.88632	-1.71905	13806,14433,21991	Eno1,Gapdh,Tpi1	3/19
2_Member	GO Biological Processes	GO:0009154	purine ribonucleotide catabolic process	-3.87391	-1.71013	11674,11676,13806,14433,21991	Aldoa,Aldoc,Eno1,Gapdh,Tpi1	5/93
2_Member	GO Biological Processes	GO:0006094	gluconeogenesis	-3.85459	-1.69427	11676,13806,14433,21991	Aldoc,Eno1,Gapdh,Tpi1	4/50
2_Member	GO Biological Processes	GO:0019319	hexose biosynthetic process	-3.72388	-1.57378	11676,13806,14433,21991	Aldoc,Eno1,Gapdh,Tpi1	4/54
2_Member	GO Biological Processes	GO:0009261	ribonucleotide catabolic process	-3.68539	-1.54527	11674,11676,13806,14433,21991	Aldoa,Aldoc,Eno1,Gapdh,Tpi1	5/102
2_Member	GO Biological Processes	GO:0006195	purine nucleotide catabolic process	-3.62662	-1.49304	11674,11676,13806,14433,21991	Aldoa,Aldoc,Eno1,Gapdh,Tpi1	5/105
2_Member	Reactome Gene Sets	R-MMU-70171	Glycolysis	-3.51867	-1.40099	11674,11676,14433,21991	Aldoa,Aldoc,Gapdh,Tpi1	4/61
2_Member	GO Biological Processes	GO:0072523	purine-containing compound catabolic process	-3.51452	-1.39995	11674,11676,13806,14433,21991	Aldoa,Aldoc,Eno1,Gapdh,Tpi1	5/111
2_Member	GO Biological Processes	GO:0046364	monosaccharide biosynthetic process	-3.49146	-1.37999	11676,13806,14433,21991	Aldoc,Eno1,Gapdh,Tpi1	4/62
2_Member	GO Biological Processes	GO:0044282	small molecule catabolic process	-3.44673	-1.33832	11674,11816,13806,14433,14661,16828,21991,106861	Aldoa,Apoe,Eno1,Gapdh,Glud1,Ldha,Tpi1,Abhd3	8/329
2_Member	GO Biological Processes	GO:0005975	carbohydrate metabolic process	-3.39798	-1.29866	11674,11676,13806,14433,16592,16828,21991,54371,216558	Aldoa,Aldoc,Eno1,Gapdh,Fabp5,Ldha,Tpi1,Chst2,Ugp2	9/422
2_Member	GO Biological Processes	GO:0046434	organophosphate catabolic process	-3.3241	-1.24525	11674,11676,13806,14433,21991,27226	Aldoa,Aldoc,Eno1,Gapdh,Tpi1,Pla2g7	6/187
2_Member	GO Biological Processes	GO:0009166	nucleotide catabolic process	-3.3094	-1.2334	11674,11676,13806,14433,21991	Aldoa,Aldoc,Eno1,Gapdh,Tpi1	5/123
2_Member	GO Biological Processes	GO:0016051	carbohydrate biosynthetic process	-3.29333	-1.22016	11676,13806,14433,21991,216558	Aldoc,Eno1,Gapdh,Tpi1,Ugp2	5/124
2_Member	Reactome Gene Sets	R-MMU-70326	Glucose metabolism	-3.28969	-1.21933	11674,11676,14433,21991	Aldoa,Aldoc,Gapdh,Tpi1	4/70
2_Member	GO Biological Processes	GO:0006081	cellular aldehyde metabolic process	-3.19809	-1.1388	11674,13806,14433,21991	Aldoa,Eno1,Gapdh,Tpi1	4/74
2_Member	GO Biological Processes	GO:1901292	nucleoside phosphate catabolic process	-3.18482	-1.12824	11674,11676,13806,14433,21991	Aldoa,Aldoc,Eno1,Gapdh,Tpi1	5/131
2_Member	KEGG Pathway	mmu00051	Fructose and mannose metabolism - Mus musculus (house mouse)	-3.04726	-1.00668	11674,11676,21991	Aldoa,Aldoc,Tpi1	3/36
2_Member	GO Biological Processes	GO:1901136	carbohydrate derivative catabolic process	-3.0179	-0.982514	11674,11676,13806,14433,21991,230904	Aldoa,Aldoc,Eno1,Gapdh,Tpi1,Fbxo2	6/214
2_Member	Reactome Gene Sets	R-MMU-71387	Metabolism of carbohydrates	-2.63146	-0.676123	11674,11676,14433,21991,54371,216558	Aldoa,Aldoc,Gapdh,Tpi1,Chst2,Ugp2	6/255
2_Member	GO Biological Processes	GO:1901361	organic cyclic compound catabolic process	-2.25739	-0.373279	11674,11676,11816,13806,14433,15483,21991	Aldoa,Aldoc,Apoe,Eno1,Gapdh,Hsd11b1,Tpi1	7/403
3_Summary	CORUM	CORUM:538	Cytochrome c oxidase, mitochondrial	-6.45526	-3.89477	12857,12858,12859,12868,66218,68197,20512,67184,595136,18477,54683,11932,11984,68024,232440	Cox4i1,Cox5a,Cox5b,Cox8a,Ndufb9,Ndufc2,Slc1a3,Ndufa13,Ndufs5,Prdx1,Prdx5,Atp1b2,Atp6v0c,H2bc4,H2aj	15/-
3_Member	CORUM	CORUM:538	Cytochrome c oxidase, mitochondrial	-6.45526	-3.89477	12857,12858,12859,12868	Cox4i1,Cox5a,Cox5b,Cox8a	4/12
3_Member	GO Biological Processes	GO:0019646	aerobic electron transport chain	-6.08507	-3.61677	12857,12858,12859,12868,66218,68197	Cox4i1,Cox5a,Cox5b,Cox8a,Ndufb9,Ndufc2	6/61
3_Member	GO Biological Processes	GO:0022904	respiratory electron transport chain	-6.05932	-3.59796	12857,12858,12859,12868,20512,66218,68197	Cox4i1,Cox5a,Cox5b,Cox8a,Slc1a3,Ndufb9,Ndufc2	7/98
3_Member	Reactome Gene Sets	R-MMU-611105	Respiratory electron transport	-5.88432	-3.43654	12857,12858,12868,66218,67184,68197,595136	Cox4i1,Cox5a,Cox8a,Ndufb9,Ndufa13,Ndufc2,Ndufs5	7/104
3_Member	KEGG Pathway	mmu04932	Non-alcoholic fatty liver disease - Mus musculus (house mouse)	-5.73415	-3.31856	12857,12858,12859,12868,66218,67184,68197,595136	Cox4i1,Cox5a,Cox5b,Cox8a,Ndufb9,Ndufa13,Ndufc2,Ndufs5	8/157
3_Member	GO Biological Processes	GO:0022900	electron transport chain	-5.72008	-3.31064	12857,12858,12859,12868,20512,66218,68197	Cox4i1,Cox5a,Cox5b,Cox8a,Slc1a3,Ndufb9,Ndufc2	7/110
3_Member	GO Biological Processes	GO:0042775	mitochondrial ATP synthesis coupled electron transport	-5.65619	-3.25283	12857,12858,12859,12868,66218,68197	Cox4i1,Cox5a,Cox5b,Cox8a,Ndufb9,Ndufc2	6/72
3_Member	GO Biological Processes	GO:0042773	ATP synthesis coupled electron transport	-5.58593	-3.18856	12857,12858,12859,12868,66218,68197	Cox4i1,Cox5a,Cox5b,Cox8a,Ndufb9,Ndufc2	6/74
3_Member	GO Biological Processes	GO:0006123	mitochondrial electron transport, cytochrome c to oxygen	-5.57385	-3.18822	12857,12858,12859,12868	Cox4i1,Cox5a,Cox5b,Cox8a	4/19
3_Member	Reactome Gene Sets	R-MMU-5628897	TP53 Regulates Metabolic Genes	-4.4057	-2.16204	12857,12858,12868,18477,54683	Cox4i1,Cox5a,Cox8a,Prdx1,Prdx5	5/72
3_Member	KEGG Pathway	mmu04260	Cardiac muscle contraction - Mus musculus (house mouse)	-4.01118	-1.82237	11932,12857,12858,12859,12868	Atp1b2,Cox4i1,Cox5a,Cox5b,Cox8a	5/87
3_Member	Reactome Gene Sets	R-MMU-9711123	Cellular response to chemical stress	-2.80874	-0.810499	12857,12858,12868,18477,54683	Cox4i1,Cox5a,Cox8a,Prdx1,Prdx5	5/159
3_Member	Reactome Gene Sets	R-MMU-9707564	Cytoprotection by HMOX1	-2.60726	-0.658325	12857,12858,12868	Cox4i1,Cox5a,Cox8a	3/51
3_Member	Reactome Gene Sets	R-MMU-2262752	Cellular responses to stress	-2.27512	-0.387344	11984,12857,12858,12868,18477,54683,68024,232440	Atp6v0c,Cox4i1,Cox5a,Cox8a,Prdx1,Prdx5,H2bc4,H2aj	8/505
3_Member	Reactome Gene Sets	R-MMU-8953897	Cellular responses to stimuli	-2.26503	-0.379092	11984,12857,12858,12868,18477,54683,68024,232440	Atp6v0c,Cox4i1,Cox5a,Cox8a,Prdx1,Prdx5,H2bc4,H2aj	8/507
4_Summary	GO Biological Processes	GO:0032787	monocarboxylic acid metabolic process	-6.44789	-3.89477	11674,11676,13806,14433,16828,16832,19659,20512,21991,23945,55951,67111,106861,216739,625249,14645,22117	Aldoa,Aldoc,Eno1,Gapdh,Ldha,Ldhb,Rbp1,Slc1a3,Tpi1,Mgll,Mpc1,Naaa,Abhd3,Acsl6,Gpx4,Glul,Tst	17/-
4_Member	GO Biological Processes	GO:0032787	monocarboxylic acid metabolic process	-6.44789	-3.89477	11674,11676,13806,14433,16828,16832,19659,20512,21991,23945,55951,67111,106861,216739,625249	Aldoa,Aldoc,Eno1,Gapdh,Ldha,Ldhb,Rbp1,Slc1a3,Tpi1,Mgll,Mpc1,Naaa,Abhd3,Acsl6,Gpx4	15/575
4_Member	GO Biological Processes	GO:0044283	small molecule biosynthetic process	-5.30887	-2.9617	11674,11676,13806,14433,14645,16828,16832,19659,20512,21991,23945,106861	Aldoa,Aldoc,Eno1,Gapdh,Glul,Ldha,Ldhb,Rbp1,Slc1a3,Tpi1,Mgll,Abhd3	12/453
4_Member	GO Biological Processes	GO:0046394	carboxylic acid biosynthetic process	-3.37674	-1.2804	14645,16828,16832,19659,20512,23945,106861	Glul,Ldha,Ldhb,Rbp1,Slc1a3,Mgll,Abhd3	7/256
4_Member	GO Biological Processes	GO:0016053	organic acid biosynthetic process	-3.3465	-1.2619	14645,16828,16832,19659,20512,23945,106861	Glul,Ldha,Ldhb,Rbp1,Slc1a3,Mgll,Abhd3	7/259
4_Member	GO Biological Processes	GO:0072330	monocarboxylic acid biosynthetic process	-2.78485	-0.796002	16828,16832,19659,23945,106861	Ldha,Ldhb,Rbp1,Mgll,Abhd3	5/161
4_Member	KEGG Pathway	mmu00270	Cysteine and methionine metabolism - Mus musculus (house mouse)	-2.51359	-0.581277	16828,16832,22117	Ldha,Ldhb,Tst	3/55
5_Summary	WikiPathways	WP4466	Oxidative stress and redox pathway	-6.24648	-3.74825	14862,14866,18477,20511,54683,56615,625249,15483,54371,55951,216739,216558,19122,20512,107771,13030	Gstm1,Gstm5,Prdx1,Slc1a2,Prdx5,Mgst1,Gpx4,Hsd11b1,Chst2,Mpc1,Acsl6,Ugp2,Prnp,Slc1a3,Bmyc,Ctsb	16/-
5_Member	WikiPathways	WP4466	Oxidative stress and redox pathway	-6.24648	-3.74825	14862,14866,18477,20511,54683,56615,625249	Gstm1,Gstm5,Prdx1,Slc1a2,Prdx5,Mgst1,Gpx4	7/92
5_Member	GO Biological Processes	GO:0006749	glutathione metabolic process	-3.51867	-1.40099	14862,14866,20511,56615	Gstm1,Gstm5,Slc1a2,Mgst1	4/61
5_Member	KEGG Pathway	mmu00480	Glutathione metabolism - Mus musculus (house mouse)	-3.24319	-1.1784	14862,14866,56615,625249	Gstm1,Gstm5,Mgst1,Gpx4	4/72
5_Member	KEGG Pathway	mmu00980	Metabolism of xenobiotics by cytochrome P450 - Mus musculus (house mouse)	-3.19809	-1.1388	14862,14866,15483,56615	Gstm1,Gstm5,Hsd11b1,Mgst1	4/74
5_Member	WikiPathways	WP1251	Metapathway biotransformation	-3.04073	-1.00275	14862,14866,54371,56615,625249	Gstm1,Gstm5,Chst2,Mgst1,Gpx4	5/141
5_Member	KEGG Pathway	mmu05204	Chemical carcinogenesis - DNA adducts - Mus musculus (house mouse)	-2.9911	-0.960857	14862,14866,15483,56615	Gstm1,Gstm5,Hsd11b1,Mgst1	4/84
5_Member	Reactome Gene Sets	R-MMU-156590	Glutathione conjugation	-2.97814	-0.952982	14862,14866,56615	Gstm1,Gstm5,Mgst1	3/38
5_Member	GO Biological Processes	GO:0006790	sulfur compound metabolic process	-2.91348	-0.900128	14862,14866,20511,54371,55951,56615,216739	Gstm1,Gstm5,Slc1a2,Chst2,Mpc1,Mgst1,Acsl6	7/307
5_Member	Reactome Gene Sets	R-MMU-156580	Phase II - Conjugation of compounds	-2.74324	-0.761307	14862,14866,56615,216558	Gstm1,Gstm5,Mgst1,Ugp2	4/98
5_Member	GO Biological Processes	GO:0009410	response to xenobiotic stimulus	-2.61905	-0.665853	14862,14866,19122,20511,20512,56615,107771	Gstm1,Gstm5,Prnp,Slc1a2,Slc1a3,Mgst1,Bmyc	7/346
5_Member	GO Biological Processes	GO:0006575	cellular modified amino acid metabolic process	-2.47318	-0.550945	13030,14862,14866,20511,56615	Ctsb,Gstm1,Gstm5,Slc1a2,Mgst1	5/190
5_Member	KEGG Pathway	mmu00982	Drug metabolism - cytochrome P450 - Mus musculus (house mouse)	-2.20184	-0.332087	14862,14866,56615	Gstm1,Gstm5,Mgst1	3/71
5_Member	KEGG Pathway	mmu01524	Platinum drug resistance - Mus musculus (house mouse)	-2.05906	-0.210569	14862,14866,56615	Gstm1,Gstm5,Mgst1	3/80
6_Summary	Reactome Gene Sets	R-MMU-112313	Neurotransmitter uptake and metabolism In glial cells	-6.24551	-3.74825	14645,20511,20512,16828,16832,12725,54403,57776,14609,67111,21912,20168,11984	Glul,Slc1a2,Slc1a3,Ldha,Ldhb,Clcn3,Slc4a4,Ttyh1,Gja1,Naaa,Tspan7,Rtn3,Atp6v0c	13/-
6_Member	Reactome Gene Sets	R-MMU-112313	Neurotransmitter uptake and metabolism In glial cells	-6.24551	-3.74825	14645,20511,20512	Glul,Slc1a2,Slc1a3	3/4
6_Member	Reactome Gene Sets	R-MMU-210455	Astrocytic Glutamate-Glutamine Uptake And Metabolism	-6.24551	-3.74825	14645,20511,20512	Glul,Slc1a2,Slc1a3	3/4
6_Member	WikiPathways	WP5298	Dravet syndrome Scn1a A1783V point mutation model	-4.4057	-2.16204	14645,16828,16832,20511,20512	Glul,Ldha,Ldhb,Slc1a2,Slc1a3	5/72
6_Member	GO Biological Processes	GO:0006820	monoatomic anion transport	-3.14031	-1.09446	12725,20511,20512,54403,57776	Clcn3,Slc1a2,Slc1a3,Slc4a4,Ttyh1	5/134
6_Member	GO Biological Processes	GO:0015800	acidic amino acid transport	-2.79222	-0.801045	14609,20511,20512	Gja1,Slc1a2,Slc1a3	3/44
6_Member	Reactome Gene Sets	R-MMU-112310	Neurotransmitter release cycle	-2.68293	-0.714496	20511,20512,67111	Slc1a2,Slc1a3,Naaa	3/48
6_Member	Reactome Gene Sets	R-MMU-112315	Transmission across Chemical Synapses	-2.38779	-0.483454	14645,20511,20512,21912,67111	Glul,Slc1a2,Slc1a3,Tspan7,Naaa	5/199
6_Member	GO Biological Processes	GO:0006835	dicarboxylic acid transport	-2.21894	-0.347419	14609,20511,20512	Gja1,Slc1a2,Slc1a3	3/70
6_Member	Reactome Gene Sets	R-MMU-112316	Neuronal System	-2.15984	-0.295352	14645,20168,20511,20512,21912,67111	Glul,Rtn3,Slc1a2,Slc1a3,Tspan7,Naaa	6/319
6_Member	GO Biological Processes	GO:0098656	monoatomic anion transmembrane transport	-2.15211	-0.289354	12725,20511,20512	Clcn3,Slc1a2,Slc1a3	3/74
6_Member	KEGG Pathway	mmu04721	Synaptic vesicle cycle - Mus musculus (house mouse)	-2.10457	-0.246996	11984,20511,20512	Atp6v0c,Slc1a2,Slc1a3	3/77
7_Summary	GO Biological Processes	GO:0019725	cellular homeostasis	-6.12921	-3.65385	11674,11816,11829,11932,11984,12349,12725,14645,16783,18477,19122,20512,54403,54683,107771,110213,14661,12215,16816,20511,57776,14609,13030,17775	Aldoa,Apoe,Aqp4,Atp1b2,Atp6v0c,Car2,Clcn3,Glul,Lamp1,Prdx1,Prnp,Slc1a3,Slc4a4,Prdx5,Bmyc,Tmbim6,Glud1,Bsg,Lcat,Slc1a2,Ttyh1,Gja1,Ctsb,Laptm4a	24/-
7_Member	GO Biological Processes	GO:0019725	cellular homeostasis	-6.12921	-3.65385	11674,11816,11829,11932,11984,12349,12725,14645,16783,18477,19122,20512,54403,54683,107771,110213	Aldoa,Apoe,Aqp4,Atp1b2,Atp6v0c,Car2,Clcn3,Glul,Lamp1,Prdx1,Prnp,Slc1a3,Slc4a4,Prdx5,Bmyc,Tmbim6	16/695
7_Member	KEGG Pathway	mmu04964	Proximal tubule bicarbonate reclamation - Mus musculus (house mouse)	-5.30332	-2.9617	11932,12349,14661,54403	Atp1b2,Car2,Glud1,Slc4a4	4/22
7_Member	GO Biological Processes	GO:0055082	intracellular chemical homeostasis	-4.21304	-2.00925	11816,11829,11932,11984,12349,14645,16783,19122,20512,54403,107771,110213	Apoe,Aqp4,Atp1b2,Atp6v0c,Car2,Glul,Lamp1,Prnp,Slc1a3,Slc4a4,Bmyc,Tmbim6	12/585
7_Member	GO Biological Processes	GO:0030003	intracellular monoatomic cation homeostasis	-3.93901	-1.76468	11816,11932,11984,12349,16783,19122,20512,54403,107771,110213	Apoe,Atp1b2,Atp6v0c,Car2,Lamp1,Prnp,Slc1a3,Slc4a4,Bmyc,Tmbim6	10/441
7_Member	GO Biological Processes	GO:0006873	intracellular monoatomic ion homeostasis	-3.84403	-1.68714	11816,11932,11984,12349,16783,19122,20512,54403,107771,110213	Apoe,Atp1b2,Atp6v0c,Car2,Lamp1,Prnp,Slc1a3,Slc4a4,Bmyc,Tmbim6	10/453
7_Member	GO Biological Processes	GO:0055080	monoatomic cation homeostasis	-3.3471	-1.2619	11816,11932,11984,12349,16783,19122,20512,54403,107771,110213	Apoe,Atp1b2,Atp6v0c,Car2,Lamp1,Prnp,Slc1a3,Slc4a4,Bmyc,Tmbim6	10/523
7_Member	GO Biological Processes	GO:0050801	monoatomic ion homeostasis	-3.27052	-1.20295	11816,11932,11984,12349,16783,19122,20512,54403,107771,110213	Apoe,Atp1b2,Atp6v0c,Car2,Lamp1,Prnp,Slc1a3,Slc4a4,Bmyc,Tmbim6	10/535
7_Member	Reactome Gene Sets	R-MMU-382551	Transport of small molecules	-3.15128	-1.10278	11816,11829,11932,11984,12215,12349,16816,20511,20512,54403,57776	Apoe,Aqp4,Atp1b2,Atp6v0c,Bsg,Car2,Lcat,Slc1a2,Slc1a3,Slc4a4,Ttyh1	11/657
7_Member	GO Biological Processes	GO:0051453	regulation of intracellular pH	-3.01054	-0.977734	11984,12349,16783,54403	Atp6v0c,Car2,Lamp1,Slc4a4	4/83
7_Member	GO Biological Processes	GO:0030641	regulation of cellular pH	-2.86185	-0.854008	11984,12349,16783,54403	Atp6v0c,Car2,Lamp1,Slc4a4	4/91
7_Member	GO Biological Processes	GO:0051452	intracellular pH reduction	-2.76392	-0.77969	11984,12349,16783	Atp6v0c,Car2,Lamp1	3/45
7_Member	KEGG Pathway	mmu04976	Bile secretion - Mus musculus (house mouse)	-2.7111	-0.734168	11829,11932,12349,54403	Aqp4,Atp1b2,Car2,Slc4a4	4/100
7_Member	GO Biological Processes	GO:0006885	regulation of pH	-2.58939	-0.644669	11984,12349,16783,54403	Atp6v0c,Car2,Lamp1,Slc4a4	4/108
7_Member	GO Biological Processes	GO:0140115	export across plasma membrane	-2.38621	-0.483454	11932,14609,54403	Atp1b2,Gja1,Slc4a4	3/61
7_Member	KEGG Pathway	mmu04142	Lysosome - Mus musculus (house mouse)	-2.24382	-0.36515	11984,13030,16783,17775	Atp6v0c,Ctsb,Lamp1,Laptm4a	4/135
8_Summary	GO Biological Processes	GO:1902430	negative regulation of amyloid-beta formation	-5.57385	-3.18822	11816,12759,19122,20168,19242,14433,11803,15483,20918	Apoe,Clu,Prnp,Rtn3,Ptn,Gapdh,Aplp1,Hsd11b1,Eif1	9/-
8_Member	GO Biological Processes	GO:1902430	negative regulation of amyloid-beta formation	-5.57385	-3.18822	11816,12759,19122,20168	Apoe,Clu,Prnp,Rtn3	4/19
8_Member	GO Biological Processes	GO:1902992	negative regulation of amyloid precursor protein catabolic process	-5.30332	-2.9617	11816,12759,19122,20168	Apoe,Clu,Prnp,Rtn3	4/22
8_Member	GO Biological Processes	GO:1900272	negative regulation of long-term synaptic potentiation	-4.3032	-2.07593	11816,19122,19242	Apoe,Prnp,Ptn	3/14
8_Member	GO Biological Processes	GO:1902003	regulation of amyloid-beta formation	-4.28238	-2.06308	11816,12759,19122,20168	Apoe,Clu,Prnp,Rtn3	4/39
8_Member	GO Biological Processes	GO:1902991	regulation of amyloid precursor protein catabolic process	-3.99716	-1.81202	11816,12759,19122,20168	Apoe,Clu,Prnp,Rtn3	4/46
8_Member	GO Biological Processes	GO:0034249	negative regulation of amide metabolic process	-2.7381	-0.758441	11816,12759,14433,19122,20168	Apoe,Clu,Gapdh,Prnp,Rtn3	5/165
8_Member	GO Biological Processes	GO:0034248	regulation of amide metabolic process	-2.685	-0.714496	11803,11816,12759,14433,15483,19122,20168,20918	Aplp1,Apoe,Clu,Gapdh,Hsd11b1,Prnp,Rtn3,Eif1	8/432
8_Member	GO Biological Processes	GO:1900271	regulation of long-term synaptic potentiation	-2.40646	-0.496016	11816,19122,19242	Apoe,Prnp,Ptn	3/60
9_Summary	Reactome Gene Sets	R-MMU-1592230	Mitochondrial biogenesis	-4.8669	-2.5556	11950,14661,28080,71679,12858,67184,11984,12725,11932,20511,20512,54403,57776,51801,67887	Atp5pb,Glud1,Atp5po,Atp5pd,Cox5a,Ndufa13,Atp6v0c,Clcn3,Atp1b2,Slc1a2,Slc1a3,Slc4a4,Ttyh1,Ramp1,Saraf	15/-
9_Member	Reactome Gene Sets	R-MMU-1592230	Mitochondrial biogenesis	-4.8669	-2.5556	11950,14661,28080,71679	Atp5pb,Glud1,Atp5po,Atp5pd	4/28
9_Member	Reactome Gene Sets	R-MMU-9837999	Mitochondrial protein degradation	-4.23795	-2.03034	12858,14661,28080,67184,71679	Cox5a,Glud1,Atp5po,Ndufa13,Atp5pd	5/78
9_Member	Reactome Gene Sets	R-MMU-163210	Formation of ATP by chemiosmotic coupling	-3.95929	-1.78138	11950,28080,71679	Atp5pb,Atp5po,Atp5pd	3/18
9_Member	Reactome Gene Sets	R-MMU-8949613	Cristae formation	-3.95929	-1.78138	11950,28080,71679	Atp5pb,Atp5po,Atp5pd	3/18
9_Member	GO Biological Processes	GO:1902600	proton transmembrane transport	-3.91856	-1.74777	11950,11984,12725,28080,71679	Atp5pb,Atp6v0c,Clcn3,Atp5po,Atp5pd	5/91
9_Member	GO Biological Processes	GO:0034220	monoatomic ion transmembrane transport	-2.54655	-0.60808	11932,11950,11984,12725,20511,20512,28080,54403,57776,71679	Atp1b2,Atp5pb,Atp6v0c,Clcn3,Slc1a2,Slc1a3,Atp5po,Slc4a4,Ttyh1,Atp5pd	10/669
9_Member	GO Biological Processes	GO:0006812	monoatomic cation transport	-2.33454	-0.444921	11932,11950,11984,12725,20512,28080,51801,54403,67887,71679	Atp1b2,Atp5pb,Atp6v0c,Clcn3,Slc1a3,Atp5po,Ramp1,Slc4a4,Saraf,Atp5pd	10/717
9_Member	GO Biological Processes	GO:0098662	inorganic cation transmembrane transport	-2.18625	-0.318253	11932,11950,11984,12725,20512,28080,54403,71679	Atp1b2,Atp5pb,Atp6v0c,Clcn3,Slc1a3,Atp5po,Slc4a4,Atp5pd	8/523
9_Member	GO Biological Processes	GO:0098655	monoatomic cation transmembrane transport	-2.17185	-0.305606	11932,11950,11984,12725,20512,28080,54403,71679	Atp1b2,Atp5pb,Atp6v0c,Clcn3,Slc1a3,Atp5po,Slc4a4,Atp5pd	8/526
10_Summary	GO Biological Processes	GO:0015711	organic anion transport	-4.50598	-2.25389	11816,14609,16592,19659,20511,20512,54403,55951,56615,216739,16816,54219	Apoe,Gja1,Fabp5,Rbp1,Slc1a2,Slc1a3,Slc4a4,Mpc1,Mgst1,Acsl6,Lcat,Cd320	12/-
10_Member	GO Biological Processes	GO:0015711	organic anion transport	-4.50598	-2.25389	11816,14609,16592,19659,20511,20512,54403,55951,56615,216739	Apoe,Gja1,Fabp5,Rbp1,Slc1a2,Slc1a3,Slc4a4,Mpc1,Mgst1,Acsl6	10/377
10_Member	GO Biological Processes	GO:0046942	carboxylic acid transport	-3.71636	-1.56961	11816,14609,16592,19659,20511,20512,55951,216739	Apoe,Gja1,Fabp5,Rbp1,Slc1a2,Slc1a3,Mpc1,Acsl6	8/300
10_Member	GO Biological Processes	GO:0015849	organic acid transport	-3.70654	-1.56312	11816,14609,16592,19659,20511,20512,55951,216739	Apoe,Gja1,Fabp5,Rbp1,Slc1a2,Slc1a3,Mpc1,Acsl6	8/301
10_Member	GO Biological Processes	GO:0015718	monocarboxylic acid transport	-2.98634	-0.95864	11816,16592,19659,55951,216739	Apoe,Fabp5,Rbp1,Mpc1,Acsl6	5/145
10_Member	GO Biological Processes	GO:0015908	fatty acid transport	-2.95298	-0.930337	11816,16592,19659,216739	Apoe,Fabp5,Rbp1,Acsl6	4/86
10_Member	GO Biological Processes	GO:0006869	lipid transport	-2.00151	-0.164062	11816,16592,16816,19659,54219,216739	Apoe,Fabp5,Lcat,Rbp1,Cd320,Acsl6	6/345
11_Summary	KEGG Pathway	mmu00910	Nitrogen metabolism - Mus musculus (house mouse)	-4.0368	-1.84429	12349,14645,14661,12215,12520,14609,18111,19122,16783,66214,19242,11816	Car2,Glul,Glud1,Bsg,Cd81,Gja1,Nnat,Prnp,Lamp1,Rgcc,Ptn,Apoe	12/-
11_Member	KEGG Pathway	mmu00910	Nitrogen metabolism - Mus musculus (house mouse)	-4.0368	-1.84429	12349,14645,14661	Car2,Glul,Glud1	3/17
11_Member	GO Biological Processes	GO:1904951	positive regulation of establishment of protein localization	-2.49697	-0.566696	12215,12520,14609,14645,14661,18111,19122	Bsg,Cd81,Gja1,Glul,Glud1,Nnat,Prnp	7/364
11_Member	GO Biological Processes	GO:0050714	positive regulation of protein secretion	-2.48297	-0.556729	12215,14609,14645,14661,18111	Bsg,Gja1,Glul,Glud1,Nnat	5/189
11_Member	GO Biological Processes	GO:0032024	positive regulation of insulin secretion	-2.4775	-0.553267	14609,14645,14661,18111	Gja1,Glul,Glud1,Nnat	4/116
11_Member	GO Biological Processes	GO:1903532	positive regulation of secretion by cell	-2.33977	-0.448295	12215,14609,14645,14661,16783,18111,66214	Bsg,Gja1,Glul,Glud1,Lamp1,Nnat,Rgcc	7/389
11_Member	GO Biological Processes	GO:0051222	positive regulation of protein transport	-2.22525	-0.350166	12215,12520,14609,14645,14661,18111	Bsg,Cd81,Gja1,Glul,Glud1,Nnat	6/309
11_Member	GO Biological Processes	GO:1903829	positive regulation of protein localization	-2.11074	-0.251446	12215,12520,14609,14645,14661,18111,19122,19242	Bsg,Cd81,Gja1,Glul,Glud1,Nnat,Prnp,Ptn	8/539
11_Member	GO Biological Processes	GO:0090277	positive regulation of peptide hormone secretion	-2.08485	-0.230702	14609,14645,14661,18111	Gja1,Glul,Glud1,Nnat	4/150
11_Member	GO Biological Processes	GO:0050708	regulation of protein secretion	-2.07258	-0.220134	11816,12215,14609,14645,14661,18111	Apoe,Bsg,Gja1,Glul,Glud1,Nnat	6/333
11_Member	GO Biological Processes	GO:0051047	positive regulation of secretion	-2.06199	-0.211234	12215,14609,14645,14661,16783,18111,66214	Bsg,Gja1,Glul,Glud1,Lamp1,Nnat,Rgcc	7/439
11_Member	GO Biological Processes	GO:0002793	positive regulation of peptide secretion	-2.04561	-0.199888	14609,14645,14661,18111	Gja1,Glul,Glud1,Nnat	4/154
12_Summary	GO Biological Processes	GO:0046470	phosphatidylcholine metabolic process	-3.72388	-1.57378	16592,16816,27226,106861,28169,67111,67916,216739,11816,23945,15483,21835,330260,625249,19659	Fabp5,Lcat,Pla2g7,Abhd3,Agpat3,Naaa,Plpp3,Acsl6,Apoe,Mgll,Hsd11b1,Thrsp,Pon2,Gpx4,Rbp1	15/-
12_Member	GO Biological Processes	GO:0046470	phosphatidylcholine metabolic process	-3.72388	-1.57378	16592,16816,27226,106861	Fabp5,Lcat,Pla2g7,Abhd3	4/54
12_Member	GO Biological Processes	GO:0006644	phospholipid metabolic process	-3.35195	-1.2619	16592,16816,27226,28169,67111,67916,106861,216739	Fabp5,Lcat,Pla2g7,Agpat3,Naaa,Plpp3,Abhd3,Acsl6	8/340
12_Member	GO Biological Processes	GO:0046486	glycerolipid metabolic process	-3.33512	-1.2534	11816,16592,16816,23945,27226,67111,106861,216739	Apoe,Fabp5,Lcat,Mgll,Pla2g7,Naaa,Abhd3,Acsl6	8/342
12_Member	Reactome Gene Sets	R-MMU-556833	Metabolism of lipids	-2.81752	-0.816901	15483,16592,21835,23945,28169,67916,106861,216739,330260,625249	Hsd11b1,Fabp5,Thrsp,Mgll,Agpat3,Plpp3,Abhd3,Acsl6,Pon2,Gpx4	10/614
12_Member	GO Biological Processes	GO:0016042	lipid catabolic process	-2.36454	-0.463684	11816,15483,23945,27226,67111,106861	Apoe,Hsd11b1,Mgll,Pla2g7,Naaa,Abhd3	6/289
12_Member	GO Biological Processes	GO:0008610	lipid biosynthetic process	-2.09235	-0.23649	15483,16592,16816,19659,23945,28169,106861,216739	Hsd11b1,Fabp5,Lcat,Rbp1,Mgll,Agpat3,Abhd3,Acsl6	8/543
13_Summary	GO Biological Processes	GO:0031647	regulation of protein stability	-3.54547	-1.41512	11932,12520,12759,13135,14433,16783,19122,67916	Atp1b2,Cd81,Clu,Dad1,Gapdh,Lamp1,Prnp,Plpp3	8/-
13_Member	GO Biological Processes	GO:0031647	regulation of protein stability	-3.54547	-1.41512	11932,12520,12759,13135,14433,16783,19122,67916	Atp1b2,Cd81,Clu,Dad1,Gapdh,Lamp1,Prnp,Plpp3	8/318
13_Member	GO Biological Processes	GO:0050821	protein stabilization	-2.34233	-0.448295	11932,12759,14433,16783,67916	Atp1b2,Clu,Gapdh,Lamp1,Plpp3	5/204
14_Summary	GO Biological Processes	GO:0034368	protein-lipid complex remodeling	-3.52092	-1.40099	11816,16816,27226,13030,16828,16832,19659,21991,67111,67916,54219	Apoe,Lcat,Pla2g7,Ctsb,Ldha,Ldhb,Rbp1,Tpi1,Naaa,Plpp3,Cd320	11/-
14_Member	GO Biological Processes	GO:0034368	protein-lipid complex remodeling	-3.52092	-1.40099	11816,16816,27226	Apoe,Lcat,Pla2g7	3/25
14_Member	GO Biological Processes	GO:0034369	plasma lipoprotein particle remodeling	-3.52092	-1.40099	11816,16816,27226	Apoe,Lcat,Pla2g7	3/25
14_Member	GO Biological Processes	GO:0034367	protein-containing complex remodeling	-3.3723	-1.27893	11816,16816,27226	Apoe,Lcat,Pla2g7	3/28
14_Member	GO Biological Processes	GO:1901615	organic hydroxy compound metabolic process	-3.06385	-1.02064	11816,13030,16816,16828,16832,19659,21991,67111,67916	Apoe,Ctsb,Lcat,Ldha,Ldhb,Rbp1,Tpi1,Naaa,Plpp3	9/470
14_Member	GO Biological Processes	GO:0071827	plasma lipoprotein particle organization	-2.94504	-0.924902	11816,16816,27226	Apoe,Lcat,Pla2g7	3/39
14_Member	GO Biological Processes	GO:0071825	protein-lipid complex organization	-2.82123	-0.818221	11816,16816,27226	Apoe,Lcat,Pla2g7	3/43
14_Member	GO Biological Processes	GO:0097006	regulation of plasma lipoprotein particle levels	-2.53629	-0.599885	11816,16816,27226	Apoe,Lcat,Pla2g7	3/54
14_Member	GO Biological Processes	GO:0006066	alcohol metabolic process	-2.23866	-0.361782	11816,16816,19659,21991,67111,67916	Apoe,Lcat,Rbp1,Tpi1,Naaa,Plpp3	6/307
14_Member	GO Biological Processes	GO:0030301	cholesterol transport	-2.02977	-0.188023	11816,16816,54219	Apoe,Lcat,Cd320	3/82
15_Summary	GO Biological Processes	GO:0042176	regulation of protein catabolic process	-3.16548	-1.11161	11816,12520,12759,13010,14609,67184,230904,381629,12215,12876,19242,51801,54208,73024,16783,20255,76976,103172	Apoe,Cd81,Clu,Cst3,Gja1,Ndufa13,Fbxo2,Atraid,Bsg,Cpe,Ptn,Ramp1,Arl6ip1,Emc7,Lamp1,Scg3,Arxes2,Chchd10	18/-
15_Member	GO Biological Processes	GO:0042176	regulation of protein catabolic process	-3.16548	-1.11161	11816,12520,12759,13010,14609,67184,230904,381629	Apoe,Cd81,Clu,Cst3,Gja1,Ndufa13,Fbxo2,Atraid	8/363
15_Member	GO Biological Processes	GO:0072657	protein localization to membrane	-2.88868	-0.878407	11816,12215,12520,12876,19242,51801,54208,67184,73024	Apoe,Bsg,Cd81,Cpe,Ptn,Ramp1,Arl6ip1,Ndufa13,Emc7	9/498
15_Member	GO Biological Processes	GO:0051668	localization within membrane	-2.46778	-0.547533	11816,12215,12520,12876,19242,51801,54208,67184,73024	Apoe,Bsg,Cd81,Cpe,Ptn,Ramp1,Arl6ip1,Ndufa13,Emc7	9/575
15_Member	GO Biological Processes	GO:0045732	positive regulation of protein catabolic process	-2.38779	-0.483454	11816,12520,12759,14609,67184	Apoe,Cd81,Clu,Gja1,Ndufa13	5/199
15_Member	GO Biological Processes	GO:0042246	tissue regeneration	-2.25397	-0.37168	12520,14609,19242	Cd81,Gja1,Ptn	3/68
15_Member	GO Biological Processes	GO:0033365	protein localization to organelle	-2.12319	-0.262176	12520,12759,12876,14609,16783,20255,67184,73024,76976,103172	Cd81,Clu,Cpe,Gja1,Lamp1,Scg3,Ndufa13,Emc7,Arxes2,Chchd10	10/770
16_Summary	GO Biological Processes	GO:0045662	negative regulation of myoblast differentiation	-3.15909	-1.10792	15903,57266,67272	Id3,Cxcl14,Cmtm5	3/-
16_Member	GO Biological Processes	GO:0045662	negative regulation of myoblast differentiation	-3.15909	-1.10792	15903,57266,67272	Id3,Cxcl14,Cmtm5	3/33
17_Summary	KEGG Pathway	mmu04216	Ferroptosis - Mus musculus (house mouse)	-2.91285	-0.900128	19122,216739,625249,11816,13010,18477,54683,56615	Prnp,Acsl6,Gpx4,Apoe,Cst3,Prdx1,Prdx5,Mgst1	8/-
17_Member	KEGG Pathway	mmu04216	Ferroptosis - Mus musculus (house mouse)	-2.91285	-0.900128	19122,216739,625249	Prnp,Acsl6,Gpx4	3/40
17_Member	GO Biological Processes	GO:0006979	response to oxidative stress	-2.57063	-0.628002	11816,13010,18477,19122,54683,56615,625249	Apoe,Cst3,Prdx1,Prnp,Prdx5,Mgst1,Gpx4	7/353
18_Summary	GO Biological Processes	GO:0002761	regulation of myeloid leukocyte differentiation	-2.83298	-0.827559	12349,15902,19659,70564,107771	Car2,Id2,Rbp1,Prxl2a,Bmyc	5/-
18_Member	GO Biological Processes	GO:0002761	regulation of myeloid leukocyte differentiation	-2.83298	-0.827559	12349,15902,19659,70564,107771	Car2,Id2,Rbp1,Prxl2a,Bmyc	5/157
18_Member	GO Biological Processes	GO:0045637	regulation of myeloid cell differentiation	-2.05796	-0.210569	12349,15902,19659,70564,107771	Car2,Id2,Rbp1,Prxl2a,Bmyc	5/239
19_Summary	Reactome Gene Sets	R-MMU-6798695	Neutrophil degranulation	-2.80009	-0.804212	11674,11676,11984,13010,13030,16592,16783,56615,68197	Aldoa,Aldoc,Atp6v0c,Cst3,Ctsb,Fabp5,Lamp1,Mgst1,Ndufc2	9/-
19_Member	Reactome Gene Sets	R-MMU-6798695	Neutrophil degranulation	-2.80009	-0.804212	11674,11676,11984,13010,13030,16592,16783,56615,68197	Aldoa,Aldoc,Atp6v0c,Cst3,Ctsb,Fabp5,Lamp1,Mgst1,Ndufc2	9/513
20_Summary	GO Biological Processes	GO:1903580	positive regulation of ATP metabolic process	-2.79222	-0.801045	13806,54403,68197,15483,11816,16592,54219	Eno1,Slc4a4,Ndufc2,Hsd11b1,Apoe,Fabp5,Cd320	7/-
20_Member	GO Biological Processes	GO:1903580	positive regulation of ATP metabolic process	-2.79222	-0.801045	13806,54403,68197	Eno1,Slc4a4,Ndufc2	3/44
20_Member	GO Biological Processes	GO:1900542	regulation of purine nucleotide metabolic process	-2.69529	-0.722405	13806,15483,54403,68197	Eno1,Hsd11b1,Slc4a4,Ndufc2	4/101
20_Member	GO Biological Processes	GO:0006140	regulation of nucleotide metabolic process	-2.67967	-0.713441	13806,15483,54403,68197	Eno1,Hsd11b1,Slc4a4,Ndufc2	4/102
20_Member	GO Biological Processes	GO:0045981	positive regulation of nucleotide metabolic process	-2.63193	-0.676123	13806,54403,68197	Eno1,Slc4a4,Ndufc2	3/50
20_Member	GO Biological Processes	GO:1900544	positive regulation of purine nucleotide metabolic process	-2.63193	-0.676123	13806,54403,68197	Eno1,Slc4a4,Ndufc2	3/50
20_Member	GO Biological Processes	GO:0062012	regulation of small molecule metabolic process	-2.33977	-0.448295	11816,13806,15483,16592,54219,54403,68197	Apoe,Eno1,Hsd11b1,Fabp5,Cd320,Slc4a4,Ndufc2	7/389
20_Member	GO Biological Processes	GO:1903578	regulation of ATP metabolic process	-2.02977	-0.188023	13806,54403,68197	Eno1,Slc4a4,Ndufc2	3/82

## Sheet: Annotation_WM
MyList	Gene ID	Type	Tax ID	Homologene Gene ID	Homologene Gene Tax ID	Gene Symbol	Description	Biological Process (GO)	Kinase Class (UniProt)	WP310 mRNA processing	GO:0010608 post-transcriptional regulatio	WP307 Translation factors	GO:0006457 protein folding	R-MMU-2262752 Cellular responses to stress	R-MMU-1640170 Cell Cycle	R-MMU-195258 RHO GTPase Effectors	GO:1903311 regulation of mRNA metabolic p	GO:0006403 RNA localization	GO:1903829 positive regulation of protein	R-MMU-5626467 RHO GTPases activate IQGAPs	R-MMU-156842 Eukaryotic Translation Elongat	GO:0006325 chromatin organization	GO:0014009 glial cell proliferation	GO:0007346 regulation of mitotic cell cyc	R-MMU-422475 Axon guidance	GO:0051129 negative regulation of cellula	R-MMU-3371568 Attenuation phase	GO:0050678 regulation of epithelial cell	GO:0043523 regulation of neuron apoptotic
Tmsb4x	19241	symbol	M. musculus	19241	M. musculus	Tmsb4x	thymosin, beta 4, X chromosome	GO:0042989 sequestering of actin monomers;GO:0051152 positive regulation of smooth muscle cell differentiation;GO:0051150 regulation of smooth muscle cell differentiation		0	0	0	0	0	0	0	0	0	0	1	0	0	0	0	1	1	0	0	0
Igfbp5	16011	symbol	M. musculus	16011	M. musculus	Igfbp5	insulin-like growth factor binding protein 5	GO:1904205 negative regulation of skeletal muscle hypertrophy;GO:1904204 regulation of skeletal muscle hypertrophy;GO:0043569 negative regulation of insulin-like growth factor receptor signaling pathway		0	1	0	0	0	0	0	0	0	0	1	0	0	0	0	0	0	0	0	0
Ascl1	17172	symbol	M. musculus	17172	M. musculus	Ascl1	achaete-scute family bHLH transcription factor 1	GO:0003359 noradrenergic neuron fate commitment;GO:0007400 neuroblast fate determination;GO:0014017 neuroblast fate commitment		0	0	0	0	0	0	0	0	0	0	0	0	0	1	1	0	0	0	0	1
Hsp90aa1	15519	symbol	M. musculus	15519	M. musculus	Hsp90aa1	heat shock protein 90, alpha (cytosolic), class A member 1	GO:1902949 positive regulation of tau-protein kinase activity;GO:0045585 positive regulation of cytotoxic T cell differentiation;GO:1905323 telomerase holoenzyme complex assembly		1	0	0	1	1	1	1	0	0	1	1	0	0	1	0	1	1	1	0	0
Stmn1	16765	symbol	M. musculus	16765	M. musculus	Stmn1	stathmin 1	GO:0070494 regulation of thrombin-activated receptor signaling pathway;GO:0070495 negative regulation of thrombin-activated receptor signaling pathway;GO:1905098 negative regulation of guanyl-nucleotide exchange factor activity		0	0	0	0	0	0	0	0	0	0	0	0	0	0	0	1	1	0	0	0
Tpt1	22070	symbol	M. musculus	22070	M. musculus	Tpt1	tumor protein, translationally-controlled 1	GO:2000383 regulation of ectoderm development;GO:2000384 negative regulation of ectoderm development;GO:1902230 negative regulation of intrinsic apoptotic signaling pathway in response to DNA damage		0	0	0	0	0	0	0	0	0	0	0	0	0	0	0	0	0	0	0	0
Marcks	17118	symbol	M. musculus	17118	M. musculus	Marcks	myristoylated alanine rich protein kinase C substrate	GO:1905274 regulation of modification of postsynaptic actin cytoskeleton;GO:0051764 actin crosslink formation;GO:0099159 regulation of modification of postsynaptic structure		0	0	0	0	0	0	0	0	0	0	0	0	0	1	0	0	1	0	0	0
Fxyd6	59095	symbol	M. musculus	59095	M. musculus	Fxyd6	FXYD domain-containing ion transport regulator 6	GO:2000649 regulation of sodium ion transmembrane transporter activity;GO:1902305 regulation of sodium ion transmembrane transport;GO:0002028 regulation of sodium ion transport		0	0	0	0	0	1	0	0	0	0	1	0	0	0	0	0	0	0	0	0
Marcksl1	17357	symbol	M. musculus	17357	M. musculus	Marcksl1	MARCKS-like 1	GO:0099509 regulation of presynaptic cytosolic calcium ion concentration;GO:0051480 regulation of cytosolic calcium ion concentration;GO:0070050 neuron cellular homeostasis		0	0	0	0	0	0	0	0	0	0	0	0	0	0	0	0	1	0	0	0
Tubb5	22154	symbol	M. musculus	22154	M. musculus	Tubb5	tubulin, beta 5 class I	GO:0071895 odontoblast differentiation;GO:0060563 neuroepithelial cell differentiation;GO:0051225 spindle assembly		0	0	0	0	0	1	0	0	0	0	0	0	0	0	0	1	0	0	0	0
Rtn1	104001	symbol	M. musculus	104001	M. musculus	Rtn1	reticulon 1	GO:0071787 endoplasmic reticulum tubular network formation;GO:0071786 endoplasmic reticulum tubular network organization;GO:1902430 negative regulation of amyloid-beta formation		0	1	0	0	0	0	0	0	0	0	0	0	0	0	0	0	0	0	0	0
Ptma	19231	symbol	M. musculus	19231	M. musculus	Ptma	prothymosin alpha	GO:0006325 chromatin organization;GO:0071824 protein-DNA complex organization;GO:0043066 negative regulation of apoptotic process		0	0	0	0	0	0	0	0	0	0	0	0	1	0	0	0	0	0	0	0
Fos	14281	symbol	M. musculus	14281	M. musculus	Fos	FBJ osteosarcoma oncogene	GO:0035994 response to muscle stretch;GO:0071276 cellular response to cadmium ion;GO:0060395 SMAD protein signal transduction		0	0	0	0	1	1	0	0	0	0	1	0	0	1	0	1	0	0	0	0
Fau	14109	symbol	M. musculus	14109	M. musculus	Fau	FAU ubiquitin like and ribosomal protein S30 fusion	GO:0000028 ribosomal small subunit assembly;GO:0042255 ribosome assembly;GO:0002227 innate immune response in mucosa		1	0	1	0	0	0	0	0	0	0	0	0	0	0	0	0	0	0	0	0
Egr1	13653	symbol	M. musculus	13653	M. musculus	Egr1	early growth response 1	GO:0072303 positive regulation of glomerular metanephric mesangial cell proliferation;GO:0071505 response to mycophenolic acid;GO:0071506 cellular response to mycophenolic acid		0	0	0	0	0	0	0	0	0	0	1	0	0	0	0	0	0	0	0	1
Eef1a1	13627	symbol	M. musculus	13627	M. musculus	Eef1a1	eukaryotic translation elongation factor 1 alpha 1	GO:1900022 regulation of D-erythro-sphingosine kinase activity;GO:0043550 regulation of lipid kinase activity;GO:0044829 positive regulation by host of viral genome replication		0	0	1	0	1	0	0	0	0	0	1	1	0	0	0	0	0	1	0	0
Atpif1	11983	gene_synonym	M. musculus	11983	M. musculus	Atp5if1	ATP synthase inhibitory factor subunit 1	GO:0051882 mitochondrial depolarization;GO:1901030 positive regulation of mitochondrial outer membrane permeabilization involved in apoptotic signaling pathway;GO:1904925 positive regulation of autophagy of mitochondrion in response to mitochondrial depolarization		0	0	0	1	0	0	0	0	0	1	0	0	0	0	0	0	0	0	1	0
Nap1l1	53605	symbol	M. musculus	53605	M. musculus	Nap1l1	nucleosome assembly protein 1-like 1	GO:0006334 nucleosome assembly;GO:2000179 positive regulation of neural precursor cell proliferation;GO:0034728 nucleosome organization		0	0	0	0	0	0	0	0	0	0	0	0	1	1	0	0	0	0	0	0
Hsp90ab1	15516	symbol	M. musculus	15516	M. musculus	Hsp90ab1	heat shock protein 90 alpha (cytosolic), class B member 1	GO:1903660 negative regulation of complement-dependent cytotoxicity;GO:1903659 regulation of complement-dependent cytotoxicity;GO:0045793 positive regulation of cell size		0	0	0	1	1	1	1	0	0	1	1	0	0	0	0	1	0	1	0	1
Calm2	12314	symbol	M. musculus	12314	M. musculus	Calm2	calmodulin 2	GO:1905913 negative regulation of calcium ion export across plasma membrane;GO:1905912 regulation of calcium ion export across plasma membrane;GO:0051343 positive regulation of cyclic-nucleotide phosphodiesterase activity		0	0	0	0	0	1	1	0	0	0	1	0	0	0	1	0	0	0	0	0
Tuba1a	22142	symbol	M. musculus	22142	M. musculus	Tuba1a	tubulin, alpha 1A	GO:1902065 response to L-glutamate;GO:0021859 pyramidal neuron differentiation;GO:0048853 forebrain morphogenesis		0	0	0	0	1	1	1	0	0	0	1	0	0	1	0	1	1	1	0	0
Hmgb1	15289	symbol	M. musculus	15289	M. musculus	Hmgb1	high mobility group box 1	GO:0032072 regulation of restriction endodeoxyribonuclease activity;GO:1905455 positive regulation of myeloid progenitor cell differentiation;GO:0017055 negative regulation of RNA polymerase II transcription preinitiation complex assembly		0	0	0	1	0	1	0	1	0	0	1	0	1	1	1	0	1	0	1	0
Jpt1	15374	symbol	M. musculus	15374	M. musculus	Jpt1	Jupiter microtubule associated homolog 1	GO:0008150 biological_process		0	0	0	0	0	0	0	0	0	0	0	0	0	0	0	0	0	0	0	0
Tceal9	22381	symbol	M. musculus	22381	M. musculus	Tceal9	transcription elongation factor A like 9			0	0	0	0	0	0	0	0	0	0	0	0	0	0	0	0	0	0	0	0
Tox3	244579	symbol	M. musculus	244579	M. musculus	Tox3	TOX high mobility group box family member 3	GO:0019722 calcium-mediated signaling;GO:0043524 negative regulation of neuron apoptotic process;GO:0043523 regulation of neuron apoptotic process		0	0	0	0	0	0	0	0	0	0	0	0	0	0	0	0	0	0	0	1
Tmem132b	208151	symbol	M. musculus	208151	M. musculus	Tmem132b	transmembrane protein 132B	GO:0008150 biological_process		0	0	0	0	0	0	0	0	0	0	0	0	0	0	0	0	0	0	0	0
Dbi	13167	symbol	M. musculus	13167	M. musculus	Dbi	diazepam binding inhibitor	GO:1903060 negative regulation of protein lipidation;GO:0050748 negative regulation of lipoprotein metabolic process;GO:0031999 negative regulation of fatty acid beta-oxidation		0	0	0	0	0	0	0	1	0	0	1	0	0	1	0	0	0	0	0	0
Eid1	58521	symbol	M. musculus	58521	M. musculus	Eid1	EP300 interacting inhibitor of differentiation 1	GO:0000122 negative regulation of transcription by RNA polymerase II;GO:0045892 negative regulation of DNA-templated transcription;GO:1902679 negative regulation of RNA biosynthetic process		0	0	0	0	0	0	0	0	0	0	0	0	0	0	0	0	0	0	0	0
Snrpg	68011	symbol	M. musculus	68011	M. musculus	Snrpg	small nuclear ribonucleoprotein polypeptide G	GO:0000387 spliceosomal snRNP assembly;GO:0022618 protein-RNA complex assembly;GO:0071826 protein-RNA complex organization		1	0	0	0	0	0	0	0	1	0	0	0	0	0	0	0	0	0	0	0
Psip1	101739	symbol	M. musculus	101739	M. musculus	Psip1	PC4 and SFRS1 interacting protein 1	GO:0000395 mRNA 5'-splice site recognition;GO:0045292 mRNA cis splicing, via spliceosome;GO:0006376 mRNA splice site recognition		1	0	0	0	0	0	0	0	0	0	0	0	1	0	0	0	0	0	0	0
Sox4	20677	symbol	M. musculus	20677	M. musculus	Sox4	SRY (sex determining region Y)-box 4	GO:2000759 regulation of N-terminal peptidyl-lysine acetylation;GO:2000761 positive regulation of N-terminal peptidyl-lysine acetylation;GO:0035910 ascending aorta morphogenesis		0	1	0	1	0	1	0	0	0	1	0	0	0	1	0	0	0	0	0	0
Vim	22352	symbol	M. musculus	22352	M. musculus	Vim	vimentin	GO:0071225 cellular response to muramyl dipeptide;GO:1900147 regulation of Schwann cell migration;GO:0060020 Bergmann glial cell differentiation		0	1	0	0	0	0	1	1	0	0	1	0	0	1	0	1	1	0	0	0
Scg5	20394	symbol	M. musculus	20394	M. musculus	Scg5	secretogranin V	GO:0016486 peptide hormone processing;GO:0140448 signaling receptor ligand precursor processing;GO:0007218 neuropeptide signaling pathway		0	0	1	1	0	0	0	0	0	0	0	0	0	0	0	0	0	0	0	0
Rack1	14694	symbol	M. musculus	14694	M. musculus	Rack1	receptor for activated C kinase 1	GO:0051343 positive regulation of cyclic-nucleotide phosphodiesterase activity;GO:1903750 regulation of intrinsic apoptotic signaling pathway in response to hydrogen peroxide;GO:1903751 negative regulation of intrinsic apoptotic signaling pathway in response to hydrogen peroxide		0	1	1	0	0	0	0	0	0	1	1	1	0	0	0	0	1	0	0	0
Atp1a1	11928	symbol	M. musculus	11928	M. musculus	Atp1a1	ATPase, Na+/K+ transporting, alpha 1 polypeptide	GO:0031944 negative regulation of glucocorticoid metabolic process;GO:0031947 negative regulation of glucocorticoid biosynthetic process;GO:0010248 establishment or maintenance of transmembrane electrochemical gradient		0	0	0	0	0	1	0	0	0	0	1	0	0	0	0	0	1	0	0	0
Ywhaz	22631	symbol	M. musculus	22631	M. musculus	Ywhaz	tyrosine 3-monooxygenase/tryptophan 5-monooxygenase activation protein, zeta polypeptide	GO:0008039 synaptic target recognition;GO:0090168 Golgi reassembly;GO:0002349 histamine production involved in inflammatory response		1	0	0	1	1	1	1	0	0	0	1	0	0	0	0	0	0	0	0	0
6330403K07Rik	103712	symbol	M. musculus	103712	M. musculus	6330403K07Rik	RIKEN cDNA 6330403K07 gene	GO:0008150 biological_process		0	0	0	0	0	0	0	0	0	0	0	0	0	0	0	0	0	0	0	0
Eef1b2	55949	symbol	M. musculus	55949	M. musculus	Eef1b2	eukaryotic translation elongation factor 1 beta 2	GO:0045471 response to ethanol;GO:0006414 translational elongation;GO:0097305 response to alcohol		0	0	1	0	0	0	0	0	0	0	0	1	0	0	0	0	0	0	0	0
Rtn4	68585	symbol	M. musculus	68585	M. musculus	Rtn4	reticulon 4	GO:0120077 angiogenic sprout fusion;GO:0120078 cell adhesion involved in sprouting angiogenesis;GO:1905578 regulation of ERBB3 signaling pathway		0	1	0	1	0	0	0	0	0	1	0	0	0	1	0	1	1	0	1	0
Naca	17938	symbol	M. musculus	17938	M. musculus	Naca	nascent polypeptide-associated complex alpha polypeptide	GO:1905551 negative regulation of protein localization to endoplasmic reticulum;GO:1905550 regulation of protein localization to endoplasmic reticulum;GO:2000138 positive regulation of cell proliferation involved in heart morphogenesis		0	0	0	0	0	0	0	0	0	0	0	0	0	1	0	0	0	0	0	0
Npm1	18148	symbol	M. musculus	18148	M. musculus	Npm1	nucleophosmin 1	GO:0060735 regulation of eIF2 alpha phosphorylation by dsRNA;GO:1902629 regulation of mRNA stability involved in cellular response to UV;GO:0000448 cleavage in ITS2 between 5.8S rRNA and LSU-rRNA of tricistronic rRNA transcript (SSU-rRNA, 5.8S rRNA, LSU-rRNA)		1	1	0	1	1	1	0	1	1	1	0	0	1	0	1	0	1	0	1	1
Hmgn2	15331	symbol	M. musculus	15331	M. musculus	Hmgn2	high mobility group nucleosomal binding domain 2	GO:0040034 regulation of development, heterochronic;GO:0031640 killing of cells of another organism;GO:0141061 disruption of cell in another organism		0	0	0	0	0	0	0	0	0	0	0	0	1	0	0	0	0	0	0	0
Fkbp3	30795	symbol	M. musculus	30795	M. musculus	Fkbp3	FK506 binding protein 3			0	0	0	0	0	0	0	0	0	0	0	0	0	0	0	0	0	0	0	0
Jun	16476	symbol	M. musculus	16476	M. musculus	Jun	jun proto-oncogene	GO:0035026 leading edge cell differentiation;GO:0019045 latent virus replication;GO:0019046 release from viral latency		0	0	0	1	1	1	0	0	0	0	1	0	0	1	0	1	0	0	1	1
H3f3b	15081	symbol	M. musculus	15081	M. musculus	H3f3b	H3.3 histone B	GO:0090230 regulation of centromere complex assembly;GO:1902340 negative regulation of chromosome condensation;GO:0031508 pericentric heterochromatin formation		0	0	0	1	1	1	0	0	0	0	1	0	1	0	0	0	1	0	0	0
Sox11	20666	symbol	M. musculus	20666	M. musculus	Sox11	SRY (sex determining region Y)-box 11	GO:0061386 closure of optic fissure;GO:2001109 regulation of lens epithelial cell proliferation;GO:2001111 positive regulation of lens epithelial cell proliferation		0	0	0	0	0	0	0	0	0	0	0	0	0	1	0	0	0	0	1	0
Ccnd2	12444	symbol	M. musculus	12444	M. musculus	Ccnd2	cyclin D2	GO:0071481 cellular response to X-ray;GO:2000726 negative regulation of cardiac muscle cell differentiation;GO:1905208 negative regulation of cardiocyte differentiation		0	0	0	0	1	1	0	0	0	0	1	0	0	0	1	1	0	0	1	0
Jund	16478	symbol	M. musculus	16478	M. musculus	Jund	jun D proto-oncogene	GO:0002076 osteoblast development;GO:0043032 positive regulation of macrophage activation;GO:0043030 regulation of macrophage activation		0	0	0	0	0	0	0	0	0	0	0	0	0	0	0	0	0	0	0	0
Fkbp1a	14225	symbol	M. musculus	14225	M. musculus	Fkbp1a	FK506 binding protein 1a	GO:0031000 response to caffeine;GO:0060347 heart trabecula formation;GO:0060314 regulation of ryanodine-sensitive calcium-release channel activity		0	0	0	0	0	1	0	0	0	0	1	0	0	0	0	0	0	0	0	0
Snrpf	69878	symbol	M. musculus	69878	M. musculus	Snrpf	small nuclear ribonucleoprotein polypeptide F	GO:0000387 spliceosomal snRNP assembly;GO:0022618 protein-RNA complex assembly;GO:0071826 protein-RNA complex organization		1	0	0	0	0	0	0	0	1	0	0	0	0	0	0	0	0	0	0	0
Ybx1	22608	symbol	M. musculus	22608	M. musculus	Ybx1	Y box protein 1	GO:1990428 miRNA transport;GO:0051031 tRNA transport;GO:1903608 protein localization to cytoplasmic stress granule		1	1	0	0	0	1	0	1	1	0	1	0	0	0	0	0	0	0	0	0
Set	56086	symbol	M. musculus	56086	M. musculus	Set	SET nuclear oncogene	GO:0006334 nucleosome assembly;GO:0034728 nucleosome organization;GO:0065004 protein-DNA complex assembly		1	0	0	0	0	1	0	0	0	0	0	0	1	0	0	0	0	0	0	1
App	11820	symbol	M. musculus	11820	M. musculus	App	amyloid beta precursor protein	GO:1903048 regulation of acetylcholine-gated cation channel activity;GO:1905945 regulation of response to calcium ion;GO:0051563 smooth endoplasmic reticulum calcium ion homeostasis		1	1	0	1	0	1	0	1	0	1	1	0	0	1	1	1	1	0	0	1
H3f3a	15078	symbol	M. musculus	15078	M. musculus	H3f3a	H3.3 histone A	GO:1902340 negative regulation of chromosome condensation;GO:0031508 pericentric heterochromatin formation;GO:0031509 subtelomeric heterochromatin formation		0	0	0	1	1	1	0	0	0	0	1	0	1	0	0	0	1	0	0	0
Gnas	14683	symbol	M. musculus	14683	M. musculus	Gnas	GNAS complex locus	GO:0040032 post-embryonic body morphogenesis;GO:0060789 hair follicle placode formation;GO:2000828 regulation of parathyroid hormone secretion		0	0	0	0	0	1	0	0	0	1	1	0	1	1	0	0	0	0	0	0
Ttc3	22129	symbol	M. musculus	22129	M. musculus	Ttc3	tetratricopeptide repeat domain 3	GO:0030517 negative regulation of axon extension;GO:0050771 negative regulation of axonogenesis;GO:0070936 protein K48-linked ubiquitination		0	0	0	0	0	0	0	0	0	0	0	0	0	1	0	0	1	0	0	0
Anp32b	67628	symbol	M. musculus	67628	M. musculus	Anp32b	acidic nuclear phosphoprotein 32 family member B	GO:0046827 positive regulation of protein export from nucleus;GO:0021591 ventricular system development;GO:0046825 regulation of protein export from nucleus		0	0	0	0	0	0	0	0	0	1	0	0	1	0	1	0	0	0	0	0
Zbtb20	56490	symbol	M. musculus	56490	M. musculus	Zbtb20	zinc finger and BTB domain containing 20	GO:0030813 positive regulation of nucleotide catabolic process;GO:0033123 positive regulation of purine nucleotide catabolic process;GO:0045821 positive regulation of glycolytic process		0	0	0	0	0	0	0	1	0	0	0	0	0	0	0	0	0	0	0	0
Snrpd2	107686	symbol	M. musculus	107686	M. musculus	Snrpd2	small nuclear ribonucleoprotein D2	GO:0000387 spliceosomal snRNP assembly;GO:0022618 protein-RNA complex assembly;GO:0071826 protein-RNA complex organization		1	0	0	0	0	0	0	0	0	0	0	0	0	0	0	0	0	0	0	0
Maged1	94275	symbol	M. musculus	94275	M. musculus	Maged1	MAGE family member D1	GO:0090190 positive regulation of branching involved in ureteric bud morphogenesis;GO:0090189 regulation of branching involved in ureteric bud morphogenesis;GO:0090183 regulation of kidney development		0	0	0	0	1	0	0	0	0	0	1	0	0	0	0	0	0	0	1	0
Hnrnpa1	15382	symbol	M. musculus	15382	M. musculus	Hnrnpa1	heterogeneous nuclear ribonucleoprotein A1	GO:0035865 cellular response to potassium ion;GO:0035864 response to potassium ion;GO:0045760 positive regulation of action potential		1	0	0	0	0	0	0	0	1	0	1	0	0	0	0	0	0	0	0	0
Tuba1b	22143	symbol	M. musculus	22143	M. musculus	Tuba1b	tubulin, alpha 1B	GO:0071353 cellular response to interleukin-4;GO:0070670 response to interleukin-4;GO:0000226 microtubule cytoskeleton organization		0	0	0	0	1	1	1	0	0	0	1	0	0	0	0	1	0	1	0	0
Bex3	12070	symbol	M. musculus	12070	M. musculus	Bex3	brain expressed X-linked 3	GO:0008625 extrinsic apoptotic signaling pathway via death domain receptors;GO:0031397 negative regulation of protein ubiquitination;GO:1903321 negative regulation of protein modification by small protein conjugation or removal		0	0	0	0	0	0	0	0	0	0	1	0	0	0	0	0	0	0	0	0
Sh3bgrl3	73723	symbol	M. musculus	73723	M. musculus	Sh3bgrl3	SH3 domain binding glutamic acid-rich protein-like 3	GO:0007010 cytoskeleton organization;GO:0006996 organelle organization;GO:0016043 cellular component organization		0	0	0	0	0	0	0	0	0	0	0	0	0	0	0	0	0	0	0	0
Morf4l2	56397	symbol	M. musculus	56397	M. musculus	Morf4l2	mortality factor 4 like 2	GO:1905168 positive regulation of double-strand break repair via homologous recombination;GO:0010569 regulation of double-strand break repair via homologous recombination;GO:0045911 positive regulation of DNA recombination		0	0	0	1	0	0	0	0	0	0	0	0	1	0	0	0	0	0	0	0
Hmgn1	15312	symbol	M. musculus	15312	M. musculus	Hmgn1	high mobility group nucleosomal binding domain 1	GO:1901664 regulation of NAD+ ADP-ribosyltransferase activity;GO:1901666 positive regulation of NAD+ ADP-ribosyltransferase activity;GO:0000720 pyrimidine dimer repair by nucleotide-excision repair		0	0	0	0	0	0	0	0	0	0	0	0	1	0	0	0	0	0	1	0
Btg2	12227	symbol	M. musculus	12227	M. musculus	Btg2	BTG anti-proliferation factor 2	GO:0060213 positive regulation of nuclear-transcribed mRNA poly(A) tail shortening;GO:0060211 regulation of nuclear-transcribed mRNA poly(A) tail shortening;GO:0007406 negative regulation of neuroblast proliferation		0	1	0	0	1	0	0	1	0	0	0	0	0	1	1	1	0	0	0	1
Serbp1	66870	symbol	M. musculus	66870	M. musculus	Serbp1	serpine1 mRNA binding protein 1	GO:0141014 ribosome hibernation;GO:0030578 PML body organization;GO:0030575 nuclear body organization		0	1	0	0	0	0	0	0	0	0	0	0	0	0	0	0	0	0	0	0
Uba52	22186	symbol	M. musculus	22186	M. musculus	Uba52	ubiquitin A-52 residue ribosomal protein fusion product 1	GO:0140236 translation at presynapse;GO:0140241 translation at synapse;GO:0140242 translation at postsynapse		1	0	1	0	1	1	0	0	0	0	1	0	0	0	0	1	0	0	0	0
Slc38a1	105727	symbol	M. musculus	105727	M. musculus	Slc38a1	solute carrier family 38, member 1	GO:1901034 regulation of L-glutamine import across plasma membrane;GO:1901036 positive regulation of L-glutamine import across plasma membrane;GO:0043090 amino acid import		0	0	0	0	0	1	0	0	0	0	1	0	0	0	0	0	0	0	0	0
Arpp19	59046	symbol	M. musculus	59046	M. musculus	Arpp19	cAMP-regulated phosphoprotein 19	GO:0045722 positive regulation of gluconeogenesis;GO:0035308 negative regulation of protein dephosphorylation;GO:0000086 G2/M transition of mitotic cell cycle		0	0	0	0	0	1	0	0	0	0	1	0	0	0	0	0	0	0	0	0
Odc1	18263	symbol	M. musculus	18263	M. musculus	Odc1	ornithine decarboxylase, structural 1	GO:0033387 putrescine biosynthetic process from ornithine;GO:0009446 putrescine biosynthetic process;GO:0009445 putrescine metabolic process		0	0	0	0	0	1	0	0	0	0	0	0	0	0	0	0	0	0	0	0
Dek	110052	symbol	M. musculus	110052	M. musculus	Dek	DEK proto-oncogene	GO:0044838 cell quiescence;GO:0045945 positive regulation of transcription by RNA polymerase III;GO:0006359 regulation of transcription by RNA polymerase III		0	0	0	1	1	0	0	0	0	0	0	0	1	0	0	0	0	0	0	0
Nfix	18032	symbol	M. musculus	18032	M. musculus	Nfix	nuclear factor I/X	GO:1905222 atrioventricular canal morphogenesis;GO:0002158 osteoclast proliferation;GO:0044838 cell quiescence		0	0	0	0	0	0	0	0	0	0	0	0	0	1	0	1	0	0	0	1
Hmgb2	97165	symbol	M. musculus	97165	M. musculus	Hmgb2	high mobility group box 2	GO:0032075 positive regulation of nuclease activity;GO:0045654 positive regulation of megakaryocyte differentiation;GO:0045652 regulation of megakaryocyte differentiation		0	0	0	0	0	0	0	0	0	0	0	0	0	1	0	0	0	0	1	0
Ywhaq	22630	symbol	M. musculus	22630	M. musculus	Ywhaq	tyrosine 3-monooxygenase/tryptophan 5-monooxygenase activation protein theta	GO:0034766 negative regulation of monoatomic ion transmembrane transport;GO:0034763 negative regulation of transmembrane transport;GO:0043271 negative regulation of monoatomic ion transport		0	0	0	0	1	1	1	0	0	0	1	0	0	0	0	0	0	0	0	0
Ppia	268373	symbol	M. musculus	268373	M. musculus	Ppia	peptidylprolyl isomerase A	GO:0061944 negative regulation of protein K48-linked ubiquitination;GO:0060352 cell adhesion molecule production;GO:0061945 regulation of protein K48-linked ubiquitination		0	0	0	1	0	0	0	0	0	1	1	0	0	0	0	0	0	0	0	0
Trim2	80890	symbol	M. musculus	80890	M. musculus	Trim2	tripartite motif-containing 2	GO:0017148 negative regulation of translation;GO:0034249 negative regulation of amide metabolic process;GO:0000209 protein polyubiquitination		0	1	0	0	0	0	0	0	0	0	0	0	0	0	0	0	0	0	0	1
Pebp1	23980	symbol	M. musculus	23980	M. musculus	Pebp1	phosphatidylethanolamine binding protein 1	GO:0060409 positive regulation of acetylcholine metabolic process;GO:1905921 regulation of acetylcholine biosynthetic process;GO:1905923 positive regulation of acetylcholine biosynthetic process		0	0	0	1	0	1	0	0	0	0	0	0	0	0	1	0	0	0	0	0
Pfdn5	56612	symbol	M. musculus	56612	M. musculus	Pfdn5	prefoldin 5	GO:1990113 RNA polymerase I assembly;GO:1990115 RNA polymerase III assembly;GO:1990114 RNA polymerase II core complex assembly		0	0	0	1	0	0	0	0	0	0	0	0	0	0	0	0	1	0	0	0
Hnrnpab	15384	symbol	M. musculus	15384	M. musculus	Hnrnpab	heterogeneous nuclear ribonucleoprotein A/B	GO:1904580 regulation of intracellular mRNA localization;GO:2000623 negative regulation of nuclear-transcribed mRNA catabolic process, nonsense-mediated decay;GO:1901537 positive regulation of DNA demethylation		1	0	0	1	0	0	0	1	0	0	0	0	0	0	0	0	0	0	0	0
Txn1	22166	symbol	M. musculus	22166	M. musculus	Txn1	thioredoxin 1	GO:0061692 cellular detoxification of hydrogen peroxide;GO:2000170 positive regulation of peptidyl-cysteine S-nitrosylation;GO:0061691 detoxification of hydrogen peroxide		0	0	0	0	1	1	0	0	0	1	1	0	0	0	0	1	0	0	0	0
Ywhae	22627	symbol	M. musculus	22627	M. musculus	Ywhae	tyrosine 3-monooxygenase/tryptophan 5-monooxygenase activation protein, epsilon polypeptide	GO:1905913 negative regulation of calcium ion export across plasma membrane;GO:1902309 negative regulation of peptidyl-serine dephosphorylation;GO:1905912 regulation of calcium ion export across plasma membrane		0	0	0	0	1	1	1	0	0	1	1	0	0	0	1	0	0	1	0	0
Mif	17319	symbol	M. musculus	17319	M. musculus	Mif	macrophage migration inhibitory factor (glycosylation-inhibiting factor)	GO:0061078 positive regulation of prostaglandin secretion involved in immune response;GO:0002905 regulation of mature B cell apoptotic process;GO:0002906 negative regulation of mature B cell apoptotic process		0	0	0	0	0	0	0	0	0	0	1	0	0	0	0	0	0	0	0	0
Thbs4	21828	symbol	M. musculus	21828	M. musculus	Thbs4	thrombospondin 4	GO:0071603 endothelial cell-cell adhesion;GO:0051451 myoblast migration;GO:0090136 epithelial cell-cell adhesion		0	0	0	0	0	0	0	0	0	0	1	0	0	0	0	1	0	0	1	0
Sumo2	170930	symbol	M. musculus	170930	M. musculus	Sumo2	small ubiquitin-like modifier 2	GO:0033235 positive regulation of protein sumoylation;GO:0016925 protein sumoylation;GO:0033233 regulation of protein sumoylation		0	0	0	0	0	0	0	0	0	0	1	0	0	0	0	0	0	0	0	0
Pfdn2	18637	symbol	M. musculus	18637	M. musculus	Pfdn2	prefoldin 2	GO:1905907 negative regulation of amyloid fibril formation;GO:1905906 regulation of amyloid fibril formation;GO:0006457 protein folding		0	0	0	1	0	0	0	0	0	0	0	0	0	0	0	0	1	0	0	0
Rtf1	76246	symbol	M. musculus	76246	M. musculus	Rtf1	RTF1, Paf1/RNA polymerase II complex component	GO:0001711 endodermal cell fate commitment;GO:0060795 cell fate commitment involved in formation of primary germ layer;GO:0035987 endodermal cell differentiation		0	0	0	0	0	0	0	0	0	0	0	0	1	0	0	0	0	0	0	0
Ywhab	54401	symbol	M. musculus	54401	M. musculus	Ywhab	tyrosine 3-monooxygenase/tryptophan 5-monooxygenase activation protein, beta polypeptide	GO:0051220 cytoplasmic sequestering of protein;GO:0035308 negative regulation of protein dephosphorylation;GO:0035305 negative regulation of dephosphorylation		1	0	0	0	1	1	1	0	0	0	1	0	0	0	0	0	0	0	0	0
Tma7	66167	symbol	M. musculus	66167	M. musculus	Tma7	translational machinery associated 7			0	0	0	0	0	0	0	0	0	0	0	0	0	0	0	0	0	0	0	0
Ubl5	66177	symbol	M. musculus	66177	M. musculus	Ubl5	ubiquitin-like 5	GO:0000375 RNA splicing, via transesterification reactions;GO:0000377 RNA splicing, via transesterification reactions with bulged adenosine as nucleophile;GO:0000398 mRNA splicing, via spliceosome		1	0	0	0	0	0	0	0	0	0	0	0	0	0	0	0	0	0	0	0
Zfp36l1	12192	symbol	M. musculus	12192	M. musculus	Zfp36l1	zinc finger protein 36, C3H type-like 1	GO:0097403 cellular response to raffinose;GO:1901545 response to raffinose;GO:0003342 proepicardium development		1	1	0	0	0	1	0	1	1	0	1	0	0	1	1	0	0	0	1	0
Rlbp1	19771	symbol	M. musculus	19771	M. musculus	Rlbp1	retinaldehyde binding protein 1	GO:0007601 visual perception;GO:0050953 sensory perception of light stimulus;GO:0007600 sensory perception		0	0	0	0	0	0	0	0	0	0	0	0	0	0	0	0	0	0	0	0
Klf13	50794	symbol	M. musculus	50794	M. musculus	Klf13	Kruppel-like transcription factor 13	GO:0045647 negative regulation of erythrocyte differentiation;GO:0045646 regulation of erythrocyte differentiation;GO:0045638 negative regulation of myeloid cell differentiation		0	0	0	0	0	0	0	0	0	0	0	0	0	0	0	0	0	0	0	0
Ypel3	66090	symbol	M. musculus	66090	M. musculus	Ypel3	yippee like 3	GO:2000774 positive regulation of cellular senescence;GO:2000772 regulation of cellular senescence;GO:0006915 apoptotic process		0	0	0	0	0	0	0	0	0	0	0	0	0	0	0	0	0	0	0	0
Sfrp1	20377	symbol	M. musculus	20377	M. musculus	Sfrp1	secreted frizzled-related protein 1	GO:0044345 stromal-epithelial cell signaling involved in prostate gland development;GO:0090246 convergent extension involved in somitogenesis;GO:2000080 negative regulation of canonical Wnt signaling pathway involved in controlling type B pancreatic cell proliferation		0	0	0	0	0	0	0	0	0	1	1	0	0	0	1	0	1	0	1	0
Ranbp1	19385	symbol	M. musculus	19385	M. musculus	Ranbp1	RAN binding protein 1	GO:0046604 positive regulation of mitotic centrosome separation;GO:0072750 cellular response to leptomycin B;GO:1901344 response to leptomycin B		0	0	0	0	0	0	0	0	1	0	0	0	0	0	1	0	0	0	0	0
Pitpna	18738	symbol	M. musculus	18738	M. musculus	Pitpna	phosphatidylinositol transfer protein, alpha	GO:0015914 phospholipid transport;GO:0015748 organophosphate ester transport;GO:0006869 lipid transport		0	0	0	0	0	0	0	0	0	0	0	0	0	0	0	1	0	0	0	0
Sfr1	67788	symbol	M. musculus	67788	M. musculus	Sfr1	SWI5 dependent recombination repair 1	GO:0071391 cellular response to estrogen stimulus;GO:0043627 response to estrogen;GO:0000724 double-strand break repair via homologous recombination		0	0	0	0	0	0	0	0	0	0	0	0	0	0	0	0	0	0	0	0
Kras	16653	symbol	M. musculus	16653	M. musculus	Kras	Kirsten rat sarcoma viral oncogene homolog	GO:0021896 forebrain astrocyte differentiation;GO:0021897 forebrain astrocyte development;GO:0060509 type I pneumocyte differentiation		0	0	0	0	0	1	0	0	0	0	1	0	0	1	0	1	1	0	0	1
Pnrc1	108767	symbol	M. musculus	108767	M. musculus	Pnrc1	proline-rich nuclear receptor coactivator 1	GO:0000184 nuclear-transcribed mRNA catabolic process, nonsense-mediated decay;GO:0000956 nuclear-transcribed mRNA catabolic process;GO:0006402 mRNA catabolic process		1	0	0	0	0	0	0	0	0	0	0	0	0	0	0	0	0	0	0	0
Gfap	14580	symbol	M. musculus	14580	M. musculus	Gfap	glial fibrillary acidic protein	GO:0010625 positive regulation of Schwann cell proliferation;GO:0014010 Schwann cell proliferation;GO:1904714 regulation of chaperone-mediated autophagy		0	0	0	0	0	0	0	1	0	0	0	0	0	1	0	1	1	0	0	0
Nme1	18102	symbol	M. musculus	18102	M. musculus	Nme1	NME/NM23 nucleoside diphosphate kinase 1	GO:0006231 dTMP biosynthetic process;GO:0009177 pyrimidine deoxyribonucleoside monophosphate biosynthetic process;GO:0006228 UTP biosynthetic process	yes	0	0	0	0	0	0	0	0	0	0	0	0	0	0	0	0	0	0	1	0
Tomm7	66169	symbol	M. musculus	66169	M. musculus	Tomm7	translocase of outer mitochondrial membrane 7	GO:0098779 positive regulation of mitophagy in response to mitochondrial depolarization;GO:1903955 positive regulation of protein targeting to mitochondrion;GO:1904925 positive regulation of autophagy of mitochondrion in response to mitochondrial depolarization		0	0	0	1	0	1	0	0	0	1	0	0	0	0	0	0	0	0	0	0
Nop10	66181	symbol	M. musculus	66181	M. musculus	Nop10	NOP10 ribonucleoprotein	GO:0031120 snRNA pseudouridine synthesis;GO:0000454 snoRNA guided rRNA pseudouridine synthesis;GO:0031118 rRNA pseudouridine synthesis		1	0	0	0	0	1	0	0	0	0	0	0	0	0	0	0	0	0	0	0
Calm1	12313	symbol	M. musculus	12313	M. musculus	Calm1	calmodulin 1	GO:0051343 positive regulation of cyclic-nucleotide phosphodiesterase activity;GO:0051342 regulation of cyclic-nucleotide phosphodiesterase activity;GO:1901842 negative regulation of high voltage-gated calcium channel activity		0	0	0	0	0	1	1	0	0	0	1	0	0	0	1	0	0	0	0	0
Sh3bgrl	56726	symbol	M. musculus	56726	M. musculus	Sh3bgrl	SH3-binding domain glutamic acid-rich protein like	GO:1904690 positive regulation of cytoplasmic translational initiation;GO:1904688 regulation of cytoplasmic translational initiation;GO:0045948 positive regulation of translational initiation		0	1	0	0	0	0	0	1	0	0	0	0	0	0	0	0	0	0	0	0
Klf6	23849	symbol	M. musculus	23849	M. musculus	Klf6	Kruppel-like transcription factor 6	GO:1905205 positive regulation of connective tissue replacement;GO:0034105 positive regulation of tissue remodeling;GO:1905203 regulation of connective tissue replacement		0	0	0	0	0	0	0	0	0	0	0	0	0	0	0	0	0	0	0	0
Ncl	17975	symbol	M. musculus	17975	M. musculus	Ncl	nucleolin	GO:1901838 positive regulation of transcription of nucleolar large rRNA by RNA polymerase I;GO:1901836 regulation of transcription of nucleolar large rRNA by RNA polymerase I;GO:2000232 regulation of rRNA processing		1	1	0	0	0	0	0	1	0	0	0	0	0	0	0	0	0	0	0	0
Nudc	18221	symbol	M. musculus	18221	M. musculus	Nudc	nudC nuclear distribution protein	GO:0007097 nuclear migration;GO:0051647 nucleus localization;GO:0007080 mitotic metaphase chromosome alignment		0	0	0	1	0	1	1	0	0	0	0	0	0	0	0	0	0	0	0	0
Ftl1	14325	symbol	M. musculus	14325	M. musculus	Ftl1	ferritin light polypeptide 1	GO:0006880 intracellular sequestering of iron ion;GO:0097577 sequestering of iron ion;GO:0051238 sequestering of metal ion		0	0	0	0	0	0	0	0	0	0	0	0	0	0	0	0	0	0	0	0
Cd9	12527	symbol	M. musculus	12527	M. musculus	Cd9	CD9 antigen	GO:0014905 myoblast fusion involved in skeletal muscle regeneration;GO:0030913 paranodal junction assembly;GO:0014908 myotube differentiation involved in skeletal muscle regeneration		0	0	0	1	0	0	0	0	0	0	1	0	0	1	0	1	0	0	0	0
Akr1a1	58810	symbol	M. musculus	58810	M. musculus	Akr1a1	aldo-keto reductase family 1, member A1	GO:0042839 D-glucuronate metabolic process;GO:0042840 D-glucuronate catabolic process;GO:0006064 glucuronate catabolic process		0	0	0	0	0	0	0	0	0	0	0	0	0	0	0	0	0	0	0	0
Tmpo	21917	symbol	M. musculus	21917	M. musculus	Tmpo	thymopoietin	GO:0006355 regulation of DNA-templated transcription;GO:2001141 regulation of RNA biosynthetic process;GO:0051252 regulation of RNA metabolic process		0	0	0	0	0	0	0	0	0	0	0	0	0	0	0	0	0	0	0	0
Actb	11461	symbol	M. musculus	11461	M. musculus	Actb	actin, beta	GO:0072749 cellular response to cytochalasin B;GO:1901328 response to cytochalasin B;GO:0051621 regulation of norepinephrine uptake		0	0	0	1	0	1	1	0	0	0	1	0	1	1	1	1	1	0	0	0
Hspd1	15510	symbol	M. musculus	15510	M. musculus	Hspd1	heat shock protein 1 (chaperonin)	GO:0034514 mitochondrial unfolded protein response;GO:0048291 isotype switching to IgG isotypes;GO:0032607 interferon-alpha production		0	0	0	1	0	0	0	0	0	0	1	0	0	0	0	0	0	1	0	1
Ubb	22187	symbol	M. musculus	22187	M. musculus	Ubb	ubiquitin B	GO:1902527 positive regulation of protein monoubiquitination;GO:1902525 regulation of protein monoubiquitination;GO:0021886 hypothalamus gonadotrophin-releasing hormone neuron differentiation		1	0	0	0	1	1	0	0	0	0	1	0	0	0	0	1	0	0	0	1
Eif3f	66085	symbol	M. musculus	66085	M. musculus	Eif3f	eukaryotic translation initiation factor 3, subunit F	GO:0075522 IRES-dependent viral translational initiation;GO:0019081 viral translation;GO:0019080 viral gene expression		0	0	1	0	0	0	0	0	0	0	0	0	0	0	0	0	0	0	0	0
Acot1	26897	symbol	M. musculus	26897	M. musculus	Acot1	acyl-CoA thioesterase 1	GO:0000038 very long-chain fatty acid metabolic process;GO:0010667 negative regulation of cardiac muscle cell apoptotic process;GO:0010664 negative regulation of striated muscle cell apoptotic process		0	0	0	0	0	0	0	0	0	0	0	0	0	0	0	0	0	0	0	0
Ctnnb1	12387	symbol	M. musculus	12387	M. musculus	Ctnnb1	catenin beta 1	GO:0036520 astrocyte-dopaminergic neuron signaling;GO:0150098 glial cell-neuron signaling;GO:0045976 negative regulation of mitotic cell cycle, embryonic		0	0	0	1	1	1	1	0	0	0	1	0	0	1	1	1	0	0	1	1
Llph	66225	symbol	M. musculus	66225	M. musculus	Llph	LLP homolog, long-term synaptic facilitation (Aplysia)	GO:0097484 dendrite extension;GO:0060999 positive regulation of dendritic spine development;GO:0060998 regulation of dendritic spine development		0	0	0	0	0	0	0	0	0	0	0	0	0	0	0	1	0	0	0	0
Sumo1	22218	symbol	M. musculus	22218	M. musculus	Sumo1	small ubiquitin-like modifier 1	GO:0010621 negative regulation of transcription by transcription factor localization;GO:0090204 protein localization to nuclear pore;GO:1901896 positive regulation of ATPase-coupled calcium transmembrane transporter activity		0	0	0	1	1	1	0	0	0	1	1	0	0	0	0	0	1	0	0	0
Lima1	65970	symbol	M. musculus	65970	M. musculus	Lima1	LIM domain and actin binding 1	GO:0030299 intestinal cholesterol absorption;GO:0098856 intestinal lipid absorption;GO:0044241 lipid digestion		0	0	0	0	0	0	0	0	0	0	0	0	0	0	0	0	1	0	0	0
Arpc3	56378	symbol	M. musculus	56378	M. musculus	Arpc3	actin related protein 2/3 complex, subunit 3	GO:0034314 Arp2/3 complex-mediated actin nucleation;GO:0045010 actin nucleation;GO:0030833 regulation of actin filament polymerization		0	0	0	0	0	0	1	0	0	0	0	0	0	0	0	1	1	0	0	0
Nop58	55989	symbol	M. musculus	55989	M. musculus	Nop58	NOP58 ribonucleoprotein	GO:0048254 snoRNA localization;GO:0042274 ribosomal small subunit biogenesis;GO:0006403 RNA localization		1	0	0	0	0	0	0	0	1	0	0	0	0	0	0	0	0	0	0	0
Hnrnpc	15381	symbol	M. musculus	15381	M. musculus	Hnrnpc	heterogeneous nuclear ribonucleoprotein C	GO:0090367 negative regulation of mRNA modification;GO:0090365 regulation of mRNA modification;GO:0070935 3'-UTR-mediated mRNA stabilization		1	1	0	1	0	0	1	1	0	0	0	0	0	0	0	0	1	0	0	0
Snrpe	20643	symbol	M. musculus	20643	M. musculus	Snrpe	small nuclear ribonucleoprotein E	GO:0000387 spliceosomal snRNP assembly;GO:0022618 protein-RNA complex assembly;GO:0071826 protein-RNA complex organization		1	0	0	0	0	0	0	0	1	0	0	0	0	0	0	0	0	0	0	0
Ap2m1	11773	symbol	M. musculus	11773	M. musculus	Ap2m1	adaptor-related protein complex 2, mu 1 subunit	GO:0098884 postsynaptic neurotransmitter receptor internalization;GO:0140239 postsynaptic endocytosis;GO:1900244 positive regulation of synaptic vesicle endocytosis		0	0	0	0	0	1	0	0	0	0	1	0	0	0	0	1	0	0	0	0
Sem1	20422	symbol	M. musculus	20422	M. musculus	Sem1	SEM1, 26S proteasome complex subunit	GO:0043248 proteasome assembly;GO:0006406 mRNA export from nucleus;GO:0006405 RNA export from nucleus		0	0	0	0	0	1	0	0	1	0	0	0	0	0	0	0	0	0	0	0
Pdap1	231887	symbol	M. musculus	231887	M. musculus	Pdap1	PDGFA associated protein 1	GO:0048008 platelet-derived growth factor receptor signaling pathway;GO:0007169 transmembrane receptor protein tyrosine kinase signaling pathway;GO:0007167 enzyme-linked receptor protein signaling pathway		0	0	0	0	0	0	0	0	0	0	0	0	0	0	0	0	0	0	0	0
Ssbp3	72475	symbol	M. musculus	72475	M. musculus	Ssbp3	single-stranded DNA binding protein 3	GO:0021501 prechordal plate formation;GO:0021547 midbrain-hindbrain boundary initiation;GO:2000742 regulation of anterior head development		0	0	0	0	0	0	0	0	0	0	0	0	0	0	0	0	0	0	0	0
Gnai2	14678	symbol	M. musculus	14678	M. musculus	Gnai2	G protein subunit alpha i2	GO:0140199 negative regulation of adenylate cyclase-activating adrenergic receptor signaling pathway involved in heart process;GO:0071878 negative regulation of adenylate cyclase-activating adrenergic receptor signaling pathway;GO:0001973 G protein-coupled adenosine receptor signaling pathway		0	0	0	0	0	0	0	0	0	0	1	0	0	0	0	1	0	0	0	0
Ran	19384	symbol	M. musculus	19384	M. musculus	Ran	RAN, member RAS oncogene family	GO:0061015 snRNA import into nucleus;GO:0006404 RNA import into nucleus;GO:0051030 snRNA transport		1	0	0	0	0	1	0	0	1	1	0	0	0	0	0	0	1	0	0	0
Sub1	20024	symbol	M. musculus	20024	M. musculus	Sub1	SUB1 homolog, transcriptional regulator	GO:0001109 promoter clearance during DNA-templated transcription;GO:0001111 RNA polymerase II promoter clearance;GO:1905463 negative regulation of DNA duplex unwinding		0	0	0	1	0	0	0	0	0	0	0	0	0	0	0	0	1	0	0	0
Fabp7	12140	symbol	M. musculus	12140	M. musculus	Fabp7	fatty acid binding protein 7, brain	GO:0060134 prepulse inhibition;GO:0021846 cell proliferation in forebrain;GO:0001964 startle response		0	0	0	0	0	0	0	0	0	0	0	0	0	0	0	0	0	0	0	0
Hmgb3	15354	symbol	M. musculus	15354	M. musculus	Hmgb3	high mobility group box 3	GO:0045578 negative regulation of B cell differentiation;GO:0050869 negative regulation of B cell activation;GO:0045577 regulation of B cell differentiation		0	0	0	0	0	0	0	0	0	0	0	0	0	0	0	0	0	0	0	0
Rnf187	108660	symbol	M. musculus	108660	M. musculus	Rnf187	ring finger protein 187	GO:0051865 protein autoubiquitination;GO:0070936 protein K48-linked ubiquitination;GO:0000209 protein polyubiquitination		0	0	0	0	0	0	0	0	0	0	0	0	0	0	0	0	0	0	0	0
Psma7	26444	symbol	M. musculus	26444	M. musculus	Psma7	proteasome subunit alpha 7	GO:0043161 proteasome-mediated ubiquitin-dependent protein catabolic process;GO:0010498 proteasomal protein catabolic process;GO:0006511 ubiquitin-dependent protein catabolic process		1	0	0	0	1	1	0	0	0	0	0	0	0	0	0	0	0	0	0	0
Zfand5	22682	symbol	M. musculus	22682	M. musculus	Zfand5	zinc finger, AN1-type domain 5	GO:0048745 smooth muscle tissue development;GO:0010761 fibroblast migration;GO:0003016 respiratory system process		0	0	0	0	0	0	0	0	0	0	0	0	0	0	0	0	0	0	0	0
Arpc2	76709	symbol	M. musculus	76709	M. musculus	Arpc2	actin related protein 2/3 complex, subunit 2	GO:2000814 positive regulation of barbed-end actin filament capping;GO:0072752 cellular response to rapamycin;GO:1901355 response to rapamycin		0	0	0	1	0	0	1	0	0	1	0	0	0	0	0	1	1	0	0	0
Nedd4	17999	symbol	M. musculus	17999	M. musculus	Nedd4	neural precursor cell expressed, developmentally down-regulated 4	GO:0044111 formation of structure involved in a symbiotic process;GO:0042921 glucocorticoid receptor signaling pathway;GO:0099576 regulation of protein catabolic process at postsynapse, modulating synaptic transmission		0	0	1	0	0	1	0	0	0	1	1	0	0	0	0	1	0	0	0	0
Prdx2	21672	symbol	M. musculus	21672	M. musculus	Prdx2	peroxiredoxin 2	GO:0002536 respiratory burst involved in inflammatory response;GO:0002679 respiratory burst involved in defense response;GO:0031665 negative regulation of lipopolysaccharide-mediated signaling pathway		0	0	0	0	1	1	0	0	0	0	0	0	0	0	0	0	0	0	0	1
Hint1	15254	symbol	M. musculus	15254	M. musculus	Hint1	histidine triad nucleotide binding protein 1	GO:0016926 protein desumoylation;GO:0050850 positive regulation of calcium-mediated signaling;GO:0072332 intrinsic apoptotic signaling pathway by p53 class mediator		0	0	0	0	0	0	0	0	0	0	0	0	0	0	0	1	0	0	0	0
Zmat2	66492	symbol	M. musculus	66492	M. musculus	Zmat2	zinc finger, matrin type 2	GO:0000375 RNA splicing, via transesterification reactions;GO:0000377 RNA splicing, via transesterification reactions with bulged adenosine as nucleophile;GO:0000398 mRNA splicing, via spliceosome		1	0	0	0	0	0	0	0	0	0	0	0	0	0	0	0	0	0	0	0
Cdk4	12567	symbol	M. musculus	12567	M. musculus	Cdk4	cyclin dependent kinase 4	GO:1904627 response to phorbol 13-acetate 12-myristate;GO:1904628 cellular response to phorbol 13-acetate 12-myristate;GO:1904636 response to ionomycin	yes	0	1	0	0	1	1	0	0	0	0	1	0	0	0	1	1	0	0	1	0
Clta	12757	symbol	M. musculus	12757	M. musculus	Clta	clathrin light chain A	GO:0048268 clathrin coat assembly;GO:0072583 clathrin-dependent endocytosis;GO:0006898 receptor-mediated endocytosis		0	0	0	0	0	0	0	0	0	0	0	0	0	0	0	1	0	0	0	0
Aprt	11821	symbol	M. musculus	11821	M. musculus	Aprt	adenine phosphoribosyl transferase	GO:0006168 adenine salvage;GO:0046084 adenine biosynthetic process;GO:0043096 purine nucleobase salvage		0	0	0	0	0	0	0	0	0	0	0	0	0	0	0	0	0	0	0	0
Morf4l1	21761	symbol	M. musculus	21761	M. musculus	Morf4l1	mortality factor 4 like 1	GO:1905168 positive regulation of double-strand break repair via homologous recombination;GO:0048144 fibroblast proliferation;GO:0010569 regulation of double-strand break repair via homologous recombination		0	0	0	1	0	0	0	0	0	0	0	0	1	0	0	0	0	0	0	0
Ssb	20823	symbol	M. musculus	20823	M. musculus	Ssb	small RNA binding exonuclease protection factor La	GO:0071045 nuclear histone mRNA catabolic process;GO:0006409 tRNA export from nucleus;GO:0051031 tRNA transport		1	1	0	0	0	0	0	0	1	0	0	0	0	0	0	0	0	0	0	0
Ptp4a2	19244	symbol	M. musculus	19244	M. musculus	Ptp4a2	protein tyrosine phosphatase 4a2	GO:0006470 protein dephosphorylation;GO:0016311 dephosphorylation;GO:0006796 phosphate-containing compound metabolic process		0	0	0	0	0	0	0	0	0	0	0	0	0	0	0	0	0	0	0	0
Dnaja1	15502	symbol	M. musculus	15502	M. musculus	Dnaja1	DnaJ heat shock protein family (Hsp40) member A1	GO:1905258 regulation of nitrosative stress-induced intrinsic apoptotic signaling pathway;GO:1905259 negative regulation of nitrosative stress-induced intrinsic apoptotic signaling pathway;GO:1903748 negative regulation of establishment of protein localization to mitochondrion		0	0	0	1	1	0	0	0	0	1	0	0	0	0	0	0	0	1	0	0
Oaz1	18245	symbol	M. musculus	18245	M. musculus	Oaz1	ornithine decarboxylase antizyme 1	GO:0090368 regulation of ornithine metabolic process;GO:1903266 regulation of ornithine catabolic process;GO:1903267 negative regulation of ornithine catabolic process		0	0	0	0	0	1	0	1	0	1	1	0	0	0	0	0	0	0	0	0
Mapt	17762	symbol	M. musculus	17762	M. musculus	Mapt	microtubule-associated protein tau	GO:1900034 regulation of cellular response to heat;GO:1902474 positive regulation of protein localization to synapse;GO:1903748 negative regulation of establishment of protein localization to mitochondrion		0	0	0	1	0	0	0	1	1	1	1	0	0	1	0	1	1	0	0	0
Anp32e	66471	symbol	M. musculus	66471	M. musculus	Anp32e	acidic nuclear phosphoprotein 32 family member E	GO:0006325 chromatin organization;GO:0071824 protein-DNA complex organization;GO:0042981 regulation of apoptotic process		0	0	0	0	0	0	0	0	0	0	0	0	1	0	0	0	0	0	0	0
Atp5e	67126	gene_synonym	M. musculus	67126	M. musculus	Atp5f1e	ATP synthase F1 subunit epsilon	GO:0042776 proton motive force-driven mitochondrial ATP synthesis;GO:0015986 proton motive force-driven ATP synthesis;GO:0006754 ATP biosynthetic process		0	0	0	0	0	0	0	0	0	0	0	0	0	0	0	0	0	0	0	0
Mrfap1	67568	symbol	M. musculus	67568	M. musculus	Mrfap1	Morf4 family associated protein 1	GO:0008150 biological_process		0	0	0	0	0	0	0	0	0	0	0	0	0	0	0	0	0	0	0	0
Btf3	218490	symbol	M. musculus	218490	M. musculus	Btf3	basic transcription factor 3	GO:1905551 negative regulation of protein localization to endoplasmic reticulum;GO:1905550 regulation of protein localization to endoplasmic reticulum;GO:1903828 negative regulation of protein localization		0	0	0	0	0	0	0	0	0	0	0	0	0	0	0	0	0	0	0	0
Pabpc1	18458	symbol	M. musculus	18458	M. musculus	Pabpc1	poly(A) binding protein, cytoplasmic 1	GO:0060213 positive regulation of nuclear-transcribed mRNA poly(A) tail shortening;GO:0060211 regulation of nuclear-transcribed mRNA poly(A) tail shortening;GO:1900153 positive regulation of nuclear-transcribed mRNA catabolic process, deadenylation-dependent decay		1	1	1	0	0	1	0	1	0	0	0	0	0	0	0	0	0	0	0	0
Gsn	227753	symbol	M. musculus	227753	M. musculus	Gsn	gelsolin	GO:1903906 regulation of plasma membrane raft polarization;GO:1903921 regulation of protein processing in phagocytic vesicle;GO:1903923 positive regulation of protein processing in phagocytic vesicle		0	0	0	1	0	0	0	0	0	0	1	0	0	0	0	1	1	0	0	0
Rab6a	19346	symbol	M. musculus	19346	M. musculus	Rab6a	RAB6A, member RAS oncogene family	GO:0018125 peptidyl-cysteine methylation;GO:1903292 protein localization to Golgi membrane;GO:0034498 early endosome to Golgi transport		0	0	0	0	0	0	0	0	0	0	0	0	0	0	0	0	0	0	0	0
Myl6	17904	symbol	M. musculus	17904	M. musculus	Myl6	myosin, light polypeptide 6, alkali, smooth muscle and non-muscle	GO:0030049 muscle filament sliding;GO:0033275 actin-myosin filament sliding;GO:0070252 actin-mediated cell contraction		0	0	0	0	0	0	1	0	0	0	1	0	0	0	0	1	1	0	0	0
Skp1a	21402	gene_synonym	M. musculus	21402	M. musculus	Skp1	S-phase kinase-associated protein 1	GO:1904668 positive regulation of ubiquitin protein ligase activity;GO:0051443 positive regulation of ubiquitin-protein transferase activity;GO:1904666 regulation of ubiquitin protein ligase activity		0	0	0	0	1	1	0	0	0	0	1	0	1	0	0	1	0	0	0	0
Cacybp	12301	symbol	M. musculus	12301	M. musculus	Cacybp	calcyclin binding protein	GO:0060416 response to growth hormone;GO:0045740 positive regulation of DNA replication;GO:0055007 cardiac muscle cell differentiation		0	0	0	1	0	0	0	0	0	0	0	0	0	0	0	0	0	0	0	0
Atp6v1a	11964	symbol	M. musculus	11964	M. musculus	Atp6v1a	ATPase, H+ transporting, lysosomal V1 subunit A	GO:0036295 cellular response to increased oxygen levels;GO:0036296 response to increased oxygen levels;GO:0097401 synaptic vesicle lumen acidification		0	0	0	0	1	1	0	0	0	0	1	0	0	0	0	0	0	0	0	0
Elob	67673	symbol	M. musculus	67673	M. musculus	Elob	elongin B	GO:0140958 target-directed miRNA degradation;GO:0010587 miRNA catabolic process;GO:0010586 miRNA metabolic process		0	1	0	0	1	1	0	0	0	0	1	0	0	0	0	0	0	0	0	0
Tsn	22099	symbol	M. musculus	22099	M. musculus	Tsn	translin	GO:0030422 siRNA processing;GO:0070918 regulatory ncRNA processing;GO:0035194 regulatory ncRNA-mediated post-transcriptional gene silencing		1	1	0	0	0	0	0	0	0	0	0	0	0	0	0	0	0	0	0	0
Nasp	50927	symbol	M. musculus	50927	M. musculus	Nasp	nuclear autoantigenic sperm protein (histone-binding)	GO:0006335 DNA replication-dependent chromatin assembly;GO:0031055 chromatin remodeling at centromere;GO:0034080 CENP-A containing chromatin assembly		0	0	0	0	0	0	0	0	0	0	0	0	1	0	0	0	0	0	0	0
Dnajb6	23950	symbol	M. musculus	23950	M. musculus	Dnajb6	DnaJ heat shock protein family (Hsp40) member B6	GO:0060715 syncytiotrophoblast cell differentiation involved in labyrinthine layer development;GO:0060710 chorio-allantoic fusion;GO:0090084 negative regulation of inclusion body assembly		0	0	0	1	1	0	0	0	0	0	0	0	0	0	0	0	1	1	0	0
Hspe1	15528	symbol	M. musculus	15528	M. musculus	Hspe1	heat shock protein 1 (chaperonin 10)	GO:0051085 chaperone cofactor-dependent protein refolding;GO:0051084 'de novo' post-translational protein folding;GO:0006458 'de novo' protein folding		0	0	0	1	0	0	1	0	0	0	0	0	0	0	0	0	0	1	0	0
Hdgf	15191	symbol	M. musculus	15191	M. musculus	Hdgf	heparin binding growth factor	GO:0098761 cellular response to interleukin-7;GO:0098760 response to interleukin-7;GO:0034504 protein localization to nucleus		0	0	0	0	0	0	0	0	0	0	0	0	1	0	0	0	0	0	0	1
Cyba	13057	symbol	M. musculus	13057	M. musculus	Cyba	cytochrome b-245, alpha polypeptide	GO:0003083 negative regulation of renal output by angiotensin;GO:0003106 negative regulation of glomerular filtration by angiotensin;GO:0014895 smooth muscle hypertrophy		0	0	0	0	1	1	1	0	0	0	1	0	0	0	0	1	0	0	1	0
S100a6	20200	symbol	M. musculus	20200	M. musculus	S100a6	S100 calcium binding protein A6 (calcyclin)			0	0	0	0	0	0	0	0	0	0	0	0	0	0	0	0	0	0	0	0
Bag1	12017	symbol	M. musculus	12017	M. musculus	Bag1	BCL2-associated athanogene 1	GO:0014038 regulation of Schwann cell differentiation;GO:0014040 positive regulation of Schwann cell differentiation;GO:2000672 negative regulation of motor neuron apoptotic process		0	0	0	1	1	0	0	0	0	0	0	0	0	1	0	0	0	1	0	1
Tbca	21371	symbol	M. musculus	21371	M. musculus	Tbca	tubulin cofactor A	GO:0007023 post-chaperonin tubulin folding pathway;GO:0007021 tubulin complex assembly;GO:0006457 protein folding		0	0	0	1	0	0	0	0	0	0	0	0	0	0	0	0	0	0	0	0
Pcna	18538	symbol	M. musculus	18538	M. musculus	Pcna	proliferating cell nuclear antigen	GO:1902990 mitotic telomere maintenance via semi-conservative replication;GO:0006272 leading strand elongation;GO:0032077 positive regulation of deoxyribonuclease activity		0	0	0	1	1	1	0	0	0	0	0	0	0	0	0	1	0	0	0	0
Kifap3	16579	symbol	M. musculus	16579	M. musculus	Kifap3	kinesin-associated protein 3	GO:0046586 regulation of calcium-dependent cell-cell adhesion;GO:0046587 positive regulation of calcium-dependent cell-cell adhesion;GO:0070244 negative regulation of thymocyte apoptotic process		0	0	0	0	0	0	0	0	0	0	1	0	0	1	0	0	0	0	0	0
Snu13	20826	symbol	M. musculus	20826	M. musculus	Snu13	SNU13 homolog, small nuclear ribonucleoprotein (U4/U6.U5)	GO:0000492 box C/D snoRNP assembly;GO:0000491 small nucleolar ribonucleoprotein complex assembly;GO:0000470 maturation of LSU-rRNA		1	0	0	1	0	0	0	0	0	0	0	0	0	0	0	0	0	0	0	0
S100a10	20194	symbol	M. musculus	20194	M. musculus	S100a10	S100 calcium binding protein A10 (calpactin)	GO:1905686 positive regulation of plasma membrane repair;GO:1905684 regulation of plasma membrane repair;GO:0010756 positive regulation of plasminogen activation		1	0	0	1	0	0	0	0	0	0	1	0	0	1	0	1	1	0	0	0
Gm1673	381633	gene_synonym	M. musculus	381633	M. musculus	Nicol1	NELL2 interacting cell ontogeny regulator 1	GO:0007283 spermatogenesis;GO:0048232 male gamete generation;GO:0007276 gamete generation		0	0	0	0	0	0	0	0	0	0	0	0	0	0	0	0	0	0	0	0
Bola2	66162	symbol	M. musculus	66162	M. musculus	Bola2	bolA family member 2	GO:0097428 protein maturation by iron-sulfur cluster transfer;GO:0006879 intracellular iron ion homeostasis;GO:0030003 intracellular monoatomic cation homeostasis		0	0	0	1	0	0	0	0	0	0	0	0	0	0	0	0	0	0	0	0
Cetn2	26370	symbol	M. musculus	26370	M. musculus	Cetn2	centrin 2	GO:0007099 centriole replication;GO:0098534 centriole assembly;GO:0051298 centrosome duplication		0	0	0	0	0	1	0	0	1	0	1	0	0	0	1	0	0	0	0	0
Nsa2	59050	symbol	M. musculus	59050	M. musculus	Nsa2	NSA2 ribosome biogenesis homolog	GO:0000470 maturation of LSU-rRNA;GO:0000460 maturation of 5.8S rRNA;GO:0042273 ribosomal large subunit biogenesis		1	0	0	0	0	0	0	0	0	0	0	0	0	0	0	0	0	0	0	0
Smarcc1	20588	symbol	M. musculus	20588	M. musculus	Smarcc1	SWI/SNF related, matrix associated, actin dependent regulator of chromatin, subfamily c, member 1	GO:0006337 nucleosome disassembly;GO:0032986 protein-DNA complex disassembly;GO:2000819 regulation of nucleotide-excision repair		0	0	0	1	1	1	0	0	0	0	0	0	1	1	1	0	0	0	0	0
Eef1d	66656	symbol	M. musculus	66656	M. musculus	Eef1d	eukaryotic translation elongation factor 1 delta	GO:0034605 cellular response to heat;GO:0071479 cellular response to ionizing radiation;GO:0006414 translational elongation		0	0	1	0	0	0	0	0	0	0	0	1	0	0	0	0	0	0	0	0
Pgrmc1	53328	symbol	M. musculus	53328	M. musculus	Pgrmc1	progesterone receptor membrane component 1	GO:0140075 regulation of lipoprotein transport;GO:0140077 positive regulation of lipoprotein transport;GO:1905809 negative regulation of synapse organization		0	0	0	0	0	0	0	0	0	1	0	0	0	0	0	0	1	0	0	0
Eif1ax	66235	symbol	M. musculus	66235	M. musculus	Eif1ax	eukaryotic translation initiation factor 1A, X-linked	GO:0006413 translational initiation;GO:0006412 translation;GO:0043043 peptide biosynthetic process		0	0	1	0	0	0	0	0	0	0	0	0	0	0	0	0	0	0	0	0
Eef1g	67160	symbol	M. musculus	67160	M. musculus	Eef1g	eukaryotic translation elongation factor 1 gamma	GO:0006414 translational elongation;GO:0006412 translation;GO:0043043 peptide biosynthetic process		0	0	1	0	0	0	0	0	0	0	0	1	0	0	0	0	0	0	0	0
Psme1	19186	symbol	M. musculus	19186	M. musculus	Psme1	proteasome (prosome, macropain) activator subunit 1 (PA28 alpha)	GO:0019884 antigen processing and presentation of exogenous antigen;GO:0019882 antigen processing and presentation;GO:0010950 positive regulation of endopeptidase activity		1	0	0	0	1	1	0	0	0	0	0	0	0	0	1	0	0	1	0	0
Pcbp2	18521	symbol	M. musculus	18521	M. musculus	Pcbp2	poly(rC) binding protein 2	GO:0039694 viral RNA genome replication;GO:0019079 viral genome replication;GO:0075522 IRES-dependent viral translational initiation		1	0	0	0	0	0	0	0	0	0	0	0	0	0	0	0	0	0	0	0
Sec61g	20335	symbol	M. musculus	20335	M. musculus	Sec61g	SEC61 translocon subunit gamma	GO:0031204 post-translational protein targeting to membrane, translocation;GO:0006620 post-translational protein targeting to endoplasmic reticulum membrane;GO:0065002 intracellular protein transmembrane transport		0	0	0	0	0	0	0	0	0	0	0	0	0	0	0	0	0	0	0	0
Gadd45g	23882	symbol	M. musculus	23882	M. musculus	Gadd45g	growth arrest and DNA-damage-inducible 45 gamma	GO:0045063 T-helper 1 cell differentiation;GO:0042088 T-helper 1 type immune response;GO:1900745 positive regulation of p38MAPK cascade		0	0	0	0	0	0	0	0	0	0	1	0	0	0	0	0	0	0	0	0
Cox7a2l	20463	symbol	M. musculus	20463	M. musculus	Cox7a2l	cytochrome c oxidase subunit 7A2 like	GO:0097250 mitochondrial respirasome assembly;GO:0006123 mitochondrial electron transport, cytochrome c to oxygen;GO:0002082 regulation of oxidative phosphorylation		0	0	0	0	1	1	0	0	0	0	0	0	0	0	0	0	0	0	0	0
Nedd8	18002	symbol	M. musculus	18002	M. musculus	Nedd8	neural precursor cell expressed, developmentally down-regulated gene 8	GO:0045116 protein neddylation;GO:0019941 modification-dependent protein catabolic process;GO:0043632 modification-dependent macromolecule catabolic process		0	0	0	0	0	1	0	0	0	0	0	0	0	0	0	0	0	0	0	0
Impdh2	23918	symbol	M. musculus	23918	M. musculus	Impdh2	inosine monophosphate dehydrogenase 2	GO:0097292 XMP metabolic process;GO:0097293 XMP biosynthetic process;GO:0097294 'de novo' XMP biosynthetic process		0	0	0	0	0	0	0	0	0	0	0	0	0	0	0	0	0	0	0	0
Bnip3l	12177	symbol	M. musculus	12177	M. musculus	Bnip3l	BCL2/adenovirus E1B interacting protein 3-like	GO:0035694 mitochondrial protein catabolic process;GO:0097345 mitochondrial outer membrane permeabilization;GO:1902110 positive regulation of mitochondrial membrane permeability involved in apoptotic process		0	0	0	0	1	0	0	1	0	1	0	0	0	0	0	0	0	0	0	0
Ptges3	56351	symbol	M. musculus	56351	M. musculus	Ptges3	prostaglandin E synthase 3	GO:1905323 telomerase holoenzyme complex assembly;GO:0042921 glucocorticoid receptor signaling pathway;GO:0031958 corticosteroid receptor signaling pathway		1	0	0	1	1	0	0	0	0	0	1	0	0	0	0	0	0	1	0	0
Eif3e	16341	symbol	M. musculus	16341	M. musculus	Eif3e	eukaryotic translation initiation factor 3, subunit E	GO:1902415 regulation of mRNA binding;GO:1902416 positive regulation of mRNA binding;GO:1905216 positive regulation of RNA binding		1	1	1	0	0	0	0	0	0	1	0	0	0	0	0	0	0	0	0	0
Id1	15901	symbol	M. musculus	15901	M. musculus	Id1	inhibitor of DNA binding 1, HLH protein	GO:0072577 endothelial cell apoptotic process;GO:0045602 negative regulation of endothelial cell differentiation;GO:0050774 negative regulation of dendrite morphogenesis		0	0	0	1	0	0	0	0	0	0	1	0	0	1	0	0	1	0	1	0
Serf2	378702	symbol	M. musculus	378702	M. musculus	Serf2	small EDRK-rich factor 2	GO:0031648 protein destabilization;GO:0031647 regulation of protein stability;GO:0065008 regulation of biological quality		0	0	0	1	0	0	0	0	0	0	0	0	0	0	0	0	0	0	0	0
Gabarapl1	57436	symbol	M. musculus	57436	M. musculus	Gabarapl1	GABA type A receptor associated protein like 1	GO:0061753 substrate localization to autophagosome;GO:0006995 cellular response to nitrogen starvation;GO:0043562 cellular response to nitrogen levels		0	0	0	0	0	0	0	0	0	0	0	0	0	0	0	0	0	0	0	0
Hnrnpa0	77134	symbol	M. musculus	77134	M. musculus	Hnrnpa0	heterogeneous nuclear ribonucleoprotein A0	GO:0070935 3'-UTR-mediated mRNA stabilization;GO:0048255 mRNA stabilization;GO:0043489 RNA stabilization		1	1	0	0	0	0	0	1	0	0	0	0	0	0	0	0	0	0	0	0
Rbpj	19664	symbol	M. musculus	19664	M. musculus	Rbpj	recombination signal binding protein for immunoglobulin kappa J region	GO:0060844 arterial endothelial cell fate commitment;GO:0060846 blood vessel endothelial cell fate commitment;GO:0072554 blood vessel lumenization		0	0	0	0	1	1	0	0	0	0	0	0	0	0	0	0	0	0	1	0
Fzd3	14365	symbol	M. musculus	14365	M. musculus	Fzd3	frizzled class receptor 3	GO:0045976 negative regulation of mitotic cell cycle, embryonic;GO:0033278 cell proliferation in midbrain;GO:0036515 serotonergic neuron axon guidance		0	0	0	0	0	1	0	0	0	0	1	0	0	1	1	1	0	0	0	0
Ddah2	51793	symbol	M. musculus	51793	M. musculus	Ddah2	DDAH family member 2, ADMA independent			0	0	0	0	0	0	0	0	0	0	0	0	0	0	0	0	0	0	0	0
Eif5a	276770	symbol	M. musculus	276770	M. musculus	Eif5a	eukaryotic translation initiation factor 5A	GO:0045905 positive regulation of translational termination;GO:0045901 positive regulation of translational elongation;GO:0006449 regulation of translational termination		0	1	1	0	0	0	0	0	0	0	0	1	0	0	0	0	0	0	0	0
Zmiz1	328365	symbol	M. musculus	328365	M. musculus	Zmiz1	zinc finger, MIZ-type containing 1	GO:0021852 pyramidal neuron migration to cerebral cortex;GO:0007296 vitellogenesis;GO:0140650 radial glia-guided pyramidal neuron migration		0	0	0	0	0	0	0	0	0	0	0	0	0	1	0	0	0	0	0	0
Pomp	66537	symbol	M. musculus	66537	M. musculus	Pomp	proteasome maturation protein	GO:0043248 proteasome assembly;GO:0065003 protein-containing complex assembly;GO:0043933 protein-containing complex organization		0	0	0	0	0	1	0	0	0	0	0	0	0	0	0	0	0	0	0	0
Lsm5	66373	symbol	M. musculus	66373	M. musculus	Lsm5	LSM5 homolog, U6 small nuclear RNA and mRNA degradation associated	GO:0006402 mRNA catabolic process;GO:0006401 RNA catabolic process;GO:0000375 RNA splicing, via transesterification reactions		1	0	0	0	0	0	0	0	0	0	0	0	0	0	0	0	0	0	0	0
Mrpl52	68836	symbol	M. musculus	68836	M. musculus	Mrpl52	mitochondrial ribosomal protein L52	GO:0032543 mitochondrial translation;GO:0140053 mitochondrial gene expression;GO:0006412 translation		0	0	1	0	0	0	0	0	0	0	0	0	0	0	0	0	0	0	0	0
Psmg4	69666	symbol	M. musculus	69666	M. musculus	Psmg4	proteasome (prosome, macropain) assembly chaperone 4	GO:0043248 proteasome assembly;GO:0065003 protein-containing complex assembly;GO:0043933 protein-containing complex organization		0	0	0	0	0	0	0	0	0	0	0	0	0	0	0	0	0	0	0	0
Alyref	21681	symbol	M. musculus	21681	M. musculus	Alyref	Aly/REF export factor	GO:0006406 mRNA export from nucleus;GO:0006405 RNA export from nucleus;GO:0051028 mRNA transport		1	0	0	0	0	0	0	0	1	0	0	0	0	0	0	0	0	0	0	0
Rrp1	18114	symbol	M. musculus	18114	M. musculus	Rrp1	ribosomal RNA processing 1	GO:0006364 rRNA processing;GO:0016072 rRNA metabolic process;GO:0042254 ribosome biogenesis		1	0	0	0	0	0	0	0	0	0	0	0	0	0	0	0	0	0	0	0
Calm3	12315	symbol	M. musculus	12315	M. musculus	Calm3	calmodulin 3	GO:0051343 positive regulation of cyclic-nucleotide phosphodiesterase activity;GO:0051342 regulation of cyclic-nucleotide phosphodiesterase activity;GO:1901842 negative regulation of high voltage-gated calcium channel activity		0	0	0	0	0	1	1	0	0	0	1	0	0	0	1	0	0	0	0	0
Gng5	14707	symbol	M. musculus	14707	M. musculus	Gng5	G protein subunit gamma 5	GO:0072513 positive regulation of secondary heart field cardioblast proliferation;GO:0003266 regulation of secondary heart field cardioblast proliferation;GO:0003264 regulation of cardioblast proliferation		0	0	0	1	0	1	0	0	0	0	1	0	0	0	0	0	0	0	0	0
Clic1	114584	symbol	M. musculus	114584	M. musculus	Clic1	chloride intracellular channel 1	GO:0045669 positive regulation of osteoblast differentiation;GO:0051881 regulation of mitochondrial membrane potential;GO:0006821 chloride transport		0	0	0	0	0	0	0	0	0	0	0	0	0	0	0	0	0	0	0	0
Polr2f	69833	symbol	M. musculus	69833	M. musculus	Polr2f	polymerase (RNA) II (DNA directed) polypeptide F	GO:0009304 tRNA transcription;GO:0042797 tRNA transcription by RNA polymerase III;GO:0006360 transcription by RNA polymerase I		1	0	0	0	1	0	0	0	0	0	1	0	0	0	0	0	0	0	0	0
Hnrnpf	98758	symbol	M. musculus	98758	M. musculus	Hnrnpf	heterogeneous nuclear ribonucleoprotein F	GO:0043484 regulation of RNA splicing;GO:0008380 RNA splicing;GO:0006397 mRNA processing		1	0	0	0	0	0	0	0	0	0	0	0	0	0	0	0	0	0	0	0
Ppp1r14b	18938	symbol	M. musculus	18938	M. musculus	Ppp1r14b	protein phosphatase 1, regulatory inhibitor subunit 14B	GO:0045087 innate immune response;GO:0140546 defense response to symbiont;GO:0098542 defense response to other organism		1	0	0	0	0	0	0	0	0	0	0	0	0	0	0	0	0	0	0	0
Cfdp1	23837	symbol	M. musculus	23837	M. musculus	Cfdp1	craniofacial development protein 1	GO:2000270 negative regulation of fibroblast apoptotic process;GO:0044346 fibroblast apoptotic process;GO:2000269 regulation of fibroblast apoptotic process		0	0	0	0	0	0	0	0	0	0	0	0	1	0	0	0	0	0	0	0
Eif3h	68135	symbol	M. musculus	68135	M. musculus	Eif3h	eukaryotic translation initiation factor 3, subunit H	GO:0032435 negative regulation of proteasomal ubiquitin-dependent protein catabolic process;GO:1901799 negative regulation of proteasomal protein catabolic process;GO:2000059 negative regulation of ubiquitin-dependent protein catabolic process		0	0	1	0	0	0	0	0	0	0	0	0	0	0	0	0	0	0	0	0
Golim4	73124	symbol	M. musculus	73124	M. musculus	Golim4	golgi integral membrane protein 4	GO:0008150 biological_process		0	0	0	0	0	0	0	0	0	0	0	0	0	0	0	0	0	0	0	0
Rock2	19878	symbol	M. musculus	19878	M. musculus	Rock2	Rho-associated coiled-coil containing protein kinase 2	GO:0032723 positive regulation of connective tissue growth factor production;GO:0150033 negative regulation of protein localization to lysosome;GO:0032643 regulation of connective tissue growth factor production	yes	0	1	0	1	0	0	1	1	0	1	1	0	0	0	1	1	1	0	0	0
Hnrnpd	11991	symbol	M. musculus	11991	M. musculus	Hnrnpd	heterogeneous nuclear ribonucleoprotein D	GO:1904585 response to putrescine;GO:1904586 cellular response to putrescine;GO:1905663 positive regulation of telomerase RNA reverse transcriptase activity		1	1	0	1	0	1	0	1	0	0	0	0	0	0	0	0	0	0	0	0
Hspa4	15525	symbol	M. musculus	15525	M. musculus	Hspa4	heat shock protein 4	GO:0045040 protein insertion into mitochondrial outer membrane;GO:0007008 outer mitochondrial membrane organization;GO:1903978 regulation of microglial cell activation		0	0	0	1	0	0	0	0	0	0	1	0	0	0	0	1	0	1	0	0
Nenf	66208	symbol	M. musculus	66208	M. musculus	Nenf	neuron derived neurotrophic factor	GO:0032099 negative regulation of appetite;GO:0032096 negative regulation of response to food;GO:0032105 negative regulation of response to extracellular stimulus		0	0	0	0	0	0	0	0	0	0	0	0	0	0	0	0	0	0	0	0
Cdk2ap1	13445	symbol	M. musculus	13445	M. musculus	Cdk2ap1	cyclin dependent kinase 2 associated protein 1	GO:0060325 face morphogenesis;GO:0060323 head morphogenesis;GO:0010171 body morphogenesis		0	0	0	0	0	0	0	0	0	0	0	0	0	0	0	0	0	0	0	0
Trmt112	67674	symbol	M. musculus	67674	M. musculus	Trmt112	tRNA methyltransferase 11-2	GO:0018364 peptidyl-glutamine methylation;GO:0070476 rRNA (guanine-N7)-methylation;GO:0036265 RNA (guanine-N7)-methylation		1	0	1	0	0	0	0	0	0	0	0	0	1	0	0	0	0	0	0	0
Nucks1	98415	symbol	M. musculus	98415	M. musculus	Nucks1	nuclear casein kinase and cyclin-dependent kinase substrate 1	GO:1990968 modulation by host of RNA binding by virus;GO:1990969 modulation by host of viral RNA-binding transcription factor activity;GO:0043921 modulation by host of viral transcription		0	0	0	1	0	0	0	0	0	0	0	0	1	0	0	0	0	0	0	0
Prmt1	15469	symbol	M. musculus	15469	M. musculus	Prmt1	protein arginine N-methyltransferase 1	GO:0019919 peptidyl-arginine methylation, to asymmetrical-dimethyl arginine;GO:0035247 peptidyl-arginine omega-N-methylation;GO:0035246 peptidyl-arginine N-methylation		1	1	0	0	1	1	0	0	0	0	1	0	0	0	0	1	0	0	0	0
Snrpd3	67332	symbol	M. musculus	67332	M. musculus	Snrpd3	small nuclear ribonucleoprotein D3	GO:0000387 spliceosomal snRNP assembly;GO:0006479 protein methylation;GO:0008213 protein alkylation		1	0	0	0	0	0	0	0	1	0	0	0	0	0	0	0	0	0	0	0
Ttc28	209683	symbol	M. musculus	209683	M. musculus	Ttc28	tetratricopeptide repeat domain 28	GO:0051301 cell division;GO:0007346 regulation of mitotic cell cycle;GO:0051726 regulation of cell cycle		0	0	0	0	0	0	0	0	0	0	0	0	0	0	1	0	0	0	0	0
Kif21a	16564	symbol	M. musculus	16564	M. musculus	Kif21a	kinesin family member 21A	GO:0007018 microtubule-based movement;GO:0007017 microtubule-based process;GO:0009987 cellular process		0	0	0	0	0	0	0	0	0	0	1	0	0	0	0	0	0	0	0	0
Nfia	18027	symbol	M. musculus	18027	M. musculus	Nfia	nuclear factor I/A	GO:0044838 cell quiescence;GO:0021780 glial cell fate specification;GO:0010458 exit from mitosis		0	0	0	0	0	0	0	0	0	0	0	0	0	1	0	0	0	0	0	0
Erh	13877	symbol	M. musculus	13877	M. musculus	Erh	ERH mRNA splicing and mitosis factor	GO:0001649 osteoblast differentiation;GO:0001503 ossification;GO:0030154 cell differentiation		0	0	0	0	0	0	0	0	0	0	0	0	0	0	0	0	0	0	0	0
Btg1	12226	symbol	M. musculus	12226	M. musculus	Btg1	BTG anti-proliferation factor 1	GO:0045603 positive regulation of endothelial cell differentiation;GO:2000271 positive regulation of fibroblast apoptotic process;GO:2000269 regulation of fibroblast apoptotic process		0	0	0	0	0	0	0	0	0	0	0	0	0	0	1	0	0	0	0	0
Smim11	68936	symbol	M. musculus	68936	M. musculus	Smim11	small integral membrane protein 11	GO:0008150 biological_process		0	0	0	0	0	0	0	0	0	0	0	0	0	0	0	0	0	0	0	0
Chd7	320790	symbol	M. musculus	320790	M. musculus	Chd7	chromodomain helicase DNA binding protein 7	GO:0003226 right ventricular compact myocardium morphogenesis;GO:0003221 right ventricular cardiac muscle tissue morphogenesis;GO:0021553 olfactory nerve development		1	0	0	0	0	0	0	0	0	0	1	0	1	1	0	0	0	0	0	0
Grcc10	14790	symbol	M. musculus	14790	M. musculus	Grcc10	gene rich cluster, C10 gene	GO:0021678 third ventricle development;GO:0036343 psychomotor behavior;GO:0021540 corpus callosum morphogenesis		0	0	0	0	0	0	0	0	0	0	1	0	0	0	0	1	0	0	0	0
Nop53	68077	symbol	M. musculus	68077	M. musculus	Nop53	NOP53 ribosome biogenesis factor	GO:1903004 regulation of protein K63-linked deubiquitination;GO:1903006 positive regulation of protein K63-linked deubiquitination;GO:1990173 protein localization to nucleoplasm		1	0	0	1	0	0	0	0	0	0	0	0	0	0	1	0	1	0	0	0
Cxxc5	67393	symbol	M. musculus	67393	M. musculus	Cxxc5	CXXC finger 5	GO:0043467 regulation of generation of precursor metabolites and energy;GO:0000122 negative regulation of transcription by RNA polymerase II;GO:0045892 negative regulation of DNA-templated transcription		0	0	0	0	0	0	0	0	0	0	0	0	0	0	0	0	0	0	0	0
Swi5	72931	symbol	M. musculus	72931	M. musculus	Swi5	SWI5 recombination repair homolog (yeast)	GO:0071479 cellular response to ionizing radiation;GO:0000724 double-strand break repair via homologous recombination;GO:0000725 recombinational repair		0	0	0	0	0	0	0	0	0	0	0	0	0	0	0	0	0	0	0	0
Actg1	11465	symbol	M. musculus	11465	M. musculus	Actg1	actin, gamma, cytoplasmic 1	GO:0150111 regulation of transepithelial transport;GO:1902396 protein localization to bicellular tight junction;GO:0150105 protein localization to cell-cell junction		0	0	0	0	0	1	1	0	0	0	1	0	0	0	0	1	1	0	0	0
Eif3m	98221	symbol	M. musculus	98221	M. musculus	Eif3m	eukaryotic translation initiation factor 3, subunit M	GO:0002183 cytoplasmic translational initiation;GO:0006413 translational initiation;GO:0002181 cytoplasmic translation		0	0	1	0	0	0	0	0	0	0	0	0	0	0	0	0	0	0	0	0
Igf1r	16001	symbol	M. musculus	16001	M. musculus	Igf1r	insulin-like growth factor I receptor	GO:1904192 regulation of cholangiocyte apoptotic process;GO:1904193 negative regulation of cholangiocyte apoptotic process;GO:0044849 estrous cycle	yes	0	0	0	1	0	0	0	0	0	0	1	0	0	0	1	1	0	0	0	0
Sf3b2	319322	symbol	M. musculus	319322	M. musculus	Sf3b2	splicing factor 3b, subunit 2	GO:0000375 RNA splicing, via transesterification reactions;GO:0000377 RNA splicing, via transesterification reactions with bulged adenosine as nucleophile;GO:0000398 mRNA splicing, via spliceosome		1	0	0	0	0	0	0	0	0	0	0	0	0	0	0	0	0	0	0	0
Eif3k	73830	symbol	M. musculus	73830	M. musculus	Eif3k	eukaryotic translation initiation factor 3, subunit K	GO:0006446 regulation of translational initiation;GO:0006413 translational initiation;GO:0006417 regulation of translation		0	1	1	0	0	0	0	0	0	0	0	0	0	0	0	0	0	0	0	0
Banf1	23825	symbol	M. musculus	23825	M. musculus	Banf1	BAF nuclear assembly factor 1	GO:0075713 establishment of integrated proviral latency;GO:0019043 establishment of viral latency;GO:0010836 negative regulation of protein ADP-ribosylation		0	0	0	0	0	1	0	0	0	0	0	0	1	0	0	0	0	0	0	0
Romo1	67067	symbol	M. musculus	67067	M. musculus	Romo1	reactive oxygen species modulator 1	GO:0051838 cytolysis by host of symbiont cells;GO:0045039 protein insertion into mitochondrial inner membrane;GO:0090399 replicative senescence		0	0	0	0	0	0	0	0	0	0	0	0	0	0	0	0	0	0	0	0
Magoh	17149	symbol	M. musculus	17149	M. musculus	Magoh	mago homolog, exon junction complex core component	GO:2000622 regulation of nuclear-transcribed mRNA catabolic process, nonsense-mediated decay;GO:0000184 nuclear-transcribed mRNA catabolic process, nonsense-mediated decay;GO:0000381 regulation of alternative mRNA splicing, via spliceosome		1	1	0	0	0	0	0	1	1	0	0	0	0	0	0	0	0	0	0	0
Nfib	18028	symbol	M. musculus	18028	M. musculus	Nfib	nuclear factor I/B	GO:0061141 lung ciliated cell differentiation;GO:2000795 negative regulation of epithelial cell proliferation involved in lung morphogenesis;GO:2000790 regulation of mesenchymal cell proliferation involved in lung development		0	0	0	0	0	0	0	0	0	0	0	0	0	1	0	1	0	0	1	0
Pa2g4	18813	symbol	M. musculus	18813	M. musculus	Pa2g4	proliferation-associated 2G4	GO:0006364 rRNA processing;GO:0016072 rRNA metabolic process;GO:0042254 ribosome biogenesis		1	1	0	0	0	0	0	0	0	0	0	0	0	0	0	0	0	0	0	0
Rtraf	68045	symbol	M. musculus	68045	M. musculus	Rtraf	RNA transcription, translation and transport factor	GO:0006388 tRNA splicing, via endonucleolytic cleavage and ligation;GO:0000394 RNA splicing, via endonucleolytic cleavage and ligation;GO:0008033 tRNA processing		1	0	0	0	0	0	0	0	0	0	0	0	0	0	0	0	0	0	0	0
Anp32a	11737	symbol	M. musculus	11737	M. musculus	Anp32a	acidic nuclear phosphoprotein 32 family member A	GO:0006913 nucleocytoplasmic transport;GO:0051169 nuclear transport;GO:0046907 intracellular transport		1	0	0	0	0	1	0	0	1	0	0	0	0	0	0	0	0	0	0	0
Snrpb	20638	symbol	M. musculus	20638	M. musculus	Snrpb	small nuclear ribonucleoprotein B	GO:0000387 spliceosomal snRNP assembly;GO:0006479 protein methylation;GO:0008213 protein alkylation		1	0	0	0	0	0	0	0	1	0	0	0	0	0	0	0	0	0	0	0
Park7	57320	symbol	M. musculus	57320	M. musculus	Park7	Parkinson disease (autosomal recessive, early onset) 7	GO:0036471 cellular response to glyoxal;GO:0036526 peptidyl-cysteine deglycation;GO:0036527 peptidyl-arginine deglycation		1	0	1	1	0	0	0	0	0	1	1	0	0	0	0	0	1	0	0	1
Polr2k	17749	symbol	M. musculus	17749	M. musculus	Polr2k	polymerase (RNA) II (DNA directed) polypeptide K	GO:0006366 transcription by RNA polymerase II;GO:0006351 DNA-templated transcription;GO:0032774 RNA biosynthetic process		1	0	0	0	1	0	0	0	0	0	1	0	0	0	0	0	0	0	0	0
Ost4	67695	symbol	M. musculus	67695	M. musculus	Ost4	oligosaccharyltransferase complex subunit 4 (non-catalytic)	GO:0018279 protein N-linked glycosylation via asparagine;GO:0006487 protein N-linked glycosylation;GO:0006486 protein glycosylation		0	0	0	0	0	0	0	0	0	0	0	0	0	0	0	0	0	0	0	0
Sec61b	66212	symbol	M. musculus	66212	M. musculus	Sec61b	SEC61 translocon subunit beta	GO:0031204 post-translational protein targeting to membrane, translocation;GO:0006616 SRP-dependent cotranslational protein targeting to membrane, translocation;GO:0030970 retrograde protein transport, ER to cytosol		0	0	0	0	0	0	0	0	0	0	0	0	0	0	0	0	0	0	0	0
Thra	21833	symbol	M. musculus	21833	M. musculus	Thra	thyroid hormone receptor alpha	GO:0017055 negative regulation of RNA polymerase II transcription preinitiation complex assembly;GO:0002154 thyroid hormone mediated signaling pathway;GO:0002157 positive regulation of thyroid hormone mediated signaling pathway		1	0	0	0	1	0	0	0	0	0	0	0	0	0	0	0	1	0	0	0
Cbx3	12417	symbol	M. musculus	12417	M. musculus	Cbx3	chromobox 3	GO:0031507 heterochromatin formation;GO:0045814 negative regulation of gene expression, epigenetic;GO:0070828 heterochromatin organization		0	0	0	0	0	0	0	0	0	0	0	0	1	0	0	0	0	0	0	0
Nono	53610	symbol	M. musculus	53610	M. musculus	Nono	non-POU-domain-containing, octamer binding protein	GO:1903377 negative regulation of oxidative stress-induced neuron intrinsic apoptotic signaling pathway;GO:1903376 regulation of oxidative stress-induced neuron intrinsic apoptotic signaling pathway;GO:1904385 cellular response to angiotensin		1	0	0	0	0	0	0	0	0	0	0	0	0	0	0	0	0	0	0	1
Cct7	12468	symbol	M. musculus	12468	M. musculus	Cct7	chaperonin containing TCP1 subunit 7	GO:1904851 positive regulation of establishment of protein localization to telomere;GO:0070203 regulation of establishment of protein localization to telomere;GO:0070202 regulation of establishment of protein localization to chromosome		0	0	0	1	0	0	1	0	0	1	0	0	0	0	0	0	0	0	0	0
Sf3b5	66125	symbol	M. musculus	66125	M. musculus	Sf3b5	splicing factor 3b, subunit 5	GO:0043484 regulation of RNA splicing;GO:0006282 regulation of DNA repair;GO:0000375 RNA splicing, via transesterification reactions		1	0	0	1	0	0	0	0	0	0	0	0	0	0	0	0	0	0	0	0
Cbx5	12419	symbol	M. musculus	12419	M. musculus	Cbx5	chromobox 5	GO:0006325 chromatin organization;GO:0006974 DNA damage response;GO:0071824 protein-DNA complex organization		0	0	0	0	0	0	0	0	0	0	1	0	1	0	0	0	0	0	0	0
Lsm4	50783	symbol	M. musculus	50783	M. musculus	Lsm4	LSM4 homolog, U6 small nuclear RNA and mRNA degradation associated	GO:0033962 P-body assembly;GO:0000387 spliceosomal snRNP assembly;GO:0000956 nuclear-transcribed mRNA catabolic process		1	0	0	0	0	0	0	0	0	0	0	0	0	0	0	0	0	0	0	0
Polr1d	20018	symbol	M. musculus	20018	M. musculus	Polr1d	polymerase (RNA) I polypeptide D	GO:0006362 transcription elongation by RNA polymerase I;GO:0042790 nucleolar large rRNA transcription by RNA polymerase I;GO:0006360 transcription by RNA polymerase I		0	0	0	0	0	0	0	0	0	0	0	0	0	0	0	0	0	0	0	0
Dctn3	53598	symbol	M. musculus	53598	M. musculus	Dctn3	dynactin 3	GO:0061640 cytoskeleton-dependent cytokinesis;GO:0000910 cytokinesis;GO:0051301 cell division		0	0	0	0	1	1	0	0	0	0	0	0	0	0	0	1	0	1	0	0
Hdgfl3	29877	symbol	M. musculus	29877	M. musculus	Hdgfl3	HDGF like 3	GO:0007026 negative regulation of microtubule depolymerization;GO:0031114 regulation of microtubule depolymerization;GO:0046785 microtubule polymerization		0	0	0	0	0	0	0	0	0	0	0	0	1	0	0	1	1	0	0	0
Cnbp	12785	symbol	M. musculus	12785	M. musculus	Cnbp	cellular nucleic acid binding protein	GO:0071919 G-quadruplex DNA formation;GO:2000767 positive regulation of cytoplasmic translation;GO:2000765 regulation of cytoplasmic translation		0	1	0	0	0	0	0	1	0	0	0	0	0	0	0	0	0	0	0	0
Cetn3	12626	symbol	M. musculus	12626	M. musculus	Cetn3	centrin 3	GO:0051028 mRNA transport;GO:0050657 nucleic acid transport;GO:0050658 RNA transport		0	0	0	0	0	0	0	0	1	0	0	0	0	0	0	0	0	0	0	0
Chmp5	76959	symbol	M. musculus	76959	M. musculus	Chmp5	charged multivesicular body protein 5	GO:0071225 cellular response to muramyl dipeptide;GO:0046761 viral budding from plasma membrane;GO:0051469 vesicle fusion with vacuole		0	0	0	0	0	0	0	0	0	0	0	0	0	0	1	0	1	0	0	0
G3bp2	23881	symbol	M. musculus	23881	M. musculus	G3bp2	G3BP stress granule assembly factor 2	GO:0062029 positive regulation of stress granule assembly;GO:0062028 regulation of stress granule assembly;GO:0034063 stress granule assembly		0	0	0	1	0	0	0	0	1	0	0	0	0	0	0	0	0	0	0	0
Ssrp1	20833	symbol	M. musculus	20833	M. musculus	Ssrp1	structure specific recognition protein 1	GO:0006337 nucleosome disassembly;GO:0032986 protein-DNA complex disassembly;GO:1902275 regulation of chromatin organization		0	0	0	0	1	0	0	0	0	0	0	0	1	0	0	0	0	0	0	0
Tsc22d1	21807	symbol	M. musculus	21807	M. musculus	Tsc22d1	TSC22 domain family, member 1	GO:1901390 positive regulation of transforming growth factor beta activation;GO:1902034 negative regulation of hematopoietic stem cell proliferation;GO:1901388 regulation of transforming growth factor beta activation		0	0	0	0	0	0	0	0	0	0	0	0	0	0	0	0	0	0	0	0
U2af1	108121	symbol	M. musculus	108121	M. musculus	U2af1	U2 small nuclear ribonucleoprotein auxiliary factor (U2AF) 1	GO:0000375 RNA splicing, via transesterification reactions;GO:0000377 RNA splicing, via transesterification reactions with bulged adenosine as nucleophile;GO:0000398 mRNA splicing, via spliceosome		1	0	0	0	0	0	0	0	1	0	0	0	0	0	0	0	0	0	0	0
Nol7	70078	symbol	M. musculus	70078	M. musculus	Nol7	nucleolar protein 7	GO:0030490 maturation of SSU-rRNA;GO:0042274 ribosomal small subunit biogenesis;GO:0006364 rRNA processing		1	0	0	0	0	0	0	0	0	0	0	0	0	0	0	0	0	0	0	0
Pak2	224105	symbol	M. musculus	224105	M. musculus	Pak2	p21 (RAC1) activated kinase 2	GO:2001271 negative regulation of cysteine-type endopeptidase activity involved in execution phase of apoptosis;GO:2001270 regulation of cysteine-type endopeptidase activity involved in execution phase of apoptosis;GO:1900118 negative regulation of execution phase of apoptosis	yes	0	0	0	0	0	1	1	0	0	0	1	0	0	0	0	1	1	0	0	0
Cbx1	12412	symbol	M. musculus	12412	M. musculus	Cbx1	chromobox 1	GO:0006325 chromatin organization;GO:0006974 DNA damage response;GO:0071824 protein-DNA complex organization		0	0	0	0	0	0	0	0	0	0	0	0	1	0	0	0	0	0	0	0
Snrpd1	20641	symbol	M. musculus	20641	M. musculus	Snrpd1	small nuclear ribonucleoprotein D1	GO:0000387 spliceosomal snRNP assembly;GO:0022618 protein-RNA complex assembly;GO:0071826 protein-RNA complex organization		1	0	0	0	0	0	0	0	0	0	0	0	0	0	0	0	0	0	0	0
Ppdpf	66496	symbol	M. musculus	66496	M. musculus	Ppdpf	pancreatic progenitor cell differentiation and proliferation factor	GO:0030154 cell differentiation;GO:0048869 cellular developmental process;GO:0007275 multicellular organism development		0	0	0	0	0	0	0	0	0	0	0	0	0	0	0	0	0	0	0	0
Ddx6	13209	symbol	M. musculus	13209	M. musculus	Ddx6	DEAD-box helicase 6	GO:0019072 viral genome packaging;GO:0019074 viral RNA genome packaging;GO:0033962 P-body assembly		1	1	0	0	0	0	0	0	0	0	0	0	0	0	0	0	0	0	0	0
Tra2b	20462	symbol	M. musculus	20462	M. musculus	Tra2b	transformer 2 beta	GO:0021796 cerebral cortex regionalization;GO:0021978 telencephalon regionalization;GO:0021871 forebrain regionalization		1	0	0	0	0	0	1	1	0	0	0	0	0	0	0	0	0	0	0	0
St13	70356	symbol	M. musculus	70356	M. musculus	St13	suppression of tumorigenicity 13	GO:0061083 regulation of protein refolding;GO:0061084 negative regulation of protein refolding;GO:1903333 negative regulation of protein folding		0	0	0	1	1	0	0	0	0	0	0	0	0	0	0	0	0	1	0	0
Cct5	12465	symbol	M. musculus	12465	M. musculus	Cct5	chaperonin containing TCP1 subunit 5	GO:1904851 positive regulation of establishment of protein localization to telomere;GO:0070203 regulation of establishment of protein localization to telomere;GO:0070202 regulation of establishment of protein localization to chromosome		0	0	0	1	0	0	0	0	0	1	0	0	0	0	0	0	0	0	0	0
Atxn7l3b	382423	symbol	M. musculus	382423	M. musculus	Atxn7l3b	ataxin 7-like 3B	GO:0010468 regulation of gene expression;GO:0010556 regulation of macromolecule biosynthetic process;GO:0031326 regulation of cellular biosynthetic process		0	0	0	0	0	0	0	0	0	0	0	0	0	0	0	0	0	0	0	0
Eif4a2	13682	symbol	M. musculus	13682	M. musculus	Eif4a2	eukaryotic translation initiation factor 4A2	GO:1900259 regulation of RNA-dependent RNA polymerase activity;GO:1900260 negative regulation of RNA-dependent RNA polymerase activity;GO:0002183 cytoplasmic translational initiation		1	0	1	0	0	0	0	0	0	0	0	0	0	0	0	0	0	0	0	0
Sptssa	104725	symbol	M. musculus	104725	M. musculus	Sptssa	serine palmitoyltransferase, small subunit A	GO:0046512 sphingosine biosynthetic process;GO:0046520 sphingoid biosynthetic process;GO:0006670 sphingosine metabolic process		0	0	1	0	0	0	0	0	0	0	0	0	0	0	0	0	0	0	0	0
Rhob	11852	symbol	M. musculus	11852	M. musculus	Rhob	ras homolog family member B	GO:0003159 morphogenesis of an endothelium;GO:0061154 endothelial tube morphogenesis;GO:0099159 regulation of modification of postsynaptic structure		0	0	0	0	0	0	1	0	0	0	1	0	0	0	0	1	1	0	0	0
Snrpc	20630	symbol	M. musculus	20630	M. musculus	Snrpc	U1 small nuclear ribonucleoprotein C	GO:0000395 mRNA 5'-splice site recognition;GO:0045292 mRNA cis splicing, via spliceosome;GO:0006376 mRNA splice site recognition		1	0	0	0	0	0	0	0	0	0	0	0	0	0	0	0	0	0	0	0
Fundc2	67391	symbol	M. musculus	67391	M. musculus	Fundc2	FUN14 domain containing 2	GO:0035356 intracellular triglyceride homeostasis;GO:0070328 triglyceride homeostasis;GO:0055090 acylglycerol homeostasis		0	0	0	0	0	0	0	0	0	0	0	0	0	0	0	0	0	0	0	0
Cct6a	12466	symbol	M. musculus	12466	M. musculus	Cct6a	chaperonin containing TCP1 subunit 6A	GO:1904851 positive regulation of establishment of protein localization to telomere;GO:0070203 regulation of establishment of protein localization to telomere;GO:0070202 regulation of establishment of protein localization to chromosome		0	0	0	1	0	0	1	0	0	1	0	0	0	0	0	0	0	0	0	0
Mdk	17242	symbol	M. musculus	17242	M. musculus	Mdk	midkine	GO:0030421 defecation;GO:0106016 positive regulation of inflammatory response to wounding;GO:0106091 glial cell projection elongation		0	0	0	0	0	0	0	0	0	0	1	0	0	1	0	1	0	0	1	1
Hnrnpk	15387	symbol	M. musculus	15387	M. musculus	Hnrnpk	heterogeneous nuclear ribonucleoprotein K	GO:1905599 positive regulation of low-density lipoprotein receptor activity;GO:2000173 negative regulation of branching morphogenesis of a nerve;GO:2000172 regulation of branching morphogenesis of a nerve		1	0	0	0	0	0	0	1	0	1	0	0	0	1	0	0	0	0	0	0
Dstn	56431	symbol	M. musculus	56431	M. musculus	Dstn	destrin	GO:0030043 actin filament fragmentation;GO:0030042 actin filament depolymerization;GO:0030836 positive regulation of actin filament depolymerization		0	0	0	1	0	0	0	0	0	0	0	0	0	0	0	0	1	0	0	0
Srp9	27058	symbol	M. musculus	27058	M. musculus	Srp9	signal recognition particle 9	GO:0045900 negative regulation of translational elongation;GO:0006448 regulation of translational elongation;GO:0006614 SRP-dependent cotranslational protein targeting to membrane		1	1	1	0	0	0	0	0	0	0	0	0	0	0	0	0	0	0	0	0
Chchd2	14004	symbol	M. musculus	14004	M. musculus	Chchd2	coiled-coil-helix-coiled-coil-helix domain containing 2	GO:1905448 positive regulation of mitochondrial ATP synthesis coupled electron transport;GO:1905446 regulation of mitochondrial ATP synthesis coupled electron transport;GO:1900037 regulation of cellular response to hypoxia		0	0	0	0	0	0	0	0	0	0	0	0	0	0	0	0	0	0	0	0
Eef2	13629	symbol	M. musculus	13629	M. musculus	Eef2	eukaryotic translation elongation factor 2	GO:2000767 positive regulation of cytoplasmic translation;GO:2000765 regulation of cytoplasmic translation;GO:0140241 translation at synapse		0	1	1	0	0	0	0	1	0	0	1	1	0	0	0	0	0	0	0	0
Rdx	19684	symbol	M. musculus	19684	M. musculus	Rdx	radixin	GO:0150054 regulation of postsynaptic neurotransmitter receptor diffusion trapping;GO:1903392 negative regulation of adherens junction organization;GO:0032487 regulation of Rap protein signal transduction		0	0	0	0	0	0	0	0	0	1	0	0	0	0	1	1	1	0	0	0
Mapre1	13589	symbol	M. musculus	13589	M. musculus	Mapre1	microtubule-associated protein, RP/EB family, member 1	GO:1902888 protein localization to astral microtubule;GO:1902889 protein localization to spindle microtubule;GO:1905755 protein localization to cytoplasmic microtubule		0	0	0	1	0	1	1	0	0	0	0	0	0	0	0	0	1	0	0	0
Sugt1	67955	symbol	M. musculus	67955	M. musculus	Sugt1	SGT1, suppressor of G2 allele of SKP1 (S. cerevisiae)	GO:0014841 skeletal muscle satellite cell proliferation;GO:0014856 skeletal muscle cell proliferation;GO:0051382 kinetochore assembly		0	0	0	1	0	0	0	0	0	0	0	0	1	0	0	0	0	0	0	0
Selenow	20364	symbol	M. musculus	20364	M. musculus	Selenow	selenoprotein W	GO:0010269 response to selenium ion;GO:0010035 response to inorganic substance;GO:0042221 response to chemical		0	0	0	0	0	0	0	0	0	0	0	0	0	0	0	0	0	0	0	0
Atp6v1f	66144	symbol	M. musculus	66144	M. musculus	Atp6v1f	ATPase, H+ transporting, lysosomal V1 subunit F	GO:0097401 synaptic vesicle lumen acidification;GO:0016188 synaptic vesicle maturation;GO:0070050 neuron cellular homeostasis		0	0	0	0	1	1	0	0	0	0	1	0	0	0	0	0	0	0	0	0
Eif3a	13669	symbol	M. musculus	13669	M. musculus	Eif3a	eukaryotic translation initiation factor 3, subunit A	GO:0002188 translation reinitiation;GO:0001732 formation of cytoplasmic translation initiation complex;GO:0075525 viral translational termination-reinitiation		1	0	1	0	0	0	0	0	0	0	0	0	0	0	0	0	0	0	0	0
Cnn3	71994	symbol	M. musculus	71994	M. musculus	Cnn3	calponin 3, acidic	GO:0031032 actomyosin structure organization;GO:0007015 actin filament organization;GO:0030036 actin cytoskeleton organization		0	0	0	0	0	0	0	0	0	0	0	0	0	0	0	0	1	0	0	0
Abhd14a	68644	symbol	M. musculus	68644	M. musculus	Abhd14a	abhydrolase domain containing 14A			0	0	0	0	0	0	0	0	0	0	0	0	0	0	0	0	0	0	0	0
Cct8	12469	symbol	M. musculus	12469	M. musculus	Cct8	chaperonin containing TCP1 subunit 8	GO:1904851 positive regulation of establishment of protein localization to telomere;GO:0070203 regulation of establishment of protein localization to telomere;GO:0070202 regulation of establishment of protein localization to chromosome		0	0	0	1	0	0	0	0	0	1	0	0	0	0	0	0	0	0	0	0
Cdc26	66440	symbol	M. musculus	66440	M. musculus	Cdc26	cell division cycle 26	GO:0031145 anaphase-promoting complex-dependent catabolic process;GO:0070979 protein K11-linked ubiquitination;GO:0000209 protein polyubiquitination		0	0	0	0	1	1	0	0	0	0	0	0	0	0	1	0	0	0	0	0
Zc3h15	69082	symbol	M. musculus	69082	M. musculus	Zc3h15	zinc finger CCCH-type containing 15	GO:0002181 cytoplasmic translation;GO:0043547 positive regulation of GTPase activity;GO:0043087 regulation of GTPase activity		0	0	1	0	0	0	0	0	0	0	0	0	0	0	0	0	0	0	0	0
Ube2i	22196	symbol	M. musculus	22196	M. musculus	Ube2i	ubiquitin-conjugating enzyme E2I	GO:1903182 regulation of SUMO transferase activity;GO:1903755 positive regulation of SUMO transferase activity;GO:0016925 protein sumoylation		0	0	0	0	1	1	0	0	1	0	0	0	0	0	0	0	0	0	0	0
Paip2	67869	symbol	M. musculus	67869	M. musculus	Paip2	polyadenylate-binding protein-interacting protein 2	GO:0045947 negative regulation of translational initiation;GO:1900271 regulation of long-term synaptic potentiation;GO:0006446 regulation of translational initiation		0	1	1	0	0	0	0	0	0	0	0	0	0	0	0	0	0	0	0	0
Cct3	12462	symbol	M. musculus	12462	M. musculus	Cct3	chaperonin containing TCP1 subunit 3	GO:1904851 positive regulation of establishment of protein localization to telomere;GO:0070203 regulation of establishment of protein localization to telomere;GO:0070202 regulation of establishment of protein localization to chromosome		0	0	0	1	0	0	0	0	0	1	0	0	0	0	0	0	0	0	0	0
Sdcbp	53378	symbol	M. musculus	53378	M. musculus	Sdcbp	syndecan binding protein	GO:1903553 positive regulation of extracellular exosome assembly;GO:1903551 regulation of extracellular exosome assembly;GO:1903543 positive regulation of exosomal secretion		0	0	0	1	0	1	0	0	0	0	1	0	0	0	1	1	1	0	0	0
Dtymk	21915	symbol	M. musculus	21915	M. musculus	Dtymk	deoxythymidylate kinase	GO:0006233 dTDP biosynthetic process;GO:0046072 dTDP metabolic process;GO:0046105 thymidine biosynthetic process	yes	0	0	0	0	0	0	0	0	0	0	0	0	0	0	0	0	0	0	0	0
Smarca5	93762	symbol	M. musculus	93762	M. musculus	Smarca5	SWI/SNF related, matrix associated, actin dependent regulator of chromatin, subfamily a, member 5	GO:1903379 regulation of mitotic chromosome condensation;GO:1905213 negative regulation of mitotic chromosome condensation;GO:1902340 negative regulation of chromosome condensation		0	0	0	1	0	1	0	0	0	0	0	0	1	0	1	0	1	0	0	0
Bzw1	66882	symbol	M. musculus	66882	M. musculus	Bzw1	basic leucine zipper and W2 domains 1	GO:0006446 regulation of translational initiation;GO:0006417 regulation of translation;GO:0034248 regulation of amide metabolic process		0	1	0	0	0	0	0	0	0	0	0	0	0	0	0	0	0	0	0	0
Eloc	67923	symbol	M. musculus	67923	M. musculus	Eloc	elongin C	GO:0140958 target-directed miRNA degradation;GO:0010587 miRNA catabolic process;GO:0010586 miRNA metabolic process		0	1	0	0	1	1	0	0	0	0	1	0	0	0	0	0	0	0	0	0
Zfand6	65098	symbol	M. musculus	65098	M. musculus	Zfand6	zinc finger, AN1-type domain 6	GO:0006625 protein targeting to peroxisome;GO:0072662 protein localization to peroxisome;GO:0072663 establishment of protein localization to peroxisome		0	0	0	0	0	0	0	0	0	0	0	0	0	0	0	0	0	0	0	0
Wdr83os	414077	symbol	M. musculus	414077	M. musculus	Wdr83os	WD repeat domain 83 opposite strand	GO:0160063 multi-pass transmembrane protein insertion into ER membrane;GO:0045048 protein insertion into ER membrane;GO:0051205 protein insertion into membrane		0	0	0	0	0	0	0	0	0	0	0	0	0	0	0	0	0	0	0	0
Psma5	26442	symbol	M. musculus	26442	M. musculus	Psma5	proteasome subunit alpha 5	GO:0043161 proteasome-mediated ubiquitin-dependent protein catabolic process;GO:0010498 proteasomal protein catabolic process;GO:0006511 ubiquitin-dependent protein catabolic process		1	0	0	0	1	1	0	0	0	0	0	0	0	0	0	0	0	0	0	0
Matr3	17184	symbol	M. musculus	17184	M. musculus	Matr3	matrin 3	GO:0001825 blastocyst formation;GO:0003170 heart valve development;GO:0003281 ventricular septum development		1	1	0	0	0	0	0	0	0	0	0	0	0	0	0	0	0	0	0	0
Pbrm1	66923	symbol	M. musculus	66923	M. musculus	Pbrm1	polybromo 1	GO:0003349 epicardium-derived cardiac endothelial cell differentiation;GO:0060948 cardiac vascular smooth muscle cell development;GO:0003348 cardiac endothelial cell differentiation		0	0	0	1	0	0	0	0	0	0	0	0	1	1	1	0	0	0	0	0
Eif3c	56347	symbol	M. musculus	56347	M. musculus	Eif3c	eukaryotic translation initiation factor 3, subunit C	GO:0006413 translational initiation;GO:0006412 translation;GO:0043043 peptide biosynthetic process		0	0	1	0	0	0	0	0	0	0	0	0	0	0	0	0	0	0	0	0
Hspa8	15481	symbol	M. musculus	15481	M. musculus	Hspa8	heat shock protein 8	GO:0061738 late endosomal microautophagy;GO:0061740 protein targeting to lysosome involved in chaperone-mediated autophagy;GO:0061684 chaperone-mediated autophagy		1	0	0	1	1	1	0	1	0	0	1	0	0	0	0	0	1	1	0	0
Pcnp	76302	symbol	M. musculus	76302	M. musculus	Pcnp	PEST proteolytic signal containing nuclear protein	GO:0043161 proteasome-mediated ubiquitin-dependent protein catabolic process;GO:0010498 proteasomal protein catabolic process;GO:0006511 ubiquitin-dependent protein catabolic process		0	0	0	0	0	0	0	0	0	0	0	0	0	0	0	0	0	0	0	0
Sf3b6	66055	symbol	M. musculus	66055	M. musculus	Sf3b6	splicing factor 3B, subunit 6	GO:0001825 blastocyst formation;GO:0001824 blastocyst development;GO:0000375 RNA splicing, via transesterification reactions		1	0	0	0	0	0	0	0	0	0	0	0	0	0	0	0	0	0	0	0
Rbm8a	60365	symbol	M. musculus	60365	M. musculus	Rbm8a	RNA binding motif protein 8a	GO:2000622 regulation of nuclear-transcribed mRNA catabolic process, nonsense-mediated decay;GO:0000184 nuclear-transcribed mRNA catabolic process, nonsense-mediated decay;GO:0000381 regulation of alternative mRNA splicing, via spliceosome		1	0	0	0	0	0	0	1	1	0	0	0	0	0	0	0	0	0	0	0
Atp5g2	67942	gene_synonym	M. musculus	67942	M. musculus	Atp5mc2	ATP synthase membrane subunit c locus 2	GO:0046931 pore complex assembly;GO:0015986 proton motive force-driven ATP synthesis;GO:0006754 ATP biosynthetic process		0	0	0	0	0	0	0	0	0	0	0	0	0	0	0	0	0	0	0	0
Anapc13	69010	symbol	M. musculus	69010	M. musculus	Anapc13	anaphase promoting complex subunit 13	GO:0070979 protein K11-linked ubiquitination;GO:0000209 protein polyubiquitination;GO:0016567 protein ubiquitination		0	0	0	0	0	0	0	0	0	0	0	0	0	0	0	0	0	0	0	0
Pcbp1	23983	symbol	M. musculus	23983	M. musculus	Pcbp1	poly(rC) binding protein 1	GO:0039694 viral RNA genome replication;GO:0019079 viral genome replication;GO:0019058 viral life cycle		1	0	0	0	0	0	0	0	0	0	0	0	0	0	0	0	0	0	0	0
Ndfip1	65113	symbol	M. musculus	65113	M. musculus	Ndfip1	Nedd4 family interacting protein 1	GO:0048294 negative regulation of isotype switching to IgE isotypes;GO:0045829 negative regulation of isotype switching;GO:0048293 regulation of isotype switching to IgE isotypes		0	0	0	1	0	0	0	0	0	1	1	0	0	0	0	0	0	0	0	0
Cuedc2	67116	symbol	M. musculus	67116	M. musculus	Cuedc2	CUE domain containing 2	GO:0002534 cytokine production involved in inflammatory response;GO:0010936 negative regulation of macrophage cytokine production;GO:1900016 negative regulation of cytokine production involved in inflammatory response		0	0	0	0	0	0	0	0	0	0	0	0	0	0	0	0	0	0	0	0
Ubxn1	225896	symbol	M. musculus	225896	M. musculus	Ubxn1	UBX domain protein 1	GO:1903094 negative regulation of protein K48-linked deubiquitination;GO:2000157 negative regulation of ubiquitin-specific protease activity;GO:1903093 regulation of protein K48-linked deubiquitination		0	0	0	0	0	1	0	0	0	0	0	0	0	0	0	0	0	0	0	0
Gtf2h5	66467	symbol	M. musculus	66467	M. musculus	Gtf2h5	general transcription factor IIH, polypeptide 5	GO:0006294 nucleotide-excision repair, preincision complex assembly;GO:0006362 transcription elongation by RNA polymerase I;GO:0042790 nucleolar large rRNA transcription by RNA polymerase I		1	0	0	0	1	1	0	0	0	0	0	0	1	0	0	0	0	0	0	0
Top1	21969	symbol	M. musculus	21969	M. musculus	Top1	topoisomerase (DNA) I	GO:0006265 DNA topological change;GO:0040016 embryonic cleavage;GO:0009303 rRNA transcription		0	0	0	0	0	0	0	0	0	0	0	0	1	0	0	0	0	0	0	0
Pcsk1n	30052	symbol	M. musculus	30052	M. musculus	Pcsk1n	proprotein convertase subtilisin/kexin type 1 inhibitor	GO:0016486 peptide hormone processing;GO:0140448 signaling receptor ligand precursor processing;GO:0002021 response to dietary excess		0	0	1	1	0	0	0	0	0	0	0	0	0	0	0	0	0	0	0	0
C1qbp	12261	symbol	M. musculus	12261	M. musculus	C1qbp	complement component 1, q subcomponent binding protein	GO:0039534 negative regulation of MDA-5 signaling pathway;GO:0039533 regulation of MDA-5 signaling pathway;GO:1901165 positive regulation of trophoblast cell migration		1	1	0	0	0	0	0	1	0	0	0	0	0	0	0	0	0	0	0	0
Sarnp	66118	symbol	M. musculus	66118	M. musculus	Sarnp	SAP domain containing ribonucleoprotein	GO:0016973 poly(A)+ mRNA export from nucleus;GO:0006406 mRNA export from nucleus;GO:0006405 RNA export from nucleus		1	1	0	0	0	0	0	0	1	0	0	0	0	0	0	0	0	0	0	0
Bri3	55950	symbol	M. musculus	55950	M. musculus	Bri3	brain protein I3			0	0	0	0	0	0	0	0	0	0	0	0	0	0	0	0	0	0	0	0
Csde1	229663	symbol	M. musculus	229663	M. musculus	Csde1	cold shock domain containing E1, RNA binding	GO:0070966 nuclear-transcribed mRNA catabolic process, no-go decay;GO:0070934 CRD-mediated mRNA stabilization;GO:0075522 IRES-dependent viral translational initiation		1	1	0	0	0	0	0	1	0	0	0	0	0	0	0	0	0	0	0	0
Slc16a2	20502	symbol	M. musculus	20502	M. musculus	Slc16a2	solute carrier family 16 (monocarboxylic acid transporters), member 2	GO:0070460 thyroid-stimulating hormone secretion;GO:0070327 thyroid hormone transport;GO:0006590 thyroid hormone generation		0	0	0	0	0	1	0	0	0	0	0	0	0	0	0	0	0	0	0	0
Tmem258	69038	symbol	M. musculus	69038	M. musculus	Tmem258	transmembrane protein 258	GO:0006487 protein N-linked glycosylation;GO:1904019 epithelial cell apoptotic process;GO:0009306 protein secretion		0	0	0	0	0	0	0	0	0	0	0	0	0	0	0	0	0	0	0	0
Srp14	20813	symbol	M. musculus	20813	M. musculus	Srp14	signal recognition particle 14	GO:0006614 SRP-dependent cotranslational protein targeting to membrane;GO:0006613 cotranslational protein targeting to membrane;GO:0045047 protein targeting to ER		1	0	1	0	0	0	0	0	0	0	0	0	0	0	0	0	0	0	0	0
Srsf3	20383	symbol	M. musculus	20383	M. musculus	Srsf3	serine and arginine-rich splicing factor 3	GO:0031053 primary miRNA processing;GO:0035196 miRNA processing;GO:0070918 regulatory ncRNA processing		1	0	0	0	0	0	0	1	1	0	0	0	0	0	0	0	0	0	0	0
Pum1	80912	symbol	M. musculus	80912	M. musculus	Pum1	pumilio RNA-binding family member 1	GO:1900246 positive regulation of RIG-I signaling pathway;GO:0060148 positive regulation of post-transcriptional gene silencing;GO:1900370 positive regulation of post-transcriptional gene silencing by RNA		1	1	0	0	0	0	0	1	0	0	0	0	0	0	1	0	0	0	0	0
Pdcd5	56330	symbol	M. musculus	56330	M. musculus	Pdcd5	programmed cell death 5	GO:1903636 regulation of protein insertion into mitochondrial outer membrane;GO:1903638 positive regulation of protein insertion into mitochondrial outer membrane;GO:1903645 negative regulation of chaperone-mediated protein folding		0	0	0	1	0	0	0	0	0	1	0	0	0	0	0	0	0	0	0	0
Eif1	20918	symbol	M. musculus	20918	M. musculus	Eif1	eukaryotic translation initiation factor 1	GO:1905744 regulation of mRNA cis splicing, via spliceosome;GO:1905746 positive regulation of mRNA cis splicing, via spliceosome;GO:0048026 positive regulation of mRNA splicing, via spliceosome		0	1	1	0	0	0	0	1	0	0	0	0	0	0	0	0	0	0	0	0
Rbbp7	245688	symbol	M. musculus	245688	M. musculus	Rbbp7	retinoblastoma binding protein 7, chromatin remodeling factor	GO:0070370 cellular heat acclimation;GO:0010286 heat acclimation;GO:1902455 negative regulation of stem cell population maintenance		0	0	0	0	1	1	0	0	0	0	0	0	1	0	0	0	0	0	0	0
Tead1	21676	symbol	M. musculus	21676	M. musculus	Tead1	TEA domain family member 1	GO:0014883 transition between fast and slow fiber;GO:0048368 lateral mesoderm development;GO:0014733 regulation of skeletal muscle adaptation		0	0	0	0	0	0	0	0	0	0	1	0	0	0	0	0	0	0	0	0
Dnajc8	68598	symbol	M. musculus	68598	M. musculus	Dnajc8	DnaJ heat shock protein family (Hsp40) member C8			1	0	0	0	0	0	0	0	0	0	0	0	0	0	0	0	0	0	0	0
Anapc11	66156	symbol	M. musculus	66156	M. musculus	Anapc11	anaphase promoting complex subunit 11	GO:0045842 positive regulation of mitotic metaphase/anaphase transition;GO:1902101 positive regulation of metaphase/anaphase transition of cell cycle;GO:1901970 positive regulation of mitotic sister chromatid separation		0	0	0	1	1	1	0	0	0	0	0	0	0	0	1	0	0	0	0	0
Arl3	56350	symbol	M. musculus	56350	M. musculus	Arl3	ADP-ribosylation factor-like 3	GO:1903441 protein localization to ciliary membrane;GO:0006893 Golgi to plasma membrane transport;GO:0042073 intraciliary transport		0	0	0	0	0	0	0	0	0	0	0	0	0	0	0	0	0	0	0	0
Cdc42	12540	symbol	M. musculus	12540	M. musculus	Cdc42	cell division cycle 42	GO:0086101 endothelin receptor signaling pathway involved in heart process;GO:0090135 actin filament branching;GO:0038189 neuropilin signaling pathway		0	0	0	1	0	1	1	0	0	1	1	0	0	0	1	1	1	0	1	1
Syt11	229521	symbol	M. musculus	229521	M. musculus	Syt11	synaptotagmin XI	GO:1900243 negative regulation of synaptic vesicle endocytosis;GO:1905444 negative regulation of clathrin coat assembly;GO:1903422 negative regulation of synaptic vesicle recycling		0	0	0	0	0	0	0	0	0	1	1	0	0	0	0	0	1	0	0	0
Purb	19291	symbol	M. musculus	19291	M. musculus	Purb	purine rich element binding protein B	GO:0000122 negative regulation of transcription by RNA polymerase II;GO:0045892 negative regulation of DNA-templated transcription;GO:1902679 negative regulation of RNA biosynthetic process		0	0	0	0	0	0	0	0	0	0	0	0	0	0	0	0	0	0	0	0
Gabarap	56486	symbol	M. musculus	56486	M. musculus	Gabarap	gamma-aminobutyric acid receptor associated protein	GO:1902524 positive regulation of protein K48-linked ubiquitination;GO:0061945 regulation of protein K48-linked ubiquitination;GO:0006995 cellular response to nitrogen starvation		0	0	0	0	0	0	0	0	0	0	0	0	0	0	0	0	0	0	0	0
Ddx3x	13205	symbol	M. musculus	13205	M. musculus	Ddx3x	DEAD box helicase 3, X-linked	GO:0034159 regulation of toll-like receptor 8 signaling pathway;GO:0034161 positive regulation of toll-like receptor 8 signaling pathway;GO:0036493 positive regulation of translation in response to endoplasmic reticulum stress		1	1	1	0	0	0	0	0	0	0	0	0	0	0	1	0	1	0	0	0
Eif4g2	13690	symbol	M. musculus	13690	M. musculus	Eif4g2	eukaryotic translation initiation factor 4, gamma 2	GO:0045773 positive regulation of axon extension;GO:0060999 positive regulation of dendritic spine development;GO:0006446 regulation of translational initiation		1	1	1	0	0	0	0	1	0	0	0	0	0	1	0	0	0	0	0	0
Cdkn1b	12576	symbol	M. musculus	12576	M. musculus	Cdkn1b	cyclin dependent kinase inhibitor 1B	GO:1905178 regulation of cardiac muscle tissue regeneration;GO:1905179 negative regulation of cardiac muscle tissue regeneration;GO:0048102 autophagic cell death		0	0	0	1	1	1	0	0	1	0	1	0	0	0	1	0	1	0	1	0
Cfl1	12631	symbol	M. musculus	12631	M. musculus	Cfl1	cofilin 1, non-muscle	GO:0010771 negative regulation of cell morphogenesis;GO:0051510 regulation of unidimensional cell growth;GO:0051511 negative regulation of unidimensional cell growth		0	0	0	1	0	0	0	0	1	1	1	0	0	0	0	1	1	0	0	0
Hnrnpr	74326	symbol	M. musculus	74326	M. musculus	Hnrnpr	heterogeneous nuclear ribonucleoprotein R	GO:0061157 mRNA destabilization;GO:0050779 RNA destabilization;GO:0061014 positive regulation of mRNA catabolic process		1	1	0	0	0	0	0	1	0	0	0	0	0	0	0	0	0	0	0	0
Meis2	17536	symbol	M. musculus	17536	M. musculus	Meis2	Meis homeobox 2	GO:0110022 regulation of cardiac muscle myoblast proliferation;GO:0110024 positive regulation of cardiac muscle myoblast proliferation;GO:2000288 positive regulation of myoblast proliferation		0	0	0	0	0	0	0	0	0	0	0	0	0	0	1	0	0	0	0	0
Glo1	109801	symbol	M. musculus	109801	M. musculus	Glo1	glyoxalase 1	GO:0019243 methylglyoxal catabolic process to D-lactate via S-lactoyl-glutathione;GO:0051596 methylglyoxal catabolic process;GO:0061727 methylglyoxal catabolic process to lactate		0	0	1	0	0	0	0	0	0	0	0	0	0	0	0	0	0	0	0	0
Dnajc15	66148	symbol	M. musculus	66148	M. musculus	Dnajc15	DnaJ heat shock protein family (Hsp40) member C15	GO:1902957 negative regulation of mitochondrial electron transport, NADH to ubiquinone;GO:1905447 negative regulation of mitochondrial ATP synthesis coupled electron transport;GO:1902956 regulation of mitochondrial electron transport, NADH to ubiquinone		0	0	0	0	0	0	0	0	0	0	0	0	0	0	0	0	1	0	0	0
Eif4a1	13681	symbol	M. musculus	13681	M. musculus	Eif4a1	eukaryotic translation initiation factor 4A1	GO:0002183 cytoplasmic translational initiation;GO:0006413 translational initiation;GO:0002181 cytoplasmic translation		1	0	1	0	0	0	0	0	0	0	0	0	0	0	0	0	0	0	0	0
Cct2	12461	symbol	M. musculus	12461	M. musculus	Cct2	chaperonin containing TCP1 subunit 2	GO:0051086 chaperone mediated protein folding independent of cofactor;GO:1904874 positive regulation of telomerase RNA localization to Cajal body;GO:0090666 scaRNA localization to Cajal body		0	0	0	1	0	0	1	0	1	1	0	0	0	0	0	0	0	1	0	0
Hsbp1	68196	symbol	M. musculus	68196	M. musculus	Hsbp1	heat shock factor binding protein 1	GO:0070370 cellular heat acclimation;GO:0010286 heat acclimation;GO:0019896 axonal transport of mitochondrion		0	0	0	0	1	0	0	0	0	0	0	0	0	0	0	0	0	1	0	0
Hcfc1r1	353502	symbol	M. musculus	353502	M. musculus	Hcfc1r1	host cell factor C1 regulator 1 (XPO1-dependent)	GO:0008150 biological_process		0	0	0	0	0	0	0	0	0	0	0	0	0	0	0	0	0	0	0	0
2810459M11Rik	72792	symbol	M. musculus	72792	M. musculus	2810459M11Rik	RIKEN cDNA 2810459M11 gene	GO:0008150 biological_process		0	0	0	0	0	0	0	0	0	0	0	0	0	0	0	0	0	0	0	0
Ppp1cb	19046	symbol	M. musculus	19046	M. musculus	Ppp1cb	protein phosphatase 1 catalytic subunit beta	GO:0005981 regulation of glycogen catabolic process;GO:0043153 entrainment of circadian clock by photoperiod;GO:0009648 photoperiodism		0	0	0	0	0	1	1	0	0	0	1	0	0	0	0	1	0	0	0	0
Caprin1	53872	symbol	M. musculus	53872	M. musculus	Caprin1	cell cycle associated protein 1	GO:0106288 regulation of deadenylation-dependent decapping of nuclear-transcribed mRNA;GO:0062029 positive regulation of stress granule assembly;GO:0062028 regulation of stress granule assembly		0	1	0	1	0	0	0	1	1	0	0	0	0	1	0	0	0	0	0	0
Id3	15903	symbol	M. musculus	15903	M. musculus	Id3	inhibitor of DNA binding 3	GO:0072750 cellular response to leptomycin B;GO:1901344 response to leptomycin B;GO:0030903 notochord development		0	0	0	1	0	0	0	0	0	0	0	0	0	0	0	0	0	0	0	0
1810037I17Rik	67704	symbol	M. musculus	67704	M. musculus	1810037I17Rik	RIKEN cDNA 1810037I17 gene	GO:1901876 regulation of calcium ion binding;GO:1901877 negative regulation of calcium ion binding;GO:1901895 negative regulation of ATPase-coupled calcium transmembrane transporter activity		0	0	0	0	0	0	0	0	0	0	1	0	0	0	0	0	0	0	0	0
Fth1	14319	symbol	M. musculus	14319	M. musculus	Fth1	ferritin heavy polypeptide 1	GO:0006880 intracellular sequestering of iron ion;GO:0097577 sequestering of iron ion;GO:0051238 sequestering of metal ion		0	0	0	0	0	1	0	0	0	0	0	0	0	0	0	0	0	0	0	0
Dpysl2	12934	symbol	M. musculus	12934	M. musculus	Dpysl2	dihydropyrimidinase-like 2	GO:0014049 positive regulation of glutamate secretion;GO:0014048 regulation of glutamate secretion;GO:0051957 positive regulation of amino acid transport		0	0	0	0	0	0	0	0	0	0	0	0	0	0	0	1	0	0	0	0
Rbm3	19652	symbol	M. musculus	19652	M. musculus	Rbm3	RNA binding motif (RNP1, RRM) protein 3	GO:0035196 miRNA processing;GO:0048026 positive regulation of mRNA splicing, via spliceosome;GO:0009409 response to cold		1	1	1	0	0	0	0	1	0	0	0	0	0	0	0	0	0	0	0	0
Selenom	114679	symbol	M. musculus	114679	M. musculus	Selenom	selenoprotein M	GO:0035933 glucocorticoid secretion;GO:0035934 corticosterone secretion;GO:0010269 response to selenium ion		0	0	0	0	0	0	0	0	0	0	0	0	0	0	0	0	0	0	0	0
Sox21	223227	symbol	M. musculus	223227	M. musculus	Sox21	SRY (sex determining region Y)-box 21	GO:0045665 negative regulation of neuron differentiation;GO:0001942 hair follicle development;GO:0022404 molting cycle process		0	0	0	0	0	0	0	0	0	0	0	0	0	0	0	0	0	0	0	0
Nr2f1	13865	symbol	M. musculus	13865	M. musculus	Nr2f1	nuclear receptor subfamily 2, group F, member 1	GO:0021796 cerebral cortex regionalization;GO:0021978 telencephalon regionalization;GO:1904936 interneuron migration		0	0	0	0	1	0	0	0	0	0	0	0	0	0	0	0	1	0	0	0
Egfr	13649	symbol	M. musculus	13649	M. musculus	Egfr	epidermal growth factor receptor	GO:1902722 positive regulation of prolactin secretion;GO:0010750 positive regulation of nitric oxide mediated signal transduction;GO:1900019 regulation of protein kinase C activity	yes	0	0	1	1	0	1	0	0	0	1	1	0	0	1	1	1	0	0	1	0
H2az2	77605	symbol	M. musculus	77605	M. musculus	H2az2	H2A.Z histone variant 2	GO:0070828 heterochromatin organization;GO:0006338 chromatin remodeling;GO:0006325 chromatin organization		0	0	0	0	1	1	0	0	0	0	1	0	1	0	0	0	0	0	0	0
Zeb1	21417	symbol	M. musculus	21417	M. musculus	Zeb1	zinc finger E-box binding homeobox 1	GO:0048752 semicircular canal morphogenesis;GO:0045602 negative regulation of endothelial cell differentiation;GO:0060872 semicircular canal development		0	0	0	0	0	0	0	0	0	0	0	0	0	0	0	0	0	0	1	0
Fxyd1	56188	symbol	M. musculus	56188	M. musculus	Fxyd1	FXYD domain-containing ion transport regulator 1	GO:1903797 positive regulation of inorganic anion transmembrane transport;GO:1903278 positive regulation of sodium ion export across plasma membrane;GO:1903795 regulation of inorganic anion transmembrane transport		0	0	0	0	0	1	0	0	0	0	1	0	0	0	0	0	1	0	0	0
Cpe	12876	symbol	M. musculus	12876	M. musculus	Cpe	carboxypeptidase E	GO:0034230 enkephalin processing;GO:0033366 protein localization to secretory granule;GO:2000173 negative regulation of branching morphogenesis of a nerve		0	0	1	1	0	0	0	0	0	0	0	0	0	0	0	0	0	0	0	0
Sparc	20692	symbol	M. musculus	20692	M. musculus	Sparc	secreted acidic cysteine rich glycoprotein	GO:0001937 negative regulation of endothelial cell proliferation;GO:0043473 pigmentation;GO:0010595 positive regulation of endothelial cell migration		0	0	0	0	0	0	0	0	0	0	1	0	0	0	0	0	0	0	1	0
Hspa2	15512	symbol	M. musculus	15512	M. musculus	Hspa2	heat shock protein 2	GO:0070194 synaptonemal complex disassembly;GO:1901896 positive regulation of ATPase-coupled calcium transmembrane transporter activity;GO:0090084 negative regulation of inclusion body assembly		0	0	0	1	1	0	0	0	0	0	1	0	0	0	1	0	1	1	0	0
Fbxo2	230904	symbol	M. musculus	230904	M. musculus	Fbxo2	F-box protein 2	GO:0099576 regulation of protein catabolic process at postsynapse, modulating synaptic transmission;GO:0006516 glycoprotein catabolic process;GO:0099170 postsynaptic modulation of chemical synaptic transmission		0	0	0	0	0	1	0	0	0	0	0	0	0	0	0	0	0	0	0	0

## Sheet: Enrichment_WM
GroupID	Category	Term	Description	LogP	Log(q-value)	Genes	Symbols	InTerm_InList
1_Summary	WikiPathways	WP310	mRNA processing	-24.4459	-20.186	11991,13205,13209,13682,13690,15381,15382,15384,15387,15469,17184,17975,18148,18458,18521,18938,19652,20383,20462,20630,20638,20641,20643,20813,20823,20826,21681,22099,22608,23983,27058,50783,53610,57320,60365,66055,66125,66492,67332,68011,68598,69878,74326,77134,80912,98758,107686,108121,229663,319322,15481,17149,17749,66177,66373,69833,11737,12192,13681,14109,19186,22186,22187,22631,26442,26444…	Hnrnpd,Ddx3x,Ddx6,Eif4a2,Eif4g2,Hnrnpc,Hnrnpa1,Hnrnpab,Hnrnpk,Prmt1,Matr3,Ncl,Npm1,Pabpc1,Pcbp2,Ppp1r14b,Rbm3,Srsf3,Tra2b,Snrpc,Snrpb,Snrpd1,Snrpe,Srp14,Ssb,Snu13,Alyref,Tsn,Ybx1,Pcbp1,Srp9,Lsm4,Nono,Park7,Rbm8a,Sf3b6,Sf3b5,Zmat2,Snrpd3,Snrpg,Dnajc8,Snrpf,Hnrnpr,Hnrnpa0,Pum1,Hnrnpf,Snrpd2,U2af1,Csde1,Sf3b2,Hspa8,Magoh,Polr2k,Ubl5,Lsm5,Polr2f,Anp32a,Zfp36l1,Eif4a1,Fau,Psme1,Uba52,Ubb,Ywhaz,Psma5,P…	91/-
1_Member	WikiPathways	WP310	mRNA processing	-24.4459	-20.186	11991,13205,13209,13682,13690,15381,15382,15384,15387,15469,17184,17975,18148,18458,18521,18938,19652,20383,20462,20630,20638,20641,20643,20813,20823,20826,21681,22099,22608,23983,27058,50783,53610,57320,60365,66055,66125,66492,67332,68011,68598,69878,74326,77134,80912,98758,107686,108121,229663,319322	Hnrnpd,Ddx3x,Ddx6,Eif4a2,Eif4g2,Hnrnpc,Hnrnpa1,Hnrnpab,Hnrnpk,Prmt1,Matr3,Ncl,Npm1,Pabpc1,Pcbp2,Ppp1r14b,Rbm3,Srsf3,Tra2b,Snrpc,Snrpb,Snrpd1,Snrpe,Srp14,Ssb,Snu13,Alyref,Tsn,Ybx1,Pcbp1,Srp9,Lsm4,Nono,Park7,Rbm8a,Sf3b6,Sf3b5,Zmat2,Snrpd3,Snrpg,Dnajc8,Snrpf,Hnrnpr,Hnrnpa0,Pum1,Hnrnpf,Snrpd2,U2af1,Csde1,Sf3b2	50/455
1_Member	Reactome Gene Sets	R-MMU-72163	mRNA Splicing - Major Pathway	-22.8516	-18.8928	11991,15381,15382,15387,15481,17149,17749,18521,20383,20462,20630,20638,20641,20643,20826,21681,22608,23983,50783,60365,66125,66177,66373,66492,67332,68011,69833,69878,74326,98758,107686,108121,319322	Hnrnpd,Hnrnpc,Hnrnpa1,Hnrnpk,Hspa8,Magoh,Polr2k,Pcbp2,Srsf3,Tra2b,Snrpc,Snrpb,Snrpd1,Snrpe,Snu13,Alyref,Ybx1,Pcbp1,Lsm4,Rbm8a,Sf3b5,Ubl5,Lsm5,Zmat2,Snrpd3,Snrpg,Polr2f,Snrpf,Hnrnpr,Hnrnpf,Snrpd2,U2af1,Sf3b2	33/185
1_Member	Reactome Gene Sets	R-MMU-72172	mRNA Splicing	-22.3918	-18.609	11991,15381,15382,15387,15481,17149,17749,18521,20383,20462,20630,20638,20641,20643,20826,21681,22608,23983,50783,60365,66125,66177,66373,66492,67332,68011,69833,69878,74326,98758,107686,108121,319322	Hnrnpd,Hnrnpc,Hnrnpa1,Hnrnpk,Hspa8,Magoh,Polr2k,Pcbp2,Srsf3,Tra2b,Snrpc,Snrpb,Snrpd1,Snrpe,Snu13,Alyref,Ybx1,Pcbp1,Lsm4,Rbm8a,Sf3b5,Ubl5,Lsm5,Zmat2,Snrpd3,Snrpg,Polr2f,Snrpf,Hnrnpr,Hnrnpf,Snrpd2,U2af1,Sf3b2	33/191
1_Member	Reactome Gene Sets	R-MMU-8953854	Metabolism of RNA	-21.2492	-17.5914	11737,11991,12192,13209,13681,13682,14109,15381,15382,15387,15481,17149,17749,17975,18458,18521,19186,20383,20462,20630,20638,20641,20643,20826,21681,22186,22187,22608,22631,23983,26442,26444,50783,54401,55989,56086,60365,66118,66125,66177,66373,66467,66492,67332,68011,69833,69878,74326,98758,107686,108121,319322	Anp32a,Hnrnpd,Zfp36l1,Ddx6,Eif4a1,Eif4a2,Fau,Hnrnpc,Hnrnpa1,Hnrnpk,Hspa8,Magoh,Polr2k,Ncl,Pabpc1,Pcbp2,Psme1,Srsf3,Tra2b,Snrpc,Snrpb,Snrpd1,Snrpe,Snu13,Alyref,Uba52,Ubb,Ybx1,Ywhaz,Pcbp1,Psma5,Psma7,Lsm4,Ywhab,Nop58,Set,Rbm8a,Sarnp,Sf3b5,Ubl5,Lsm5,Gtf2h5,Zmat2,Snrpd3,Snrpg,Polr2f,Snrpf,Hnrnpr,Hnrnpf,Snrpd2,U2af1,Sf3b2	52/582
1_Member	Reactome Gene Sets	R-MMU-72203	Processing of Capped Intron-Containing Pre-mRNA	-19.1056	-15.5447	11991,15381,15382,15387,15481,17149,17749,18521,20383,20462,20630,20638,20641,20643,20826,21681,22608,23983,50783,60365,66118,66125,66177,66373,66492,67332,68011,69833,69878,74326,98758,107686,108121,319322	Hnrnpd,Hnrnpc,Hnrnpa1,Hnrnpk,Hspa8,Magoh,Polr2k,Pcbp2,Srsf3,Tra2b,Snrpc,Snrpb,Snrpd1,Snrpe,Snu13,Alyref,Ybx1,Pcbp1,Lsm4,Rbm8a,Sarnp,Sf3b5,Ubl5,Lsm5,Zmat2,Snrpd3,Snrpg,Polr2f,Snrpf,Hnrnpr,Hnrnpf,Snrpd2,U2af1,Sf3b2	34/259
1_Member	GO Biological Processes	GO:0008380	RNA splicing	-14.4466	-11.1867	12261,15381,15382,15387,15469,15481,17149,18458,20383,20462,20630,20638,20641,20643,20826,21681,22608,50783,53610,60365,66055,66125,66177,66373,66492,67332,68011,68045,69878,98758,101739,107686,108121,319322	C1qbp,Hnrnpc,Hnrnpa1,Hnrnpk,Prmt1,Hspa8,Magoh,Pabpc1,Srsf3,Tra2b,Snrpc,Snrpb,Snrpd1,Snrpe,Snu13,Alyref,Ybx1,Lsm4,Nono,Rbm8a,Sf3b6,Sf3b5,Ubl5,Lsm5,Zmat2,Snrpd3,Snrpg,Rtraf,Snrpf,Hnrnpf,Psip1,Snrpd2,U2af1,Sf3b2	34/366
1_Member	GO Biological Processes	GO:0016071	mRNA metabolic process	-13.6476	-10.4291	11820,11991,12192,12261,15381,15382,15384,15387,15481,16341,17149,18458,20194,20383,20462,20630,20638,20641,20643,20823,20826,21681,21833,22608,23983,50783,53610,60365,66055,66125,66177,66373,66492,67332,68011,69878,98758,101739,107686,108121,108767,229663,319322	App,Hnrnpd,Zfp36l1,C1qbp,Hnrnpc,Hnrnpa1,Hnrnpab,Hnrnpk,Hspa8,Eif3e,Magoh,Pabpc1,S100a10,Srsf3,Tra2b,Snrpc,Snrpb,Snrpd1,Snrpe,Ssb,Snu13,Alyref,Thra,Ybx1,Pcbp1,Lsm4,Nono,Rbm8a,Sf3b6,Sf3b5,Ubl5,Lsm5,Zmat2,Snrpd3,Snrpg,Snrpf,Hnrnpf,Psip1,Snrpd2,U2af1,Pnrc1,Csde1,Sf3b2	43/618
1_Member	KEGG Pathway	mmu03040	Spliceosome - Mus musculus (house mouse)	-12.6156	-9.46968	15381,15382,15387,15481,17149,20383,20462,20630,20638,20641,20643,20826,21681,23983,50783,60365,66055,66125,66373,66492,67332,68011,69878,107686,108121,319322	Hnrnpc,Hnrnpa1,Hnrnpk,Hspa8,Magoh,Srsf3,Tra2b,Snrpc,Snrpb,Snrpd1,Snrpe,Snu13,Alyref,Pcbp1,Lsm4,Rbm8a,Sf3b6,Sf3b5,Lsm5,Zmat2,Snrpd3,Snrpg,Snrpf,Snrpd2,U2af1,Sf3b2	26/242
1_Member	GO Biological Processes	GO:0006397	mRNA processing	-12.4686	-9.37264	11820,12192,12261,15381,15382,15387,15481,17149,18458,20383,20462,20630,20638,20641,20643,20826,21681,22608,23983,50783,53610,60365,66055,66125,66177,66373,66492,67332,68011,69878,98758,101739,107686,108121,319322	App,Zfp36l1,C1qbp,Hnrnpc,Hnrnpa1,Hnrnpk,Hspa8,Magoh,Pabpc1,Srsf3,Tra2b,Snrpc,Snrpb,Snrpd1,Snrpe,Snu13,Alyref,Ybx1,Pcbp1,Lsm4,Nono,Rbm8a,Sf3b6,Sf3b5,Ubl5,Lsm5,Zmat2,Snrpd3,Snrpg,Snrpf,Hnrnpf,Psip1,Snrpd2,U2af1,Sf3b2	35/453
1_Member	GO Biological Processes	GO:0000375	RNA splicing, via transesterification reactions	-11.1709	-8.21205	15381,15382,15481,20383,20462,20630,20638,20641,20643,20826,50783,60365,66055,66125,66177,66373,66492,67332,68011,69878,101739,107686,108121,319322	Hnrnpc,Hnrnpa1,Hspa8,Srsf3,Tra2b,Snrpc,Snrpb,Snrpd1,Snrpe,Snu13,Lsm4,Rbm8a,Sf3b6,Sf3b5,Ubl5,Lsm5,Zmat2,Snrpd3,Snrpg,Snrpf,Psip1,Snrpd2,U2af1,Sf3b2	24/236
1_Member	GO Biological Processes	GO:0000377	RNA splicing, via transesterification reactions with bulged adenosine as nucleophile	-11.1709	-8.21205	15381,15382,15481,20383,20462,20630,20638,20641,20643,20826,50783,60365,66055,66125,66177,66373,66492,67332,68011,69878,101739,107686,108121,319322	Hnrnpc,Hnrnpa1,Hspa8,Srsf3,Tra2b,Snrpc,Snrpb,Snrpd1,Snrpe,Snu13,Lsm4,Rbm8a,Sf3b6,Sf3b5,Ubl5,Lsm5,Zmat2,Snrpd3,Snrpg,Snrpf,Psip1,Snrpd2,U2af1,Sf3b2	24/236
1_Member	GO Biological Processes	GO:0000398	mRNA splicing, via spliceosome	-11.1709	-8.21205	15381,15382,15481,20383,20462,20630,20638,20641,20643,20826,50783,60365,66055,66125,66177,66373,66492,67332,68011,69878,101739,107686,108121,319322	Hnrnpc,Hnrnpa1,Hspa8,Srsf3,Tra2b,Snrpc,Snrpb,Snrpd1,Snrpe,Snu13,Lsm4,Rbm8a,Sf3b6,Sf3b5,Ubl5,Lsm5,Zmat2,Snrpd3,Snrpg,Snrpf,Psip1,Snrpd2,U2af1,Sf3b2	24/236
1_Member	Reactome Gene Sets	R-MMU-72165	mRNA Splicing - Minor Pathway	-10.9715	-8.03385	17749,20638,20641,20643,22608,66125,67332,68011,69833,69878,107686,319322	Polr2k,Snrpb,Snrpd1,Snrpe,Ybx1,Sf3b5,Snrpd3,Snrpg,Polr2f,Snrpf,Snrpd2,Sf3b2	12/44
1_Member	GO Biological Processes	GO:0022613	ribonucleoprotein complex biogenesis	-9.01525	-6.31165	12261,13205,13669,14109,15519,18114,18148,18813,19384,20630,20638,20641,20643,20826,50783,55989,56351,59050,66181,66467,67332,67674,68011,68077,69878,70078,101739,107686,320790	C1qbp,Ddx3x,Eif3a,Fau,Hsp90aa1,Rrp1,Npm1,Pa2g4,Ran,Snrpc,Snrpb,Snrpd1,Snrpe,Snu13,Lsm4,Nop58,Ptges3,Nsa2,Nop10,Gtf2h5,Snrpd3,Trmt112,Snrpg,Nop53,Snrpf,Nol7,Psip1,Snrpd2,Chd7	29/430
1_Member	GO Biological Processes	GO:0000387	spliceosomal snRNP assembly	-7.99992	-5.45602	20630,20638,20641,20643,50783,67332,68011,69878,107686	Snrpc,Snrpb,Snrpd1,Snrpe,Lsm4,Snrpd3,Snrpg,Snrpf,Snrpd2	9/36
1_Member	GO Biological Processes	GO:0022618	protein-RNA complex assembly	-6.95437	-4.67219	13669,14109,15519,20630,20638,20641,20643,20826,50783,56351,67332,68011,68077,69878,101739,107686	Eif3a,Fau,Hsp90aa1,Snrpc,Snrpb,Snrpd1,Snrpe,Snu13,Lsm4,Ptges3,Snrpd3,Snrpg,Nop53,Snrpf,Psip1,Snrpd2	16/176
1_Member	GO Biological Processes	GO:0071826	protein-RNA complex organization	-6.62348	-4.401	13669,14109,15519,20630,20638,20641,20643,20826,50783,56351,67332,68011,68077,69878,101739,107686	Eif3a,Fau,Hsp90aa1,Snrpc,Snrpb,Snrpd1,Snrpe,Snu13,Lsm4,Ptges3,Snrpd3,Snrpg,Nop53,Snrpf,Psip1,Snrpd2	16/186
1_Member	Reactome Gene Sets	R-MMU-111367	SLBP independent Processing of Histone Pre-mRNAs	-6.39094	-4.2174	20638,20643,67332,68011,69878	Snrpb,Snrpe,Snrpd3,Snrpg,Snrpf	5/10
1_Member	Reactome Gene Sets	R-MMU-77588	SLBP Dependent Processing of Replication-Dependent Histone Pre-mRNAs	-6.13409	-3.9814	20638,20643,67332,68011,69878	Snrpb,Snrpe,Snrpd3,Snrpg,Snrpf	5/11
1_Member	Reactome Gene Sets	R-MMU-191859	snRNP Assembly	-4.74032	-2.83066	20638,20641,20643,67332,68011,69878,107686	Snrpb,Snrpd1,Snrpe,Snrpd3,Snrpg,Snrpf,Snrpd2	7/47
1_Member	Reactome Gene Sets	R-MMU-194441	Metabolism of non-coding RNA	-4.74032	-2.83066	20638,20641,20643,67332,68011,69878,107686	Snrpb,Snrpd1,Snrpe,Snrpd3,Snrpg,Snrpf,Snrpd2	7/47
1_Member	Reactome Gene Sets	R-MMU-75067	Processing of Capped Intronless Pre-mRNA	-3.83865	-2.13357	20638,20643,67332,68011,69878	Snrpb,Snrpe,Snrpd3,Snrpg,Snrpf	5/29
2_Summary	GO Biological Processes	GO:0010608	post-transcriptional regulation of gene expression	-16.8644	-13.3827	11820,11991,12192,12227,12261,12567,12785,13205,13209,13629,13690,14694,15381,15469,16011,16341,17149,17184,17975,18148,18458,18813,19652,19878,20677,20823,20918,22099,22352,22608,27058,53872,56726,66118,66870,66882,67673,67869,67923,73830,74326,77134,80890,80912,229663,276770,68585,104001	App,Hnrnpd,Zfp36l1,Btg2,C1qbp,Cdk4,Cnbp,Ddx3x,Ddx6,Eef2,Eif4g2,Rack1,Hnrnpc,Prmt1,Igfbp5,Eif3e,Magoh,Matr3,Ncl,Npm1,Pabpc1,Pa2g4,Rbm3,Rock2,Sox4,Ssb,Eif1,Tsn,Vim,Ybx1,Srp9,Caprin1,Sh3bgrl,Sarnp,Serbp1,Bzw1,Elob,Paip2,Eloc,Eif3k,Hnrnpr,Hnrnpa0,Trim2,Pum1,Csde1,Eif5a,Rtn4,Rtn1	48/-
2_Member	GO Biological Processes	GO:0010608	post-transcriptional regulation of gene expression	-16.8644	-13.3827	11820,11991,12192,12227,12261,12567,12785,13205,13209,13629,13690,14694,15381,15469,16011,16341,17149,17184,17975,18148,18458,18813,19652,19878,20677,20823,20918,22099,22352,22608,27058,53872,56726,66118,66870,66882,67673,67869,67923,73830,74326,77134,80890,80912,229663,276770	App,Hnrnpd,Zfp36l1,Btg2,C1qbp,Cdk4,Cnbp,Ddx3x,Ddx6,Eef2,Eif4g2,Rack1,Hnrnpc,Prmt1,Igfbp5,Eif3e,Magoh,Matr3,Ncl,Npm1,Pabpc1,Pa2g4,Rbm3,Rock2,Sox4,Ssb,Eif1,Tsn,Vim,Ybx1,Srp9,Caprin1,Sh3bgrl,Sarnp,Serbp1,Bzw1,Elob,Paip2,Eloc,Eif3k,Hnrnpr,Hnrnpa0,Trim2,Pum1,Csde1,Eif5a	46/576
2_Member	GO Biological Processes	GO:0006417	regulation of translation	-16.1407	-12.7457	11820,11991,12192,12227,12261,12567,12785,13205,13209,13629,13690,14694,15469,16011,16341,17149,17975,18148,18813,19652,20677,20823,20918,22608,27058,53872,56726,66118,66870,66882,67869,73830,80890,80912,229663,276770	App,Hnrnpd,Zfp36l1,Btg2,C1qbp,Cdk4,Cnbp,Ddx3x,Ddx6,Eef2,Eif4g2,Rack1,Prmt1,Igfbp5,Eif3e,Magoh,Ncl,Npm1,Pa2g4,Rbm3,Sox4,Ssb,Eif1,Ybx1,Srp9,Caprin1,Sh3bgrl,Sarnp,Serbp1,Bzw1,Paip2,Eif3k,Trim2,Pum1,Csde1,Eif5a	36/364
2_Member	GO Biological Processes	GO:0034248	regulation of amide metabolic process	-16.1025	-12.7457	11820,11991,12192,12227,12261,12567,12785,13205,13209,13629,13690,14694,15469,16011,16341,17149,17975,18148,18813,19652,19878,20677,20823,20918,22608,27058,53872,56726,66118,66870,66882,67869,68585,73830,80890,80912,104001,229663,276770	App,Hnrnpd,Zfp36l1,Btg2,C1qbp,Cdk4,Cnbp,Ddx3x,Ddx6,Eef2,Eif4g2,Rack1,Prmt1,Igfbp5,Eif3e,Magoh,Ncl,Npm1,Pa2g4,Rbm3,Rock2,Sox4,Ssb,Eif1,Ybx1,Srp9,Caprin1,Sh3bgrl,Sarnp,Serbp1,Bzw1,Paip2,Rtn4,Eif3k,Trim2,Pum1,Rtn1,Csde1,Eif5a	39/432
2_Member	GO Biological Processes	GO:0034250	positive regulation of amide metabolic process	-9.70937	-6.86444	11991,12261,12567,12785,13205,13629,13690,14694,15469,16341,18148,19652,19878,20677,20823,22608,56726,229663,276770	Hnrnpd,C1qbp,Cdk4,Cnbp,Ddx3x,Eef2,Eif4g2,Rack1,Prmt1,Eif3e,Npm1,Rbm3,Rock2,Sox4,Ssb,Ybx1,Sh3bgrl,Csde1,Eif5a	19/169
2_Member	GO Biological Processes	GO:0045727	positive regulation of translation	-9.52362	-6.69508	11991,12261,12567,12785,13205,13629,13690,15469,16341,18148,19652,20677,20823,22608,56726,229663,276770	Hnrnpd,C1qbp,Cdk4,Cnbp,Ddx3x,Eef2,Eif4g2,Prmt1,Eif3e,Npm1,Rbm3,Sox4,Ssb,Ybx1,Sh3bgrl,Csde1,Eif5a	17/135
3_Summary	WikiPathways	WP307	Translation factors	-16.0059	-12.7002	13627,13629,13669,13681,13682,13690,16341,18458,20918,55949,56347,66085,66656,67160,68135,276770,14109,20813,22186,27058,66235,67674,68836,73830,98221,13205,13649,14694,19652,67869,69082,12876,20394,30052,57320,109801,104725,17999	Eef1a1,Eef2,Eif3a,Eif4a1,Eif4a2,Eif4g2,Eif3e,Pabpc1,Eif1,Eef1b2,Eif3c,Eif3f,Eef1d,Eef1g,Eif3h,Eif5a,Fau,Srp14,Uba52,Srp9,Eif1ax,Trmt112,Mrpl52,Eif3k,Eif3m,Ddx3x,Egfr,Rack1,Rbm3,Paip2,Zc3h15,Cpe,Scg5,Pcsk1n,Park7,Glo1,Sptssa,Nedd4	38/-
3_Member	WikiPathways	WP307	Translation factors	-16.0059	-12.7002	13627,13629,13669,13681,13682,13690,16341,18458,20918,55949,56347,66085,66656,67160,68135,276770	Eef1a1,Eef2,Eif3a,Eif4a1,Eif4a2,Eif4g2,Eif3e,Pabpc1,Eif1,Eef1b2,Eif3c,Eif3f,Eef1d,Eef1g,Eif3h,Eif5a	16/48
3_Member	Reactome Gene Sets	R-MMU-72766	Translation	-9.99028	-7.11059	13627,13629,13669,13681,13682,14109,16341,18458,20813,22186,27058,55949,56347,66085,66235,66656,67160,67674,68135,68836,73830,98221	Eef1a1,Eef2,Eif3a,Eif4a1,Eif4a2,Fau,Eif3e,Pabpc1,Srp14,Uba52,Srp9,Eef1b2,Eif3c,Eif3f,Eif1ax,Eef1d,Eef1g,Trmt112,Eif3h,Mrpl52,Eif3k,Eif3m	22/224
3_Member	Reactome Gene Sets	R-MMU-72649	Translation initiation complex formation	-9.35085	-6.55334	13669,13681,13682,14109,16341,18458,56347,66085,66235,68135,73830,98221	Eif3a,Eif4a1,Eif4a2,Fau,Eif3e,Pabpc1,Eif3c,Eif3f,Eif1ax,Eif3h,Eif3k,Eif3m	12/59
3_Member	Reactome Gene Sets	R-MMU-72662	Activation of the mRNA upon binding of the cap-binding complex and eIFs, and subsequent binding to 43S	-9.26088	-6.4781	13669,13681,13682,14109,16341,18458,56347,66085,66235,68135,73830,98221	Eif3a,Eif4a1,Eif4a2,Fau,Eif3e,Pabpc1,Eif3c,Eif3f,Eif1ax,Eif3h,Eif3k,Eif3m	12/60
3_Member	GO Biological Processes	GO:0006413	translational initiation	-9.16675	-6.39821	13205,13669,13681,13682,13690,16341,20918,56347,66085,66235,68135,73830,98221	Ddx3x,Eif3a,Eif4a1,Eif4a2,Eif4g2,Eif3e,Eif1,Eif3c,Eif3f,Eif1ax,Eif3h,Eif3k,Eif3m	13/75
3_Member	Reactome Gene Sets	R-MMU-72702	Ribosomal scanning and start codon recognition	-8.19587	-5.61721	13669,13681,13682,14109,16341,56347,66085,66235,68135,73830,98221	Eif3a,Eif4a1,Eif4a2,Fau,Eif3e,Eif3c,Eif3f,Eif1ax,Eif3h,Eif3k,Eif3m	11/59
3_Member	GO Biological Processes	GO:0006412	translation	-8.00829	-5.45602	13205,13627,13629,13649,13669,13681,13682,13690,14109,14694,16341,19652,20918,22186,55949,56347,66085,66235,66656,67160,67869,68135,68836,69082,73830,98221,276770	Ddx3x,Eef1a1,Eef2,Egfr,Eif3a,Eif4a1,Eif4a2,Eif4g2,Fau,Rack1,Eif3e,Rbm3,Eif1,Uba52,Eef1b2,Eif3c,Eif3f,Eif1ax,Eef1d,Eef1g,Paip2,Eif3h,Mrpl52,Zc3h15,Eif3k,Eif3m,Eif5a	27/419
3_Member	GO Biological Processes	GO:0006518	peptide metabolic process	-7.79722	-5.29883	12876,13205,13627,13629,13649,13669,13681,13682,13690,14109,14694,16341,19652,20394,20918,22186,30052,55949,56347,57320,66085,66235,66656,67160,67869,68135,68836,69082,73830,98221,109801,276770	Cpe,Ddx3x,Eef1a1,Eef2,Egfr,Eif3a,Eif4a1,Eif4a2,Eif4g2,Fau,Rack1,Eif3e,Rbm3,Scg5,Eif1,Uba52,Pcsk1n,Eef1b2,Eif3c,Park7,Eif3f,Eif1ax,Eef1d,Eef1g,Paip2,Eif3h,Mrpl52,Zc3h15,Eif3k,Eif3m,Glo1,Eif5a	32/578
3_Member	GO Biological Processes	GO:0043043	peptide biosynthetic process	-7.48326	-5.05587	13205,13627,13629,13649,13669,13681,13682,13690,14109,14694,16341,19652,20918,22186,55949,56347,66085,66235,66656,67160,67869,68135,68836,69082,73830,98221,276770	Ddx3x,Eef1a1,Eef2,Egfr,Eif3a,Eif4a1,Eif4a2,Eif4g2,Fau,Rack1,Eif3e,Rbm3,Eif1,Uba52,Eef1b2,Eif3c,Eif3f,Eif1ax,Eef1d,Eef1g,Paip2,Eif3h,Mrpl52,Zc3h15,Eif3k,Eif3m,Eif5a	27/444
3_Member	Reactome Gene Sets	R-MMU-156827	L13a-mediated translational silencing of Ceruloplasmin expression	-7.04222	-4.71498	13669,13681,13682,14109,16341,18458,22186,56347,66085,66235,68135,73830,98221	Eif3a,Eif4a1,Eif4a2,Fau,Eif3e,Pabpc1,Uba52,Eif3c,Eif3f,Eif1ax,Eif3h,Eif3k,Eif3m	13/111
3_Member	Reactome Gene Sets	R-MMU-72613	Eukaryotic Translation Initiation	-6.68279	-4.44916	13669,13681,13682,14109,16341,18458,22186,56347,66085,66235,68135,73830,98221	Eif3a,Eif4a1,Eif4a2,Fau,Eif3e,Pabpc1,Uba52,Eif3c,Eif3f,Eif1ax,Eif3h,Eif3k,Eif3m	13/119
3_Member	Reactome Gene Sets	R-MMU-72737	Cap-dependent Translation Initiation	-6.68279	-4.44916	13669,13681,13682,14109,16341,18458,22186,56347,66085,66235,68135,73830,98221	Eif3a,Eif4a1,Eif4a2,Fau,Eif3e,Pabpc1,Uba52,Eif3c,Eif3f,Eif1ax,Eif3h,Eif3k,Eif3m	13/119
3_Member	Reactome Gene Sets	R-MMU-72695	Formation of the ternary complex, and subsequently, the 43S complex	-6.51701	-4.32156	13669,14109,16341,56347,66085,66235,68135,73830,98221	Eif3a,Fau,Eif3e,Eif3c,Eif3f,Eif1ax,Eif3h,Eif3k,Eif3m	9/52
3_Member	GO Biological Processes	GO:0043604	amide biosynthetic process	-6.16547	-4.00593	13205,13627,13629,13649,13669,13681,13682,13690,14109,14694,16341,19652,20918,22186,55949,56347,66085,66235,66656,67160,67869,68135,68836,69082,73830,98221,104725,276770	Ddx3x,Eef1a1,Eef2,Egfr,Eif3a,Eif4a1,Eif4a2,Eif4g2,Fau,Rack1,Eif3e,Rbm3,Eif1,Uba52,Eef1b2,Eif3c,Eif3f,Eif1ax,Eef1d,Eef1g,Paip2,Eif3h,Mrpl52,Zc3h15,Eif3k,Eif3m,Sptssa,Eif5a	28/549
3_Member	Reactome Gene Sets	R-MMU-72706	GTP hydrolysis and joining of the 60S ribosomal subunit	-6.12224	-3.97293	13669,13681,13682,14109,16341,22186,56347,66085,66235,68135,73830,98221	Eif3a,Eif4a1,Eif4a2,Fau,Eif3e,Uba52,Eif3c,Eif3f,Eif1ax,Eif3h,Eif3k,Eif3m	12/112
3_Member	Reactome Gene Sets	R-MMU-72689	Formation of a pool of free 40S subunits	-4.89036	-2.95474	13669,14109,16341,22186,56347,66085,66235,68135,73830,98221	Eif3a,Fau,Eif3e,Uba52,Eif3c,Eif3f,Eif1ax,Eif3h,Eif3k,Eif3m	10/101
3_Member	GO Biological Processes	GO:0002183	cytoplasmic translational initiation	-2.96609	-1.53298	13669,13681,13682,98221	Eif3a,Eif4a1,Eif4a2,Eif3m	4/26
3_Member	Reactome Gene Sets	R-MMU-1169408	ISG15 antiviral mechanism	-2.84166	-1.44283	13681,13682,13690,17999	Eif4a1,Eif4a2,Eif4g2,Nedd4	4/28
3_Member	GO Biological Processes	GO:0002181	cytoplasmic translation	-2.20541	-0.954107	13669,13681,13682,14109,22186,69082,98221	Eif3a,Eif4a1,Eif4a2,Fau,Uba52,Zc3h15,Eif3m	7/122
3_Member	Reactome Gene Sets	R-MMU-429947	Deadenylation of mRNA	-2.11939	-0.887003	13681,13682,18458	Eif4a1,Eif4a2,Pabpc1	3/23
4_Summary	GO Biological Processes	GO:0006457	protein folding	-13.5283	-10.3476	12017,12461,12462,12465,12466,12468,12469,15481,15502,15510,15512,15516,15519,15525,15528,18221,18637,21371,23950,56351,56612,70356,268373,11461,11991,12301,12387,12540,13649,15289,15384,16001,16476,18148,18538,20588,21761,56397,66923,93762,15381,15903,20024,65113,66125,98415,110052,15901,20677,22218,57320,66169,67955,68077,68585,227753,378702,12876,20394,30052,66162,11983,12576,12631,13589,17762…	Bag1,Cct2,Cct3,Cct5,Cct6a,Cct7,Cct8,Hspa8,Dnaja1,Hspd1,Hspa2,Hsp90ab1,Hsp90aa1,Hspa4,Hspe1,Nudc,Pfdn2,Tbca,Dnajb6,Ptges3,Pfdn5,St13,Ppia,Actb,Hnrnpd,Cacybp,Ctnnb1,Cdc42,Egfr,Hmgb1,Hnrnpab,Igf1r,Jun,Npm1,Pcna,Smarcc1,Morf4l1,Morf4l2,Pbrm1,Smarca5,Hnrnpc,Id3,Sub1,Ndfip1,Sf3b5,Nucks1,Dek,Id1,Sox4,Sumo1,Park7,Tomm7,Sugt1,Nop53,Rtn4,Gsn,Serf2,Cpe,Scg5,Pcsk1n,Bola2,Atp5if1,Cdkn1b,Cfl1,Mapre1,Mapt,Rock2…	83/-
4_Member	GO Biological Processes	GO:0006457	protein folding	-13.5283	-10.3476	12017,12461,12462,12465,12466,12468,12469,15481,15502,15510,15512,15516,15519,15525,15528,18221,18637,21371,23950,56351,56612,70356,268373	Bag1,Cct2,Cct3,Cct5,Cct6a,Cct7,Cct8,Hspa8,Dnaja1,Hspd1,Hspa2,Hsp90ab1,Hsp90aa1,Hspa4,Hspe1,Nudc,Pfdn2,Tbca,Dnajb6,Ptges3,Pfdn5,St13,Ppia	23/167
4_Member	GO Biological Processes	GO:0061077	chaperone-mediated protein folding	-10.074	-7.17584	12017,12461,12462,12465,12466,12468,12469,15481,15512,15528,23950,56351,70356	Bag1,Cct2,Cct3,Cct5,Cct6a,Cct7,Cct8,Hspa8,Hspa2,Hspe1,Dnajb6,Ptges3,St13	13/64
4_Member	GO Biological Processes	GO:0051054	positive regulation of DNA metabolic process	-9.11422	-6.38221	11461,11991,12301,12387,12461,12462,12465,12466,12468,12469,12540,13649,15289,15384,15519,16001,16476,18148,18538,20588,21761,56351,56397,66923,93762	Actb,Hnrnpd,Cacybp,Ctnnb1,Cct2,Cct3,Cct5,Cct6a,Cct7,Cct8,Cdc42,Egfr,Hmgb1,Hnrnpab,Hsp90aa1,Igf1r,Jun,Npm1,Pcna,Smarcc1,Morf4l1,Ptges3,Morf4l2,Pbrm1,Smarca5	25/321
4_Member	GO Biological Processes	GO:0051052	regulation of DNA metabolic process	-8.88248	-6.19078	11461,11991,12301,12387,12461,12462,12465,12466,12468,12469,12540,13649,15289,15381,15384,15519,15903,16001,16476,18148,18538,20024,20588,21761,56351,56397,65113,66125,66923,93762,98415,110052	Actb,Hnrnpd,Cacybp,Ctnnb1,Cct2,Cct3,Cct5,Cct6a,Cct7,Cct8,Cdc42,Egfr,Hmgb1,Hnrnpc,Hnrnpab,Hsp90aa1,Id3,Igf1r,Jun,Npm1,Pcna,Sub1,Smarcc1,Morf4l1,Ptges3,Morf4l2,Ndfip1,Sf3b5,Pbrm1,Smarca5,Nucks1,Dek	32/521
4_Member	GO Biological Processes	GO:1904851	positive regulation of establishment of protein localization to telomere	-8.21989	-5.63208	12461,12462,12465,12466,12468,12469	Cct2,Cct3,Cct5,Cct6a,Cct7,Cct8	6/10
4_Member	Reactome Gene Sets	R-MMU-390471	Association of TriC/CCT with target proteins during biosynthesis	-8.21989	-5.63208	12461,12462,12465,12466,12468,12469	Cct2,Cct3,Cct5,Cct6a,Cct7,Cct8	6/10
4_Member	GO Biological Processes	GO:0070203	regulation of establishment of protein localization to telomere	-7.88403	-5.36149	12461,12462,12465,12466,12468,12469	Cct2,Cct3,Cct5,Cct6a,Cct7,Cct8	6/11
4_Member	GO Biological Processes	GO:0031647	regulation of protein stability	-7.82178	-5.31006	12017,12461,12462,12465,12466,12468,12469,15481,15510,15516,15519,15901,18148,20677,22218,56351,57320,66169,67955,68077,68585,227753,378702	Bag1,Cct2,Cct3,Cct5,Cct6a,Cct7,Cct8,Hspa8,Hspd1,Hsp90ab1,Hsp90aa1,Id1,Npm1,Sox4,Sumo1,Ptges3,Park7,Tomm7,Sugt1,Nop53,Rtn4,Gsn,Serf2	23/318
4_Member	GO Biological Processes	GO:0070202	regulation of establishment of protein localization to chromosome	-7.58956	-5.14257	12461,12462,12465,12466,12468,12469	Cct2,Cct3,Cct5,Cct6a,Cct7,Cct8	6/12
4_Member	CORUM	CORUM:132	CCT complex (chaperonin containing TCP1 complex)	-7.45094	-5.04835	12461,12462,12465,12468,12469	Cct2,Cct3,Cct5,Cct7,Cct8	5/7
4_Member	CORUM	CORUM:51	CCT complex (chaperonin containing TCP1 complex)	-7.45094	-5.04835	12461,12462,12465,12468,12469	Cct2,Cct3,Cct5,Cct7,Cct8	5/7
4_Member	CORUM	CORUM:52	CCT complex (chaperonin containing TCP1 complex)	-7.45094	-5.04835	12461,12462,12465,12468,12469	Cct2,Cct3,Cct5,Cct7,Cct8	5/7
4_Member	GO Biological Processes	GO:1904816	positive regulation of protein localization to chromosome, telomeric region	-7.32727	-4.95092	12461,12462,12465,12466,12468,12469	Cct2,Cct3,Cct5,Cct6a,Cct7,Cct8	6/13
4_Member	CORUM	CORUM:3072	CCT complex (chaperonin containing TCP1 complex), testis specific	-7.03137	-4.71498	12461,12462,12465,12468,12469	Cct2,Cct3,Cct5,Cct7,Cct8	5/8
4_Member	GO Biological Processes	GO:0051604	protein maturation	-7.01655	-4.70604	12017,12461,12462,12465,12466,12468,12469,12876,15481,15502,15510,15512,15516,15519,15525,15528,18221,18637,20394,21371,23950,30052,56351,56612,66162,70356,268373	Bag1,Cct2,Cct3,Cct5,Cct6a,Cct7,Cct8,Cpe,Hspa8,Dnaja1,Hspd1,Hspa2,Hsp90ab1,Hsp90aa1,Hspa4,Hspe1,Nudc,Pfdn2,Scg5,Tbca,Dnajb6,Pcsk1n,Ptges3,Pfdn5,Bola2,St13,Ppia	27/468
4_Member	GO Biological Processes	GO:1904814	regulation of protein localization to chromosome, telomeric region	-6.8755	-4.60236	12461,12462,12465,12466,12468,12469	Cct2,Cct3,Cct5,Cct6a,Cct7,Cct8	6/15
4_Member	GO Biological Processes	GO:0050821	protein stabilization	-6.80088	-4.5453	12017,12461,12462,12465,12466,12468,12469,15510,15516,15519,18148,20677,22218,56351,57320,68077,68585	Bag1,Cct2,Cct3,Cct5,Cct6a,Cct7,Cct8,Hspd1,Hsp90ab1,Hsp90aa1,Npm1,Sox4,Sumo1,Ptges3,Park7,Nop53,Rtn4	17/204
4_Member	GO Biological Processes	GO:0010638	positive regulation of organelle organization	-6.42178	-4.24106	11983,11991,12387,12461,12462,12465,12466,12468,12469,12540,12576,12631,13589,15901,16001,17762,18637,19878,20194,23881,23980,53378,53872,56330,56431,66156,76709,227753	Atp5if1,Hnrnpd,Ctnnb1,Cct2,Cct3,Cct5,Cct6a,Cct7,Cct8,Cdc42,Cdkn1b,Cfl1,Mapre1,Id1,Igf1r,Mapt,Pfdn2,Rock2,S100a10,G3bp2,Pebp1,Sdcbp,Caprin1,Pdcd5,Dstn,Anapc11,Arpc2,Gsn	28/533
4_Member	GO Biological Processes	GO:2000573	positive regulation of DNA biosynthetic process	-5.9696	-3.84323	12387,12461,12462,12465,12466,12468,12469,15519,18538,56351	Ctnnb1,Cct2,Cct3,Cct5,Cct6a,Cct7,Cct8,Hsp90aa1,Pcna,Ptges3	10/77
4_Member	GO Biological Processes	GO:2000278	regulation of DNA biosynthetic process	-5.68559	-3.59595	11991,12387,12461,12462,12465,12466,12468,12469,15381,15519,18538,56351	Hnrnpd,Ctnnb1,Cct2,Cct3,Cct5,Cct6a,Cct7,Cct8,Hnrnpc,Hsp90aa1,Pcna,Ptges3	12/123
4_Member	GO Biological Processes	GO:0033044	regulation of chromosome organization	-5.63701	-3.55636	11461,11991,12387,12461,12462,12465,12466,12468,12469,15078,15081,15381,20024,20588,66156,66923,93762	Actb,Hnrnpd,Ctnnb1,Cct2,Cct3,Cct5,Cct6a,Cct7,Cct8,H3f3a,H3f3b,Hnrnpc,Sub1,Smarcc1,Anapc11,Pbrm1,Smarca5	17/247
4_Member	GO Biological Processes	GO:0032212	positive regulation of telomere maintenance via telomerase	-5.63157	-3.55636	12387,12461,12462,12465,12466,12468,12469	Ctnnb1,Cct2,Cct3,Cct5,Cct6a,Cct7,Cct8	7/35
4_Member	Reactome Gene Sets	R-MMU-6814122	Cooperation of PDCL (PhLP1) and TRiC/CCT in G-protein beta folding	-5.45988	-3.40137	12461,12462,12465,12466,12468,12469,14707	Cct2,Cct3,Cct5,Cct6a,Cct7,Cct8,Gng5	7/37
4_Member	GO Biological Processes	GO:0032210	regulation of telomere maintenance via telomerase	-5.38657	-3.34151	12387,12461,12462,12465,12466,12468,12469,15381	Ctnnb1,Cct2,Cct3,Cct5,Cct6a,Cct7,Cct8,Hnrnpc	8/53
4_Member	Reactome Gene Sets	R-MMU-390466	Chaperonin-mediated protein folding	-5.3781	-3.34091	12461,12462,12465,12466,12468,12469,14707	Cct2,Cct3,Cct5,Cct6a,Cct7,Cct8,Gng5	7/38
4_Member	Reactome Gene Sets	R-MMU-391251	Protein folding	-5.3781	-3.34091	12461,12462,12465,12466,12468,12469,14707	Cct2,Cct3,Cct5,Cct6a,Cct7,Cct8,Gng5	7/38
4_Member	GO Biological Processes	GO:1904358	positive regulation of telomere maintenance via telomere lengthening	-5.29883	-3.27825	12387,12461,12462,12465,12466,12468,12469	Ctnnb1,Cct2,Cct3,Cct5,Cct6a,Cct7,Cct8	7/39
4_Member	GO Biological Processes	GO:1904356	regulation of telomere maintenance via telomere lengthening	-4.8656	-2.93407	12387,12461,12462,12465,12466,12468,12469,15381	Ctnnb1,Cct2,Cct3,Cct5,Cct6a,Cct7,Cct8,Hnrnpc	8/62
4_Member	GO Biological Processes	GO:0032206	positive regulation of telomere maintenance	-4.38369	-2.54675	11991,12387,12461,12462,12465,12466,12468,12469	Hnrnpd,Ctnnb1,Cct2,Cct3,Cct5,Cct6a,Cct7,Cct8	8/72
4_Member	GO Biological Processes	GO:0032204	regulation of telomere maintenance	-4.16331	-2.38052	11991,12387,12461,12462,12465,12466,12468,12469,15381	Hnrnpd,Ctnnb1,Cct2,Cct3,Cct5,Cct6a,Cct7,Cct8,Hnrnpc	9/99
4_Member	GO Biological Processes	GO:0035036	sperm-egg recognition	-4.13365	-2.35947	12461,12462,12465,12466,12468,12469,12527	Cct2,Cct3,Cct5,Cct6a,Cct7,Cct8,Cd9	7/58
4_Member	GO Biological Processes	GO:0007338	single fertilization	-3.79835	-2.10664	12461,12462,12465,12466,12468,12469,12527,15078,15081,20826,57320	Cct2,Cct3,Cct5,Cct6a,Cct7,Cct8,Cd9,H3f3a,H3f3b,Snu13,Park7	11/162
4_Member	GO Biological Processes	GO:0007339	binding of sperm to zona pellucida	-3.75269	-2.07712	12461,12462,12465,12466,12468,12469	Cct2,Cct3,Cct5,Cct6a,Cct7,Cct8	6/47
4_Member	GO Biological Processes	GO:0008037	cell recognition	-3.53344	-1.92189	11820,12461,12462,12465,12466,12468,12469,12527,22631,68585	App,Cct2,Cct3,Cct5,Cct6a,Cct7,Cct8,Cd9,Ywhaz,Rtn4	10/146
4_Member	GO Biological Processes	GO:0009988	cell-cell recognition	-3.42621	-1.84208	12461,12462,12465,12466,12468,12469,12527	Cct2,Cct3,Cct5,Cct6a,Cct7,Cct8,Cd9	7/75
4_Member	GO Biological Processes	GO:2001252	positive regulation of chromosome organization	-3.12915	-1.64812	11991,12387,12461,12462,12465,12466,12468,12469	Hnrnpd,Ctnnb1,Cct2,Cct3,Cct5,Cct6a,Cct7,Cct8	8/109
4_Member	GO Biological Processes	GO:0009566	fertilization	-2.83436	-1.43719	12461,12462,12465,12466,12468,12469,12527,15078,15081,20826,57320	Cct2,Cct3,Cct5,Cct6a,Cct7,Cct8,Cd9,H3f3a,H3f3b,Snu13,Park7	11/211
5_Summary	Reactome Gene Sets	R-MMU-2262752	Cellular responses to stress	-12.4564	-9.37264	11964,12017,12567,12576,13057,13627,14281,15481,15502,15512,15516,15519,16476,19186,20463,21402,21672,22142,22143,22166,22186,22187,22627,23950,26442,26444,53598,56351,66144,66156,66440,67673,67923,68196,70356,77605,245688,12177,12227,12387,12444,13865,15078,15081,15469,17749,18148,18538,19664,20588,20833,21833,22196,22218,22630,22631,54401,66467,69833,94275,110052	Atp6v1a,Bag1,Cdk4,Cdkn1b,Cyba,Eef1a1,Fos,Hspa8,Dnaja1,Hspa2,Hsp90ab1,Hsp90aa1,Jun,Psme1,Cox7a2l,Skp1,Prdx2,Tuba1a,Tuba1b,Txn1,Uba52,Ubb,Ywhae,Dnajb6,Psma5,Psma7,Dctn3,Ptges3,Atp6v1f,Anapc11,Cdc26,Elob,Eloc,Hsbp1,St13,H2az2,Rbbp7,Bnip3l,Btg2,Ctnnb1,Ccnd2,Nr2f1,H3f3a,H3f3b,Prmt1,Polr2k,Npm1,Pcna,Rbpj,Smarcc1,Ssrp1,Thra,Ube2i,Sumo1,Ywhaq,Ywhaz,Ywhab,Gtf2h5,Polr2f,Maged1,Dek	61/-
5_Member	Reactome Gene Sets	R-MMU-2262752	Cellular responses to stress	-12.4564	-9.37264	11964,12017,12567,12576,13057,13627,14281,15481,15502,15512,15516,15519,16476,19186,20463,21402,21672,22142,22143,22166,22186,22187,22627,23950,26442,26444,53598,56351,66144,66156,66440,67673,67923,68196,70356,77605,245688	Atp6v1a,Bag1,Cdk4,Cdkn1b,Cyba,Eef1a1,Fos,Hspa8,Dnaja1,Hspa2,Hsp90ab1,Hsp90aa1,Jun,Psme1,Cox7a2l,Skp1,Prdx2,Tuba1a,Tuba1b,Txn1,Uba52,Ubb,Ywhae,Dnajb6,Psma5,Psma7,Dctn3,Ptges3,Atp6v1f,Anapc11,Cdc26,Elob,Eloc,Hsbp1,St13,H2az2,Rbbp7	37/505
5_Member	Reactome Gene Sets	R-MMU-8953897	Cellular responses to stimuli	-12.4045	-9.34869	11964,12017,12567,12576,13057,13627,14281,15481,15502,15512,15516,15519,16476,19186,20463,21402,21672,22142,22143,22166,22186,22187,22627,23950,26442,26444,53598,56351,66144,66156,66440,67673,67923,68196,70356,77605,245688	Atp6v1a,Bag1,Cdk4,Cdkn1b,Cyba,Eef1a1,Fos,Hspa8,Dnaja1,Hspa2,Hsp90ab1,Hsp90aa1,Jun,Psme1,Cox7a2l,Skp1,Prdx2,Tuba1a,Tuba1b,Txn1,Uba52,Ubb,Ywhae,Dnajb6,Psma5,Psma7,Dctn3,Ptges3,Atp6v1f,Anapc11,Cdc26,Elob,Eloc,Hsbp1,St13,H2az2,Rbbp7	37/507
5_Member	Reactome Gene Sets	R-MMU-212436	Generic Transcription Pathway	-8.41124	-5.79478	12177,12227,12387,12444,12567,12576,13865,15078,15081,15469,17749,18148,18538,19186,19664,20463,20588,20833,21402,21672,21833,22166,22186,22187,22196,22218,22627,22630,22631,26442,26444,54401,66467,67673,67923,69833,77605,94275,110052,245688	Bnip3l,Btg2,Ctnnb1,Ccnd2,Cdk4,Cdkn1b,Nr2f1,H3f3a,H3f3b,Prmt1,Polr2k,Npm1,Pcna,Psme1,Rbpj,Cox7a2l,Smarcc1,Ssrp1,Skp1,Prdx2,Thra,Txn1,Uba52,Ubb,Ube2i,Sumo1,Ywhae,Ywhaq,Ywhaz,Psma5,Psma7,Ywhab,Gtf2h5,Elob,Eloc,Polr2f,H2az2,Maged1,Dek,Rbbp7	40/797
5_Member	Reactome Gene Sets	R-MMU-3700989	Transcriptional Regulation by TP53	-7.25127	-4.89446	12177,12227,12576,17749,18148,18538,20463,20833,21672,22166,22186,22187,22627,22630,22631,54401,66467,67673,67923,69833,245688	Bnip3l,Btg2,Cdkn1b,Polr2k,Npm1,Pcna,Cox7a2l,Ssrp1,Prdx2,Txn1,Uba52,Ubb,Ywhae,Ywhaq,Ywhaz,Ywhab,Gtf2h5,Elob,Eloc,Polr2f,Rbbp7	21/288
6_Summary	Reactome Gene Sets	R-MMU-1640170	Cell Cycle	-11.5727	-8.54321	12444,12567,12576,13589,15078,15081,15516,15519,18148,18221,18538,19046,19186,19384,21402,22142,22143,22154,22186,22187,22196,22218,22627,22630,22631,23825,26370,26442,26444,53598,54401,56086,59046,66156,66181,66440,77605,93762,245688,11737,11991,12192,15481,18458,12313,12314,12315,14225,16653,14281,16476,224105,11773,12387,14365,14707,22166,20677,11820,15289,11461,11465,12540,13649,23980,67673,6…	Ccnd2,Cdk4,Cdkn1b,Mapre1,H3f3a,H3f3b,Hsp90ab1,Hsp90aa1,Npm1,Nudc,Pcna,Ppp1cb,Psme1,Ran,Skp1,Tuba1a,Tuba1b,Tubb5,Uba52,Ubb,Ube2i,Sumo1,Ywhae,Ywhaq,Ywhaz,Banf1,Cetn2,Psma5,Psma7,Dctn3,Ywhab,Set,Arpp19,Anapc11,Nop10,Cdc26,H2az2,Smarca5,Rbbp7,Anp32a,Hnrnpd,Zfp36l1,Hspa8,Pabpc1,Calm1,Calm2,Calm3,Fkbp1a,Kras,Fos,Jun,Pak2,Ap2m1,Ctnnb1,Fzd3,Gng5,Txn1,Sox4,App,Hmgb1,Actb,Actg1,Cdc42,Egfr,Pebp1,Elob,Eloc,A…	94/-
6_Member	Reactome Gene Sets	R-MMU-1640170	Cell Cycle	-11.5727	-8.54321	12444,12567,12576,13589,15078,15081,15516,15519,18148,18221,18538,19046,19186,19384,21402,22142,22143,22154,22186,22187,22196,22218,22627,22630,22631,23825,26370,26442,26444,53598,54401,56086,59046,66156,66181,66440,77605,93762,245688	Ccnd2,Cdk4,Cdkn1b,Mapre1,H3f3a,H3f3b,Hsp90ab1,Hsp90aa1,Npm1,Nudc,Pcna,Ppp1cb,Psme1,Ran,Skp1,Tuba1a,Tuba1b,Tubb5,Uba52,Ubb,Ube2i,Sumo1,Ywhae,Ywhaq,Ywhaz,Banf1,Cetn2,Psma5,Psma7,Dctn3,Ywhab,Set,Arpp19,Anapc11,Nop10,Cdc26,H2az2,Smarca5,Rbbp7	39/596
6_Member	Reactome Gene Sets	R-MMU-69278	Cell Cycle, Mitotic	-9.09012	-6.37429	12444,12567,12576,13589,15078,15081,15516,15519,18221,18538,19046,19186,19384,21402,22142,22143,22154,22186,22187,22196,22218,22627,23825,26370,26442,26444,53598,56086,59046,66156,66440,77605	Ccnd2,Cdk4,Cdkn1b,Mapre1,H3f3a,H3f3b,Hsp90ab1,Hsp90aa1,Nudc,Pcna,Ppp1cb,Psme1,Ran,Skp1,Tuba1a,Tuba1b,Tubb5,Uba52,Ubb,Ube2i,Sumo1,Ywhae,Banf1,Cetn2,Psma5,Psma7,Dctn3,Set,Arpp19,Anapc11,Cdc26,H2az2	32/511
6_Member	Reactome Gene Sets	R-MMU-450531	Regulation of mRNA stability by proteins that bind AU-rich elements	-8.47032	-5.83367	11737,11991,12192,15481,18458,19186,22186,22187,22631,26442,26444,54401,56086	Anp32a,Hnrnpd,Zfp36l1,Hspa8,Pabpc1,Psme1,Uba52,Ubb,Ywhaz,Psma5,Psma7,Ywhab,Set	13/85
6_Member	Reactome Gene Sets	R-MMU-68886	M Phase	-7.32434	-4.95092	13589,15078,15081,15519,18221,19186,19384,22142,22143,22154,22186,22187,22196,22218,22627,23825,26370,26442,26444,53598,56086,59046,66156,66440,77605	Mapre1,H3f3a,H3f3b,Hsp90aa1,Nudc,Psme1,Ran,Tuba1a,Tuba1b,Tubb5,Uba52,Ubb,Ube2i,Sumo1,Ywhae,Banf1,Cetn2,Psma5,Psma7,Dctn3,Set,Arpp19,Anapc11,Cdc26,H2az2	25/394
6_Member	Reactome Gene Sets	R-MMU-1168372	Downstream signaling events of B Cell Receptor (BCR)	-7.00228	-4.70141	12313,12314,12315,14225,16653,19186,21402,22186,22187,26442,26444	Calm1,Calm2,Calm3,Fkbp1a,Kras,Psme1,Skp1,Uba52,Ubb,Psma5,Psma7	11/76
6_Member	Reactome Gene Sets	R-MMU-2454202	Fc epsilon receptor (FCERI) signaling	-6.72608	-4.47902	12313,12314,12315,14281,16476,16653,19186,21402,22186,22187,26442,26444,224105	Calm1,Calm2,Calm3,Fos,Jun,Kras,Psme1,Skp1,Uba52,Ubb,Psma5,Psma7,Pak2	13/118
6_Member	Reactome Gene Sets	R-MMU-3858494	Beta-catenin independent WNT signaling	-6.47284	-4.28482	11773,12313,12314,12315,12387,14365,14707,16653,19186,22186,22187,26442,26444	Ap2m1,Calm1,Calm2,Calm3,Ctnnb1,Fzd3,Gng5,Kras,Psme1,Uba52,Ubb,Psma5,Psma7	13/124
6_Member	Reactome Gene Sets	R-MMU-8852276	The role of GTSE1 in G2/M progression after G2 checkpoint	-6.07758	-3.93162	13589,15516,15519,19186,22142,22143,22186,22187,26442,26444	Mapre1,Hsp90ab1,Hsp90aa1,Psme1,Tuba1a,Tuba1b,Uba52,Ubb,Psma5,Psma7	10/75
6_Member	Reactome Gene Sets	R-MMU-983705	Signaling by the B Cell Receptor (BCR)	-5.73129	-3.6387	12313,12314,12315,14225,16653,19186,21402,22186,22187,26442,26444	Calm1,Calm2,Calm3,Fkbp1a,Kras,Psme1,Skp1,Uba52,Ubb,Psma5,Psma7	11/101
6_Member	Reactome Gene Sets	R-MMU-2559580	Oxidative Stress Induced Senescence	-5.45988	-3.40137	12567,14281,16476,22166,22186,22187,245688	Cdk4,Fos,Jun,Txn1,Uba52,Ubb,Rbbp7	7/37
6_Member	Reactome Gene Sets	R-MMU-5621481	C-type lectin receptors (CLRs)	-5.44289	-3.38981	12313,12314,12315,16653,19186,21402,22186,22187,26442,26444,224105	Calm1,Calm2,Calm3,Kras,Psme1,Skp1,Uba52,Ubb,Psma5,Psma7,Pak2	11/108
6_Member	Reactome Gene Sets	R-MMU-195721	Signaling by WNT	-5.37513	-3.34054	11773,12313,12314,12315,12387,14365,14707,16653,19186,20677,21402,22186,22187,22631,26442,26444	Ap2m1,Calm1,Calm2,Calm3,Ctnnb1,Fzd3,Gng5,Kras,Psme1,Sox4,Skp1,Uba52,Ubb,Ywhaz,Psma5,Psma7	16/231
6_Member	Reactome Gene Sets	R-MMU-450408	AUF1 (hnRNP D0) binds and destabilizes mRNA	-5.2019	-3.19967	11991,15481,18458,19186,22186,22187,26442,26444	Hnrnpd,Hspa8,Pabpc1,Psme1,Uba52,Ubb,Psma5,Psma7	8/56
6_Member	Reactome Gene Sets	R-MMU-9648002	RAS processing	-5.18209	-3.1917	12313,12314,12315,16653,22186,22187	Calm1,Calm2,Calm3,Kras,Uba52,Ubb	6/27
6_Member	Reactome Gene Sets	R-MMU-68882	Mitotic Anaphase	-5.04114	-3.0779	13589,18221,19186,19384,22142,22143,22186,22187,22196,22218,23825,26442,26444,66156,66440	Mapre1,Nudc,Psme1,Ran,Tuba1a,Tuba1b,Uba52,Ubb,Ube2i,Sumo1,Banf1,Psma5,Psma7,Anapc11,Cdc26	15/218
6_Member	Reactome Gene Sets	R-MMU-2555396	Mitotic Metaphase and Anaphase	-5.0173	-3.05842	13589,18221,19186,19384,22142,22143,22186,22187,22196,22218,23825,26442,26444,66156,66440	Mapre1,Nudc,Psme1,Ran,Tuba1a,Tuba1b,Uba52,Ubb,Ube2i,Sumo1,Banf1,Psma5,Psma7,Anapc11,Cdc26	15/219
6_Member	Reactome Gene Sets	R-MMU-187577	SCF(Skp2)-mediated degradation of p27/p21	-4.97321	-3.02081	12567,12576,19186,21402,22186,22187,26442,26444	Cdk4,Cdkn1b,Psme1,Skp1,Uba52,Ubb,Psma5,Psma7	8/60
6_Member	Reactome Gene Sets	R-MMU-168928	DDX58/IFIH1-mediated induction of interferon-alpha/beta	-4.7288	-2.82301	11820,15289,15516,15519,22186,22187	App,Hmgb1,Hsp90ab1,Hsp90aa1,Uba52,Ubb	6/32
6_Member	Reactome Gene Sets	R-MMU-5683057	MAPK family signaling cascades	-4.60243	-2.71544	11461,11465,12313,12314,12315,12540,13649,16653,19046,19186,22186,22187,23980,26442,26444,54401,224105	Actb,Actg1,Calm1,Calm2,Calm3,Cdc42,Egfr,Kras,Ppp1cb,Psme1,Uba52,Ubb,Pebp1,Psma5,Psma7,Ywhab,Pak2	17/296
6_Member	Reactome Gene Sets	R-MMU-5607764	CLEC7A (Dectin-1) signaling	-4.49177	-2.63154	12313,12314,12315,19186,21402,22186,22187,26442,26444	Calm1,Calm2,Calm3,Psme1,Skp1,Uba52,Ubb,Psma5,Psma7	9/90
6_Member	Reactome Gene Sets	R-MMU-69202	Cyclin E associated events during G1/S transition	-4.47335	-2.61999	12567,12576,19186,21402,22186,22187,26442,26444	Cdk4,Cdkn1b,Psme1,Skp1,Uba52,Ubb,Psma5,Psma7	8/70
6_Member	Reactome Gene Sets	R-MMU-69656	Cyclin A:Cdk2-associated events at S phase entry	-4.38369	-2.54675	12567,12576,19186,21402,22186,22187,26442,26444	Cdk4,Cdkn1b,Psme1,Skp1,Uba52,Ubb,Psma5,Psma7	8/72
6_Member	Reactome Gene Sets	R-MMU-9674555	Signaling by CSF3 (G-CSF)	-4.34824	-2.5229	16653,22186,22187,67673,67923	Kras,Uba52,Ubb,Elob,Eloc	5/23
6_Member	Reactome Gene Sets	R-MMU-69242	S Phase	-4.25712	-2.45509	12567,12576,18538,19186,21402,22186,22187,26442,26444,66156,66440	Cdk4,Cdkn1b,Pcna,Psme1,Skp1,Uba52,Ubb,Psma5,Psma7,Anapc11,Cdc26	11/144
6_Member	Reactome Gene Sets	R-MMU-917937	Iron uptake and transport	-4.23319	-2.43718	11964,14319,18002,21402,22186,22187,66144	Atp6v1a,Fth1,Nedd8,Skp1,Uba52,Ubb,Atp6v1f	7/56
6_Member	Reactome Gene Sets	R-MMU-2559582	Senescence-Associated Secretory Phenotype (SASP)	-4.21805	-2.42797	12567,12576,22186,22187,66156,66440	Cdk4,Cdkn1b,Uba52,Ubb,Anapc11,Cdc26	6/39
6_Member	Reactome Gene Sets	R-MMU-2559583	Cellular Senescence	-4.17561	-2.387	12567,12576,14281,16476,22166,22186,22187,66156,66440,77605,245688	Cdk4,Cdkn1b,Fos,Jun,Txn1,Uba52,Ubb,Anapc11,Cdc26,H2az2,Rbbp7	11/147
6_Member	Reactome Gene Sets	R-MMU-157118	Signaling by NOTCH	-4.15397	-2.37407	13649,19664,22186,22187,22608,22631	Egfr,Rbpj,Uba52,Ubb,Ybx1,Ywhaz	6/40
6_Member	Reactome Gene Sets	R-MMU-69231	Cyclin D associated events in G1	-4.03131	-2.28278	12444,12567,12576,21402,22186,22187	Ccnd2,Cdk4,Cdkn1b,Skp1,Uba52,Ubb	6/42
6_Member	Reactome Gene Sets	R-MMU-69236	G1 Phase	-4.03131	-2.28278	12444,12567,12576,21402,22186,22187	Ccnd2,Cdk4,Cdkn1b,Skp1,Uba52,Ubb	6/42
6_Member	Reactome Gene Sets	R-MMU-5673001	RAF/MAP kinase cascade	-4.02132	-2.27596	11461,11465,12313,12314,12315,13649,16653,19046,19186,22186,22187,23980,26442,26444,54401	Actb,Actg1,Calm1,Calm2,Calm3,Egfr,Kras,Ppp1cb,Psme1,Uba52,Ubb,Pebp1,Psma5,Psma7,Ywhab	15/267
6_Member	Reactome Gene Sets	R-MMU-5684996	MAPK1/MAPK3 signaling	-3.91434	-2.18719	11461,11465,12313,12314,12315,13649,16653,19046,19186,22186,22187,23980,26442,26444,54401	Actb,Actg1,Calm1,Calm2,Calm3,Egfr,Kras,Ppp1cb,Psme1,Uba52,Ubb,Pebp1,Psma5,Psma7,Ywhab	15/273
6_Member	Reactome Gene Sets	R-MMU-8878166	Transcriptional regulation by RUNX2	-3.90186	-2.17725	12567,19186,21402,22186,22187,26442,26444	Cdk4,Psme1,Skp1,Uba52,Ubb,Psma5,Psma7	7/63
6_Member	Reactome Gene Sets	R-MMU-174084	Autodegradation of Cdh1 by Cdh1:APC/C	-3.85815	-2.14232	19186,22186,22187,26442,26444,66156,66440	Psme1,Uba52,Ubb,Psma5,Psma7,Anapc11,Cdc26	7/64
6_Member	Reactome Gene Sets	R-MMU-174143	APC/C-mediated degradation of cell cycle proteins	-3.79548	-2.10612	19186,21402,22186,22187,26442,26444,66156,66440	Psme1,Skp1,Uba52,Ubb,Psma5,Psma7,Anapc11,Cdc26	8/87
6_Member	Reactome Gene Sets	R-MMU-453276	Regulation of mitotic cell cycle	-3.79548	-2.10612	19186,21402,22186,22187,26442,26444,66156,66440	Psme1,Skp1,Uba52,Ubb,Psma5,Psma7,Anapc11,Cdc26	8/87
6_Member	Reactome Gene Sets	R-MMU-1234176	Oxygen-dependent proline hydroxylation of Hypoxia-inducible Factor Alpha	-3.77318	-2.08962	19186,22186,22187,26442,26444,67673,67923	Psme1,Uba52,Ubb,Psma5,Psma7,Elob,Eloc	7/66
6_Member	Reactome Gene Sets	R-MMU-8848021	Signaling by PTK6	-3.75269	-2.07712	12567,12576,13649,16653,22186,22187	Cdk4,Cdkn1b,Egfr,Kras,Uba52,Ubb	6/47
6_Member	Reactome Gene Sets	R-MMU-9006927	Signaling by Non-Receptor Tyrosine Kinases	-3.75269	-2.07712	12567,12576,13649,16653,22186,22187	Cdk4,Cdkn1b,Egfr,Kras,Uba52,Ubb	6/47
6_Member	Reactome Gene Sets	R-MMU-174154	APC/C:Cdc20 mediated degradation of Securin	-3.69127	-2.03882	19186,22186,22187,26442,26444,66156,66440	Psme1,Uba52,Ubb,Psma5,Psma7,Anapc11,Cdc26	7/68
6_Member	Reactome Gene Sets	R-MMU-69052	Switching of origins to a post-replicative state	-3.65952	-2.0124	19186,21402,22186,22187,26442,26444,66156,66440	Psme1,Skp1,Uba52,Ubb,Psma5,Psma7,Anapc11,Cdc26	8/91
6_Member	Reactome Gene Sets	R-MMU-1234174	Cellular response to hypoxia	-3.61225	-1.97559	19186,22186,22187,26442,26444,67673,67923	Psme1,Uba52,Ubb,Psma5,Psma7,Elob,Eloc	7/70
6_Member	Reactome Gene Sets	R-MMU-69239	Synthesis of DNA	-3.60618	-1.97467	18538,19186,21402,22186,22187,26442,26444,66156,66440	Pcna,Psme1,Skp1,Uba52,Ubb,Psma5,Psma7,Anapc11,Cdc26	9/117
6_Member	Reactome Gene Sets	R-MMU-1236394	Signaling by ERBB4	-3.56329	-1.94187	13649,16653,17999,22186,22187	Egfr,Kras,Nedd4,Uba52,Ubb	5/33
6_Member	Reactome Gene Sets	R-MMU-75815	Ubiquitin-dependent degradation of Cyclin D	-3.55404	-1.93461	12567,19186,22186,22187,26442,26444	Cdk4,Psme1,Uba52,Ubb,Psma5,Psma7	6/51
6_Member	Reactome Gene Sets	R-MMU-9762114	GSK3B and BTRC:CUL1-mediated-degradation of NFE2L2	-3.55404	-1.93461	19186,21402,22186,22187,26442,26444	Psme1,Skp1,Uba52,Ubb,Psma5,Psma7	6/51
6_Member	Reactome Gene Sets	R-MMU-9012852	Signaling by NOTCH3	-3.50967	-1.90728	13649,22186,22187,22608	Egfr,Uba52,Ubb,Ybx1	4/19
6_Member	Reactome Gene Sets	R-MMU-9013507	NOTCH3 Activation and Transmission of Signal to the Nucleus	-3.50967	-1.90728	13649,22186,22187,22608	Egfr,Uba52,Ubb,Ybx1	4/19
6_Member	Reactome Gene Sets	R-MMU-9705462	Inactivation of CSF3 (G-CSF) signaling	-3.50967	-1.90728	22186,22187,67673,67923	Uba52,Ubb,Elob,Eloc	4/19
6_Member	Reactome Gene Sets	R-MMU-8939902	Regulation of RUNX2 expression and activity	-3.50727	-1.90728	19186,21402,22186,22187,26442,26444	Psme1,Skp1,Uba52,Ubb,Psma5,Psma7	6/52
6_Member	Reactome Gene Sets	R-MMU-174184	Cdc20:Phospho-APC/C mediated degradation of Cyclin A	-3.49874	-1.90183	19186,22186,22187,26442,26444,66156,66440	Psme1,Uba52,Ubb,Psma5,Psma7,Anapc11,Cdc26	7/73
6_Member	Reactome Gene Sets	R-MMU-5687128	MAPK6/MAPK4 signaling	-3.49874	-1.90183	12540,19186,22186,22187,26442,26444,224105	Cdc42,Psme1,Uba52,Ubb,Psma5,Psma7,Pak2	7/73
6_Member	Reactome Gene Sets	R-MMU-69017	CDK-mediated phosphorylation and removal of Cdc6	-3.49874	-1.90183	19186,22186,22187,26442,26444,66156,66440	Psme1,Uba52,Ubb,Psma5,Psma7,Anapc11,Cdc26	7/73
6_Member	Reactome Gene Sets	R-MMU-174178	APC/C:Cdh1 mediated degradation of Cdc20 and other APC/C:Cdh1 targeted proteins in late mitosis/early G1	-3.46217	-1.87377	19186,22186,22187,26442,26444,66156,66440	Psme1,Uba52,Ubb,Psma5,Psma7,Anapc11,Cdc26	7/74
6_Member	Reactome Gene Sets	R-MMU-179419	APC:Cdc20 mediated degradation of cell cycle proteins prior to satisfation of the cell cycle checkpoint	-3.46217	-1.87377	19186,22186,22187,26442,26444,66156,66440	Psme1,Uba52,Ubb,Psma5,Psma7,Anapc11,Cdc26	7/74
6_Member	Reactome Gene Sets	R-MMU-176408	Regulation of APC/C activators between G1/S and early anaphase	-3.43991	-1.85395	21402,22186,22187,66156,66440	Skp1,Uba52,Ubb,Anapc11,Cdc26	5/35
6_Member	Reactome Gene Sets	R-MMU-69306	DNA Replication	-3.41829	-1.84004	18538,19186,21402,22186,22187,26442,26444,66156,66440	Pcna,Psme1,Skp1,Uba52,Ubb,Psma5,Psma7,Anapc11,Cdc26	9/124
6_Member	Reactome Gene Sets	R-MMU-8854050	FBXL7 down-regulates AURKA during mitotic entry and in early mitosis	-3.41689	-1.84004	19186,21402,22186,22187,26442,26444	Psme1,Skp1,Uba52,Ubb,Psma5,Psma7	6/54
6_Member	Reactome Gene Sets	R-MMU-168164	Toll Like Receptor 3 (TLR3) Cascade	-3.39082	-1.82023	11820,14281,15289,16476,21402,22186,22187	App,Fos,Hmgb1,Jun,Skp1,Uba52,Ubb	7/76
6_Member	Reactome Gene Sets	R-MMU-176409	APC/C:Cdc20 mediated degradation of mitotic proteins	-3.39082	-1.82023	19186,22186,22187,26442,26444,66156,66440	Psme1,Uba52,Ubb,Psma5,Psma7,Anapc11,Cdc26	7/76
6_Member	Reactome Gene Sets	R-MMU-8878159	Transcriptional regulation by RUNX3	-3.39082	-1.82023	12387,19186,19664,22186,22187,26442,26444	Ctnnb1,Psme1,Rbpj,Uba52,Ubb,Psma5,Psma7	7/76
6_Member	Reactome Gene Sets	R-MMU-9759194	Nuclear events mediated by NFE2L2	-3.3732	-1.8134	19186,21402,22186,22187,26442,26444	Psme1,Skp1,Uba52,Ubb,Psma5,Psma7	6/55
6_Member	Reactome Gene Sets	R-MMU-1253288	Downregulation of ERBB4 signaling	-3.36318	-1.8134	17999,22186,22187	Nedd4,Uba52,Ubb	3/9
6_Member	Reactome Gene Sets	R-MMU-174113	SCF-beta-TrCP mediated degradation of Emi1	-3.36318	-1.8134	21402,22186,22187	Skp1,Uba52,Ubb	3/9
6_Member	Reactome Gene Sets	R-MMU-8948747	Regulation of PTEN localization	-3.36318	-1.8134	17999,22186,22187	Nedd4,Uba52,Ubb	3/9
6_Member	Reactome Gene Sets	R-MMU-2467813	Separation of Sister Chromatids	-3.36194	-1.813	13589,18221,19186,22142,22143,22186,22187,26442,26444,66156,66440	Mapre1,Nudc,Psme1,Tuba1a,Tuba1b,Uba52,Ubb,Psma5,Psma7,Anapc11,Cdc26	11/182
6_Member	Reactome Gene Sets	R-MMU-176814	Activation of APC/C and APC/C:Cdc20 mediated degradation of mitotic proteins	-3.35601	-1.81201	19186,22186,22187,26442,26444,66156,66440	Psme1,Uba52,Ubb,Psma5,Psma7,Anapc11,Cdc26	7/77
6_Member	Reactome Gene Sets	R-MMU-195253	Degradation of beta-catenin by the destruction complex	-3.35601	-1.81201	12387,19186,21402,22186,22187,26442,26444	Ctnnb1,Psme1,Skp1,Uba52,Ubb,Psma5,Psma7	7/77
6_Member	Reactome Gene Sets	R-MMU-5610780	Degradation of GLI1 by the proteasome	-3.33045	-1.79071	19186,21402,22186,22187,26442,26444	Psme1,Skp1,Uba52,Ubb,Psma5,Psma7	6/56
6_Member	Reactome Gene Sets	R-MMU-168142	Toll Like Receptor 10 (TLR10) Cascade	-3.32176	-1.78884	11820,14281,15289,16476,21402,22186,22187	App,Fos,Hmgb1,Jun,Skp1,Uba52,Ubb	7/78
6_Member	Reactome Gene Sets	R-MMU-168176	Toll Like Receptor 5 (TLR5) Cascade	-3.32176	-1.78884	11820,14281,15289,16476,21402,22186,22187	App,Fos,Hmgb1,Jun,Skp1,Uba52,Ubb	7/78
6_Member	Reactome Gene Sets	R-MMU-975871	MyD88 cascade initiated on plasma membrane	-3.32176	-1.78884	11820,14281,15289,16476,21402,22186,22187	App,Fos,Hmgb1,Jun,Skp1,Uba52,Ubb	7/78
6_Member	Reactome Gene Sets	R-MMU-9020702	Interleukin-1 signaling	-3.32121	-1.78884	11820,15289,19186,21402,22186,22187,26442,26444	App,Hmgb1,Psme1,Skp1,Uba52,Ubb,Psma5,Psma7	8/102
6_Member	Reactome Gene Sets	R-MMU-453279	Mitotic G1 phase and G1/S transition	-3.31698	-1.78543	12444,12567,12576,19186,21402,22186,22187,26442,26444	Ccnd2,Cdk4,Cdkn1b,Psme1,Skp1,Uba52,Ubb,Psma5,Psma7	9/128
6_Member	Reactome Gene Sets	R-MMU-69620	Cell Cycle Checkpoints	-3.30823	-1.7775	12576,13589,18221,19186,22186,22187,22627,22630,22631,26442,26444,54401,66156,66440	Cdkn1b,Mapre1,Nudc,Psme1,Uba52,Ubb,Ywhae,Ywhaq,Ywhaz,Psma5,Psma7,Ywhab,Anapc11,Cdc26	14/278
6_Member	Reactome Gene Sets	R-MMU-5607761	Dectin-1 mediated noncanonical NF-kB signaling	-3.28862	-1.76533	19186,21402,22186,22187,26442,26444	Psme1,Skp1,Uba52,Ubb,Psma5,Psma7	6/57
6_Member	Reactome Gene Sets	R-MMU-5610785	GLI3 is processed to GLI3R by the proteasome	-3.28862	-1.76533	19186,21402,22186,22187,26442,26444	Psme1,Skp1,Uba52,Ubb,Psma5,Psma7	6/57
6_Member	Reactome Gene Sets	R-MMU-5676590	NIK-->noncanonical NF-kB signaling	-3.28862	-1.76533	19186,21402,22186,22187,26442,26444	Psme1,Skp1,Uba52,Ubb,Psma5,Psma7	6/57
6_Member	Reactome Gene Sets	R-MMU-166058	MyD88:MAL(TIRAP) cascade initiated on plasma membrane	-3.28804	-1.76533	11820,14281,15289,16476,21402,22186,22187	App,Fos,Hmgb1,Jun,Skp1,Uba52,Ubb	7/79
6_Member	Reactome Gene Sets	R-MMU-168179	Toll Like Receptor TLR1:TLR2 Cascade	-3.28804	-1.76533	11820,14281,15289,16476,21402,22186,22187	App,Fos,Hmgb1,Jun,Skp1,Uba52,Ubb	7/79
6_Member	Reactome Gene Sets	R-MMU-168188	Toll Like Receptor TLR6:TLR2 Cascade	-3.28804	-1.76533	11820,14281,15289,16476,21402,22186,22187	App,Fos,Hmgb1,Jun,Skp1,Uba52,Ubb	7/79
6_Member	Reactome Gene Sets	R-MMU-181438	Toll Like Receptor 2 (TLR2) Cascade	-3.28804	-1.76533	11820,14281,15289,16476,21402,22186,22187	App,Fos,Hmgb1,Jun,Skp1,Uba52,Ubb	7/79
6_Member	Reactome Gene Sets	R-MMU-5610787	Hedgehog 'off' state	-3.26465	-1.74747	19186,21402,22142,22143,22186,22187,26442,26444	Psme1,Skp1,Tuba1a,Tuba1b,Uba52,Ubb,Psma5,Psma7	8/104
6_Member	Reactome Gene Sets	R-MMU-69206	G1/S Transition	-3.26465	-1.74747	12567,12576,19186,21402,22186,22187,26442,26444	Cdk4,Cdkn1b,Psme1,Skp1,Uba52,Ubb,Psma5,Psma7	8/104
6_Member	Reactome Gene Sets	R-MMU-9711123	Cellular response to chemical stress	-3.23972	-1.73033	13057,19186,20463,21402,21672,22166,22186,22187,26442,26444	Cyba,Psme1,Cox7a2l,Skp1,Prdx2,Txn1,Uba52,Ubb,Psma5,Psma7	10/159
6_Member	Reactome Gene Sets	R-MMU-8878171	Transcriptional regulation by RUNX1	-3.22433	-1.71689	12444,15078,15081,15469,19186,20588,22186,22187,26442,26444,77605	Ccnd2,H3f3a,H3f3b,Prmt1,Psme1,Smarcc1,Uba52,Ubb,Psma5,Psma7,H2az2	11/189
6_Member	Reactome Gene Sets	R-MMU-68867	Assembly of the pre-replicative complex	-3.18999	-1.69724	19186,22186,22187,26442,26444,66156,66440	Psme1,Uba52,Ubb,Psma5,Psma7,Anapc11,Cdc26	7/82
6_Member	Reactome Gene Sets	R-MMU-975138	TRAF6 mediated induction of NFkB and MAP kinases upon TLR7/8 or 9 activation	-3.1583	-1.67072	11820,14281,15289,16476,21402,22186,22187	App,Fos,Hmgb1,Jun,Skp1,Uba52,Ubb	7/83
6_Member	Reactome Gene Sets	R-MMU-975155	MyD88 dependent cascade initiated on endosome	-3.12708	-1.64749	11820,14281,15289,16476,21402,22186,22187	App,Fos,Hmgb1,Jun,Skp1,Uba52,Ubb	7/84
6_Member	Reactome Gene Sets	R-MMU-174048	APC/C:Cdc20 mediated degradation of Cyclin B	-3.10218	-1.62974	22186,22187,66156,66440	Uba52,Ubb,Anapc11,Cdc26	4/24
6_Member	Reactome Gene Sets	R-MMU-168181	Toll Like Receptor 7/8 (TLR7/8) Cascade	-3.09632	-1.62529	11820,14281,15289,16476,21402,22186,22187	App,Fos,Hmgb1,Jun,Skp1,Uba52,Ubb	7/85
6_Member	Reactome Gene Sets	R-MMU-4608870	Asymmetric localization of PCP proteins	-3.092	-1.62238	14365,19186,22186,22187,26442,26444	Fzd3,Psme1,Uba52,Ubb,Psma5,Psma7	6/62
6_Member	Reactome Gene Sets	R-MMU-9708530	Regulation of BACH1 activity	-3.08149	-1.61747	21402,22186,22187	Skp1,Uba52,Ubb	3/11
6_Member	Reactome Gene Sets	R-MMU-4086400	PCP/CE pathway	-3.03615	-1.58326	11773,14365,19186,22186,22187,26442,26444	Ap2m1,Fzd3,Psme1,Uba52,Ubb,Psma5,Psma7	7/87
6_Member	Reactome Gene Sets	R-MMU-1169091	Activation of NF-kappaB in B cells	-3.0187	-1.57237	19186,21402,22186,22187,26442,26444	Psme1,Skp1,Uba52,Ubb,Psma5,Psma7	6/64
6_Member	Reactome Gene Sets	R-MMU-69563	p53-Dependent G1 DNA Damage Response	-3.0187	-1.57237	12576,19186,22186,22187,26442,26444	Cdkn1b,Psme1,Uba52,Ubb,Psma5,Psma7	6/64
6_Member	Reactome Gene Sets	R-MMU-69580	p53-Dependent G1/S DNA damage checkpoint	-3.0187	-1.57237	12576,19186,22186,22187,26442,26444	Cdkn1b,Psme1,Uba52,Ubb,Psma5,Psma7	6/64
6_Member	Reactome Gene Sets	R-MMU-168138	Toll Like Receptor 9 (TLR9) Cascade	-2.9777	-1.53536	11820,14281,15289,16476,21402,22186,22187	App,Fos,Hmgb1,Jun,Skp1,Uba52,Ubb	7/89
6_Member	Reactome Gene Sets	R-MMU-179409	APC-Cdc20 mediated degradation of Nek2A	-2.96609	-1.53298	22186,22187,66156,66440	Uba52,Ubb,Anapc11,Cdc26	4/26
6_Member	Reactome Gene Sets	R-MMU-5684264	MAP3K8 (TPL2)-dependent MAPK1/3 activation	-2.9623	-1.53298	21402,22186,22187	Skp1,Uba52,Ubb	3/12
6_Member	Reactome Gene Sets	R-MMU-69615	G1/S DNA Damage Checkpoints	-2.94814	-1.52202	12576,19186,22186,22187,26442,26444	Cdkn1b,Psme1,Uba52,Ubb,Psma5,Psma7	6/66
6_Member	Reactome Gene Sets	R-MMU-5658442	Regulation of RAS by GAPs	-2.91384	-1.49342	16653,19186,22186,22187,26442,26444	Kras,Psme1,Uba52,Ubb,Psma5,Psma7	6/67
6_Member	Reactome Gene Sets	R-MMU-9006925	Intracellular signaling by second messengers	-2.9027	-1.48524	12313,12314,12315,12576,13649,17999,19186,22186,22187,26442,26444,245688	Calm1,Calm2,Calm3,Cdkn1b,Egfr,Nedd4,Psme1,Uba52,Ubb,Psma5,Psma7,Rbbp7	12/239
6_Member	Reactome Gene Sets	R-MMU-8863795	Downregulation of ERBB2 signaling	-2.90253	-1.48524	13649,15519,22186,22187	Egfr,Hsp90aa1,Uba52,Ubb	4/27
6_Member	Reactome Gene Sets	R-MMU-1227986	Signaling by ERBB2	-2.88376	-1.47153	13649,15519,16653,22186,22187	Egfr,Hsp90aa1,Kras,Uba52,Ubb	5/46
6_Member	Reactome Gene Sets	R-MMU-446652	Interleukin-1 family signaling	-2.88082	-1.47153	11820,15289,19186,21402,22186,22187,26442,26444	App,Hmgb1,Psme1,Skp1,Uba52,Ubb,Psma5,Psma7	8/119
6_Member	Reactome Gene Sets	R-MMU-8948751	Regulation of PTEN stability and activity	-2.88017	-1.47153	17999,19186,22186,22187,26442,26444	Nedd4,Psme1,Uba52,Ubb,Psma5,Psma7	6/68
6_Member	KEGG Pathway	mmu03050	Proteasome - Mus musculus (house mouse)	-2.8412	-1.44283	19186,20422,26442,26444,66537	Psme1,Sem1,Psma5,Psma7,Pomp	5/47
6_Member	Reactome Gene Sets	R-MMU-68949	Orc1 removal from chromatin	-2.81463	-1.42016	19186,21402,22186,22187,26442,26444	Psme1,Skp1,Uba52,Ubb,Psma5,Psma7	6/70
6_Member	Reactome Gene Sets	R-MMU-166166	MyD88-independent TLR4 cascade	-2.78556	-1.3984	11820,14281,15289,16476,21402,22186,22187	App,Fos,Hmgb1,Jun,Skp1,Uba52,Ubb	7/96
6_Member	Reactome Gene Sets	R-MMU-6807070	PTEN Regulation	-2.78556	-1.3984	17999,19186,22186,22187,26442,26444,245688	Nedd4,Psme1,Uba52,Ubb,Psma5,Psma7,Rbbp7	7/96
6_Member	Reactome Gene Sets	R-MMU-937061	TRIF (TICAM1)-mediated TLR4 signaling	-2.78556	-1.3984	11820,14281,15289,16476,21402,22186,22187	App,Fos,Hmgb1,Jun,Skp1,Uba52,Ubb	7/96
6_Member	Reactome Gene Sets	R-MMU-9607240	FLT3 Signaling	-2.78328	-1.3973	12576,16653,22186,22187	Cdkn1b,Kras,Uba52,Ubb	4/29
6_Member	Reactome Gene Sets	R-MMU-5689603	UCH proteinases	-2.75958	-1.37999	11461,18002,19186,22186,22187,26442,26444	Actb,Nedd8,Psme1,Uba52,Ubb,Psma5,Psma7	7/97
6_Member	Reactome Gene Sets	R-MMU-177929	Signaling by EGFR	-2.75926	-1.37999	12540,13649,16653,22186,22187	Cdc42,Egfr,Kras,Uba52,Ubb	5/49
6_Member	Reactome Gene Sets	R-MMU-69002	DNA Replication Pre-Initiation	-2.73394	-1.36221	19186,22186,22187,26442,26444,66156,66440	Psme1,Uba52,Ubb,Psma5,Psma7,Anapc11,Cdc26	7/98
6_Member	Reactome Gene Sets	R-MMU-8951664	Neddylation	-2.72224	-1.35586	18002,19186,21402,22186,22187,26442,26444,67673,67923,230904,245688	Nedd8,Psme1,Skp1,Uba52,Ubb,Psma5,Psma7,Elob,Eloc,Fbxo2,Rbbp7	11/218
6_Member	Reactome Gene Sets	R-MMU-350562	Regulation of ornithine decarboxylase (ODC)	-2.68126	-1.32336	18245,18263,19186,26442,26444	Oaz1,Odc1,Psme1,Psma5,Psma7	5/51
6_Member	WikiPathways	WP519	Proteasome degradation	-2.68126	-1.32336	17999,19186,22187,26442,26444	Nedd4,Psme1,Ubb,Psma5,Psma7	5/51
6_Member	KEGG Pathway	mmu05167	Kaposi sarcoma-associated herpesvirus infection - Mus musculus (house mouse)	-2.67577	-1.31895	12313,12314,12315,12387,12567,14281,14707,16476,16653,22186,22187	Calm1,Calm2,Calm3,Ctnnb1,Cdk4,Fos,Gng5,Jun,Kras,Uba52,Ubb	11/221
6_Member	Reactome Gene Sets	R-MMU-182971	EGFR downregulation	-2.67327	-1.31862	12540,13649,22186,22187	Cdc42,Egfr,Uba52,Ubb	4/31
6_Member	Reactome Gene Sets	R-MMU-5213460	RIPK1-mediated regulated necrosis	-2.67327	-1.31862	15519,22186,22187,53378	Hsp90aa1,Uba52,Ubb,Sdcbp	4/31
6_Member	Reactome Gene Sets	R-MMU-5675482	Regulation of necroptotic cell death	-2.67327	-1.31862	15519,22186,22187,53378	Hsp90aa1,Uba52,Ubb,Sdcbp	4/31
6_Member	Reactome Gene Sets	R-MMU-2559585	Oncogene Induced Senescence	-2.66392	-1.31357	12567,22186,22187	Cdk4,Uba52,Ubb	3/15
6_Member	Reactome Gene Sets	R-MMU-532668	N-glycan trimming in the ER and Calnexin/Calreticulin cycle	-2.66392	-1.31357	22186,22187,225896	Uba52,Ubb,Ubxn1	3/15
6_Member	Reactome Gene Sets	R-MMU-8866427	VLDLR internalisation and degradation	-2.66392	-1.31357	11773,22186,22187	Ap2m1,Uba52,Ubb	3/15
6_Member	Reactome Gene Sets	R-MMU-349425	Autodegradation of the E3 ubiquitin ligase COP1	-2.64363	-1.29965	19186,22186,22187,26442,26444	Psme1,Uba52,Ubb,Psma5,Psma7	5/52
6_Member	Reactome Gene Sets	R-MMU-5218859	Regulated Necrosis	-2.64363	-1.29965	15289,15519,22186,22187,53378	Hmgb1,Hsp90aa1,Uba52,Ubb,Sdcbp	5/52
6_Member	Reactome Gene Sets	R-MMU-69601	Ubiquitin Mediated Degradation of Phosphorylated Cdc25A	-2.64363	-1.29965	19186,22186,22187,26442,26444	Psme1,Uba52,Ubb,Psma5,Psma7	5/52
6_Member	Reactome Gene Sets	R-MMU-69610	p53-Independent DNA Damage Response	-2.64363	-1.29965	19186,22186,22187,26442,26444	Psme1,Uba52,Ubb,Psma5,Psma7	5/52
6_Member	Reactome Gene Sets	R-MMU-69613	p53-Independent G1/S DNA damage checkpoint	-2.64363	-1.29965	19186,22186,22187,26442,26444	Psme1,Uba52,Ubb,Psma5,Psma7	5/52
6_Member	Reactome Gene Sets	R-MMU-202403	TCR signaling	-2.63466	-1.29207	19186,21402,22186,22187,26442,26444,224105	Psme1,Skp1,Uba52,Ubb,Psma5,Psma7,Pak2	7/102
6_Member	Reactome Gene Sets	R-MMU-69481	G2/M Checkpoints	-2.63395	-1.29207	19186,22186,22187,22627,22630,22631,26442,26444,54401	Psme1,Uba52,Ubb,Ywhae,Ywhaq,Ywhaz,Psma5,Psma7,Ywhab	9/160
[truncated: 302 more rows]
