# Supplementary material for: Astrocyte heterogeneity reveals region-specific astrogenesis in the white matter
Source: Nat Neurosci. 2025 Feb 24;28(3):457–69. doi: 10.1038/s41593-025-01878-6 (PMC11893471; doi:10.1038/s41593-025-01878-6)
Supplement: Supplementary file 6 — List of genes used for calculating functional scores. [file 41593_2025_1878_MOESM6_ESM.xlsx]

## Sheet: Neuron projection development
mgi_symbol
Gsk3b
Edn1
Atp8a2
Upf3b
Ednra
Map1b
Pou4f1
Ptprk
Stmnd1
Fshr
Cul4b
Ngb
Gdnf
Rapgef2
Nrxn1
Gfra1
Adcyap1
Cntnap2
Tbc1d24
Ptk2b
Atxn10
Wnt7b
Manf
Stmn4
Ehd1
Cdnf
Arfgef1
Ube4b
Wasf1
Fryl
Tbc1d23
Vapa
Negr1
Lgi1
Ptprm
Lama1
Tnc
Gprin1
Npy
Gpm6a
Prickle2
Lingo1
Igf1r
Rgma
Cntn1
Prickle1
Galr2
Hap1
Rasgrf1
Bloc1s2
Lrp12
Bloc1s5
Sema7a
Rb1
Stx3
Clmn
Ext1
Stmn3
Psd
Stmn2
Efhd1
Vim
Adgrf1
Ngf
Fry
Cntn3
Runx3
Chl1
Ophn1
Sh3gl2
Cyfip2
Cntnap1
Cntn4
Micall1
Ercc6
Bloc1s4
Mrtfa
Mapk8
Gprin2
Epha8
Gprin3
Lamb1
Srf
Diaph1
Rock1
Myoc
Ryk
Alkbh1
Cdk16
Mapk9
Nlgn1
Zfyve27
Bloc1s6
Map4
App
Tmem108
Dock7
Pten
Unc5a
Edn2
Gdpd5
Pqbp1
Atg7
Cdk5
Rab11a
Shc1
Tor1a
Rac3
Myh10
Dtnbp1
Ndel1
Cdk5r1
L1cam
Rab35
Wdr47
Bicdl1
Gfap
Areg
Mecp2
Map2
Herc1
Camsap3
Prdm12
Uhmk1
Lyn
Bloc1s1
Fyn
Mapt
Matn2
Atcay
Scn1b
Nedd4
Rab13
Ppp1r9a
Itgb1
Ucn
Nrtn
Cd24a
Cyfip1
Ntrk1
Snapin
Cdh1
Lamb2
Fgfr1
Pld2
Ncdn
Phgdh
Ager
Ece1
Tnxb
Btg2
Camsap2
Septin2
Flrt3
Hdgfl3
Stmn1
Ppp1r9b
Samd14
Micall2
Prmt1
Il6
Bloc1s3
Apoe
Ulk1
Edn3
Camsap1
Wdr5

## Sheet: Glycolytic process
Pgk1
Lipa
Eno1b
Pgam1
Eno1
Hk2
Aldoart1
Pfkp
Tigar
Htr2a
Pgk2
Adpgk
Pfkfb2
Pkm
Gm10358
Aldoart2
Hk3
Pfkm
Eno4
Gapdhrt
Pfkl
Bpgm
Ucp2
Pklr
Ier3
Gpi1
Aldob
Hk1
Hkdc1
Gapdh
Eno2
Tpi1
Eno3
Gapdhs
Prkag3
Aldoa
Aldoc
Fkrp
Gck
Ogdh
Pgam2
Dhtkd1

## Sheet: BBB
Lrp5
Wnt7a
Fzd4
Abcb1a
Ndp
Mfsd2a
Bpgm
Vps4b
Lsr
Ctnnb1

## Sheet: Synapse organization
mgi_symbol
Lrrtm2
Slc1a1
Nrxn1
Nrxn3
Wnt7b
Pcdhgc3
Shank2
Pcdhgc4
Pcdhgc5
Drp2
Ppfia1
Chrna7
Prrt1
Nrxn2
Klk8
Slc9a6
Sncb
Wnt7a
Ctnnd2
Shank3
Dact1
Shank1
Lrrtm1
Get1
Lrrtm4
Grm5
Rab39b
Tsc1
Cbln2
Chrd
Palld
Ank3
Slc8a3
Psen1
Sema3e
Pclo
Nbea
Pin1
Cd2ap
Tnr
Sncg
C1qa
Snca
Nlgn1
Large1
Lrrc4
App
Lrp4
Nfasc
Nlgn3
Dlg5
Syn1
Tuba1a
L1cam
Flna
Lmx1a
Mapt
Hmcn2
Ctnnb1
Myo5a
Atp2b2
Cbln1
Slc6a1
Lamb2
Ptprs
Elfn1
Dvl1
Bsn
Slc8a2
Flrt3
Nptn
Ppfia4
Ppfia3
Nlgn2
Adgrl3

## Sheet: Neurotrophin
Cd2ap
Rap1a
Raf1
Shoc2
Src
Sos1
Kidins220
Zfyve27
Bcar1
Ddit4
Rapgef2
Ptpn11
Casp3
Sort1
Magi2
Ntrk2
Ntrk3
Lmtk2
Rapgef1
Coro1a
Ntrk1
Ngf
Ndn
Gfra1
Bex1

## Sheet: Activation
Lcn2
Steap4
S1pr3
Timp1
Ccl10
Hspb1
Cd44
Osmr
SerpinA3n
Aspg
Vim
Ptx3
Spp1
