# Supplementary material for: Astrocyte heterogeneity reveals region-specific astrogenesis in the white matter
Source: Nat Neurosci. 2025 Feb 24;28(3):457–69. doi: 10.1038/s41593-025-01878-6 (PMC11893471; doi:10.1038/s41593-025-01878-6)
Supplement: Supplementary file 8 — Gene ontology analysis of white matter astrocytes in clusters 4 and 5. This analysis highlights enriched gene ontologies among white matter astrocytes in clusters 4 and 5, as presented in Fig. 4a. Results are visualized in Fig. 4d. [file 41593_2025_1878_MOESM8_ESM.xlsx]

## Sheet: Annotation_cluster 4
MyList	Gene ID	Type	Tax ID	Homologene Gene ID	Homologene Gene Tax ID	Gene Symbol	Description	Biological Process (GO)	Kinase Class (UniProt)	mmu05418 Fluid shear stress and atheros	R-MMU-1632852 Macroautophagy	R-MMU-2262752 Cellular responses to stress	R-MMU-2454202 Fc epsilon receptor (FCERI) si	R-MMU-5625740 RHO GTPases activate PKNs	GO:0042176 regulation of protein cataboli	GO:0008285 negative regulation of cell po	mmu05132 Salmonella infection - Mus mus	GO:0010035 response to inorganic substanc	GO:0042063 gliogenesis	mmu05012 Parkinson disease - Mus muscul	R-MMU-8939211 ESR-mediated signaling	R-MMU-3371511 HSF1 activation	GO:0051129 negative regulation of cellula	GO:0042327 positive regulation of phospho	WP4466 Oxidative stress and redox pat	GO:0051881 regulation of mitochondrial me	GO:0045667 regulation of osteoblast diffe	GO:0043065 positive regulation of apoptot	R-MMU-9020702 Interleukin-1 signaling
Fxyd6	59095	symbol	M. musculus	59095	M. musculus	Fxyd6	FXYD domain-containing ion transport regulator 6	GO:2000649 regulation of sodium ion transmembrane transporter activity;GO:1902305 regulation of sodium ion transmembrane transport;GO:0002028 regulation of sodium ion transport		1	0	0	1	0	0	0	0	0	0	0	0	0	0	0	0	0	0	0	0
Thbs4	21828	symbol	M. musculus	21828	M. musculus	Thbs4	thrombospondin 4	GO:0071603 endothelial cell-cell adhesion;GO:0051451 myoblast migration;GO:0090136 epithelial cell-cell adhesion		1	0	0	0	0	0	0	1	0	0	0	0	0	0	1	0	0	0	0	0
Gfap	14580	symbol	M. musculus	14580	M. musculus	Gfap	glial fibrillary acidic protein	GO:0010625 positive regulation of Schwann cell proliferation;GO:0014010 Schwann cell proliferation;GO:1904714 regulation of chaperone-mediated autophagy		0	0	0	0	0	1	0	0	0	1	0	0	0	1	0	0	0	0	0	0
Dbi	13167	symbol	M. musculus	13167	M. musculus	Dbi	diazepam binding inhibitor	GO:1903060 negative regulation of protein lipidation;GO:0050748 negative regulation of lipoprotein metabolic process;GO:0031999 negative regulation of fatty acid beta-oxidation		1	0	0	0	0	1	0	0	0	1	0	0	0	0	1	0	0	0	0	0
Atp1a1	11928	symbol	M. musculus	11928	M. musculus	Atp1a1	ATPase, Na+/K+ transporting, alpha 1 polypeptide	GO:0031944 negative regulation of glucocorticoid metabolic process;GO:0031947 negative regulation of glucocorticoid biosynthetic process;GO:0010248 establishment or maintenance of transmembrane electrochemical gradient		1	1	0	1	0	0	0	0	0	0	0	0	0	0	0	1	1	0	0	0
Vim	22352	symbol	M. musculus	22352	M. musculus	Vim	vimentin	GO:0071225 cellular response to muramyl dipeptide;GO:1900147 regulation of Schwann cell migration;GO:0060020 Bergmann glial cell differentiation		1	1	0	0	1	0	0	1	0	1	0	0	1	1	0	0	0	0	0	0
6330403K07Rik	103712	symbol	M. musculus	103712	M. musculus	6330403K07Rik	RIKEN cDNA 6330403K07 gene	GO:0008150 biological_process		0	0	0	0	0	0	0	0	0	0	0	0	0	0	0	0	0	0	0	0
S100a6	20200	symbol	M. musculus	20200	M. musculus	S100a6	S100 calcium binding protein A6 (calcyclin)			0	0	0	0	0	0	0	0	0	0	0	0	0	0	0	0	0	0	0	0
Gsn	227753	symbol	M. musculus	227753	M. musculus	Gsn	gelsolin	GO:1903906 regulation of plasma membrane raft polarization;GO:1903921 regulation of protein processing in phagocytic vesicle;GO:1903923 positive regulation of protein processing in phagocytic vesicle		1	1	0	0	1	0	0	0	1	0	0	0	0	1	0	0	0	0	1	1
Igfbp5	16011	symbol	M. musculus	16011	M. musculus	Igfbp5	insulin-like growth factor binding protein 5	GO:1904205 negative regulation of skeletal muscle hypertrophy;GO:1904204 regulation of skeletal muscle hypertrophy;GO:0043569 negative regulation of insulin-like growth factor receptor signaling pathway		1	0	0	0	1	0	1	0	0	1	0	0	0	0	0	0	0	1	0	0
Ecrg4	78896	symbol	M. musculus	78896	M. musculus	Ecrg4	ECRG4 augurin precursor	GO:2000854 positive regulation of corticosterone secretion;GO:0030103 vasopressin secretion;GO:0051466 positive regulation of corticotropin-releasing hormone secretion		1	0	0	0	0	0	1	0	0	0	0	0	0	0	0	0	0	0	0	0
Fxyd1	56188	symbol	M. musculus	56188	M. musculus	Fxyd1	FXYD domain-containing ion transport regulator 1	GO:1903797 positive regulation of inorganic anion transmembrane transport;GO:1903278 positive regulation of sodium ion export across plasma membrane;GO:1903795 regulation of inorganic anion transmembrane transport		1	0	0	1	0	0	0	0	0	0	0	0	0	0	0	0	1	0	0	0
Rtn1	104001	symbol	M. musculus	104001	M. musculus	Rtn1	reticulon 1	GO:0071787 endoplasmic reticulum tubular network formation;GO:0071786 endoplasmic reticulum tubular network organization;GO:1902430 negative regulation of amyloid-beta formation		0	0	0	0	0	0	0	0	0	0	0	0	0	0	0	0	0	0	0	0
Hsp90aa1	15519	symbol	M. musculus	15519	M. musculus	Hsp90aa1	heat shock protein 90, alpha (cytosolic), class A member 1	GO:1902949 positive regulation of tau-protein kinase activity;GO:0045585 positive regulation of cytotoxic T cell differentiation;GO:1905323 telomerase holoenzyme complex assembly		1	1	1	1	1	1	0	1	0	1	0	1	1	1	1	1	0	0	0	1
Crip1	12925	symbol	M. musculus	12925	M. musculus	Crip1	cysteine-rich protein 1	GO:0071236 cellular response to antibiotic;GO:0071493 cellular response to UV-B;GO:0010224 response to UV-B		0	0	0	0	0	0	0	0	1	0	0	0	0	0	0	0	0	0	0	0
Id3	15903	symbol	M. musculus	15903	M. musculus	Id3	inhibitor of DNA binding 3	GO:0072750 cellular response to leptomycin B;GO:1901344 response to leptomycin B;GO:0030903 notochord development		0	0	0	0	0	0	0	0	0	1	0	0	0	0	0	0	0	1	1	0
Ifitm3	66141	symbol	M. musculus	66141	M. musculus	Ifitm3	interferon induced transmembrane protein 3	GO:0060337 type I interferon-mediated signaling pathway;GO:0071357 cellular response to type I interferon;GO:0035455 response to interferon-alpha		0	0	0	1	0	0	1	0	0	0	0	0	0	0	0	0	0	0	0	0
Fth1	14319	symbol	M. musculus	14319	M. musculus	Fth1	ferritin heavy polypeptide 1	GO:0006880 intracellular sequestering of iron ion;GO:0097577 sequestering of iron ion;GO:0051238 sequestering of metal ion		0	0	0	1	0	0	1	0	0	0	0	0	0	0	0	0	0	0	0	0
Cpe	12876	symbol	M. musculus	12876	M. musculus	Cpe	carboxypeptidase E	GO:0034230 enkephalin processing;GO:0033366 protein localization to secretory granule;GO:2000173 negative regulation of branching morphogenesis of a nerve		0	0	0	0	0	0	0	0	0	0	0	0	1	0	0	1	0	1	0	0
C4b	12268	symbol	M. musculus	12268	M. musculus	C4b	complement C4B (Chido blood group)	GO:0006956 complement activation;GO:0016064 immunoglobulin mediated immune response;GO:0019724 B cell mediated immunity		1	0	0	0	0	0	0	0	0	0	0	1	0	0	0	0	0	0	0	0
Ppp1r1a	58200	symbol	M. musculus	58200	M. musculus	Ppp1r1a	protein phosphatase 1, regulatory inhibitor subunit 1A	GO:0005977 glycogen metabolic process;GO:0044042 glucan metabolic process;GO:0006112 energy reserve metabolic process		1	0	0	0	0	0	0	0	0	0	0	0	0	0	0	0	0	0	0	0
Gnas	14683	symbol	M. musculus	14683	M. musculus	Gnas	GNAS complex locus	GO:0040032 post-embryonic body morphogenesis;GO:0060789 hair follicle placode formation;GO:2000828 regulation of parathyroid hormone secretion		1	0	0	1	1	0	0	0	0	1	1	1	0	0	1	1	0	1	0	1
Scg5	20394	symbol	M. musculus	20394	M. musculus	Scg5	secretogranin V	GO:0016486 peptide hormone processing;GO:0140448 signaling receptor ligand precursor processing;GO:0007218 neuropeptide signaling pathway		0	0	0	0	0	0	0	0	0	0	0	0	1	0	0	1	0	0	0	0
S100a10	20194	symbol	M. musculus	20194	M. musculus	S100a10	S100 calcium binding protein A10 (calpactin)	GO:1905686 positive regulation of plasma membrane repair;GO:1905684 regulation of plasma membrane repair;GO:0010756 positive regulation of plasminogen activation		1	0	0	0	0	0	0	1	0	1	0	0	0	0	0	0	0	0	0	0
Tpt1	22070	symbol	M. musculus	22070	M. musculus	Tpt1	tumor protein, translationally-controlled 1	GO:2000383 regulation of ectoderm development;GO:2000384 negative regulation of ectoderm development;GO:1902230 negative regulation of intrinsic apoptotic signaling pathway in response to DNA damage		0	0	0	0	0	0	0	0	0	0	0	0	0	0	0	0	0	0	0	0
Cyba	13057	symbol	M. musculus	13057	M. musculus	Cyba	cytochrome b-245, alpha polypeptide	GO:0003083 negative regulation of renal output by angiotensin;GO:0003106 negative regulation of glomerular filtration by angiotensin;GO:0014895 smooth muscle hypertrophy		1	1	1	1	0	0	0	1	0	0	0	1	0	0	0	1	0	0	0	1
Cd9	12527	symbol	M. musculus	12527	M. musculus	Cd9	CD9 antigen	GO:0014905 myoblast fusion involved in skeletal muscle regeneration;GO:0030913 paranodal junction assembly;GO:0014908 myotube differentiation involved in skeletal muscle regeneration		1	0	0	0	0	0	1	0	0	1	0	0	0	0	0	0	0	0	0	0
App	11820	symbol	M. musculus	11820	M. musculus	App	amyloid beta precursor protein	GO:1903048 regulation of acetylcholine-gated cation channel activity;GO:1905945 regulation of response to calcium ion;GO:0051563 smooth endoplasmic reticulum calcium ion homeostasis		1	0	0	0	0	1	1	0	0	1	1	0	0	0	1	0	1	0	1	1
Fau	14109	symbol	M. musculus	14109	M. musculus	Fau	FAU ubiquitin like and ribosomal protein S30 fusion	GO:0000028 ribosomal small subunit assembly;GO:0042255 ribosome assembly;GO:0002227 innate immune response in mucosa		0	0	0	0	0	0	0	0	0	0	0	0	0	0	0	1	0	0	0	0
Fos	14281	symbol	M. musculus	14281	M. musculus	Fos	FBJ osteosarcoma oncogene	GO:0035994 response to muscle stretch;GO:0071276 cellular response to cadmium ion;GO:0060395 SMAD protein signal transduction		1	1	1	1	1	0	0	1	1	1	0	0	0	0	0	1	0	0	0	1
Atpif1	11983	gene_synonym	M. musculus	11983	M. musculus	Atp5if1	ATP synthase inhibitory factor subunit 1	GO:0051882 mitochondrial depolarization;GO:1901030 positive regulation of mitochondrial outer membrane permeabilization involved in apoptotic signaling pathway;GO:1904925 positive regulation of autophagy of mitochondrion in response to mitochondrial depolarization		0	1	0	0	0	1	1	0	0	0	0	0	0	0	0	0	1	0	0	0
Rtn4	68585	symbol	M. musculus	68585	M. musculus	Rtn4	reticulon 4	GO:0120077 angiogenic sprout fusion;GO:0120078 cell adhesion involved in sprouting angiogenesis;GO:1905578 regulation of ERBB3 signaling pathway		0	0	0	0	0	0	0	0	0	1	1	0	0	1	0	0	0	1	0	0
Gm14964	100008567	symbol	M. musculus	100008567	M. musculus	Gm14964	predicted gene 14964	GO:0008150 biological_process		0	0	0	0	0	0	0	0	0	0	0	0	0	0	0	0	0	0	0	0
Tuba1a	22142	symbol	M. musculus	22142	M. musculus	Tuba1a	tubulin, alpha 1A	GO:1902065 response to L-glutamate;GO:0021859 pyramidal neuron differentiation;GO:0048853 forebrain morphogenesis		1	1	1	1	0	0	0	1	1	1	1	0	1	0	0	0	0	0	0	1
Ptma	19231	symbol	M. musculus	19231	M. musculus	Ptma	prothymosin alpha	GO:0006325 chromatin organization;GO:0071824 protein-DNA complex organization;GO:0043066 negative regulation of apoptotic process		0	0	0	0	0	0	0	0	0	0	0	0	0	0	0	0	0	0	0	0
Fbxo2	230904	symbol	M. musculus	230904	M. musculus	Fbxo2	F-box protein 2	GO:0099576 regulation of protein catabolic process at postsynapse, modulating synaptic transmission;GO:0006516 glycoprotein catabolic process;GO:0099170 postsynaptic modulation of chemical synaptic transmission		0	0	0	1	0	1	1	0	0	0	0	0	0	0	0	0	0	0	0	0
Ass1	11898	symbol	M. musculus	11898	M. musculus	Ass1	argininosuccinate synthetase 1	GO:0000053 argininosuccinate metabolic process;GO:0010046 response to mycotoxin;GO:0006526 arginine biosynthetic process		1	0	0	0	0	0	0	0	1	0	0	0	0	0	0	1	0	1	0	0
H2afv	77605	gene_synonym	M. musculus	77605	M. musculus	H2az2	H2A.Z histone variant 2	GO:0070828 heterochromatin organization;GO:0006338 chromatin remodeling;GO:0006325 chromatin organization		0	0	1	0	1	0	0	0	0	0	0	1	0	0	0	0	0	0	0	1
Marcks	17118	symbol	M. musculus	17118	M. musculus	Marcks	myristoylated alanine rich protein kinase C substrate	GO:1905274 regulation of modification of postsynaptic actin cytoskeleton;GO:0051764 actin crosslink formation;GO:0099159 regulation of modification of postsynaptic structure		0	1	0	0	0	0	0	0	0	1	0	0	0	0	0	0	0	0	0	0
Mif	17319	symbol	M. musculus	17319	M. musculus	Mif	macrophage migration inhibitory factor (glycosylation-inhibiting factor)	GO:0061078 positive regulation of prostaglandin secretion involved in immune response;GO:0002905 regulation of mature B cell apoptotic process;GO:0002906 negative regulation of mature B cell apoptotic process		1	0	0	0	0	0	0	0	0	0	0	0	0	0	1	0	0	0	1	0
Calm1	12313	symbol	M. musculus	12313	M. musculus	Calm1	calmodulin 1	GO:0051343 positive regulation of cyclic-nucleotide phosphodiesterase activity;GO:0051342 regulation of cyclic-nucleotide phosphodiesterase activity;GO:1901842 negative regulation of high voltage-gated calcium channel activity		1	1	0	1	0	0	0	0	1	0	1	1	0	0	0	1	1	0	0	0
Ntrk2	18212	symbol	M. musculus	18212	M. musculus	Ntrk2	neurotrophic tyrosine kinase, receptor, type 2	GO:0099540 trans-synaptic signaling by neuropeptide;GO:0099551 trans-synaptic signaling by neuropeptide, modulating synaptic transmission;GO:0099183 trans-synaptic signaling by BDNF, modulating synaptic transmission	yes	1	0	0	0	0	0	0	0	0	1	0	1	0	0	1	0	1	1	1	0
Gnai2	14678	symbol	M. musculus	14678	M. musculus	Gnai2	G protein subunit alpha i2	GO:0140199 negative regulation of adenylate cyclase-activating adrenergic receptor signaling pathway involved in heart process;GO:0071878 negative regulation of adenylate cyclase-activating adrenergic receptor signaling pathway;GO:0001973 G protein-coupled adenosine receptor signaling pathway		1	1	0	0	1	0	0	0	0	0	1	1	0	0	0	1	0	0	1	1
Psip1	101739	symbol	M. musculus	101739	M. musculus	Psip1	PC4 and SFRS1 interacting protein 1	GO:0000395 mRNA 5'-splice site recognition;GO:0045292 mRNA cis splicing, via spliceosome;GO:0006376 mRNA splice site recognition		0	0	0	0	0	0	0	0	0	0	0	1	1	0	0	0	0	0	0	0
Pcsk1n	30052	symbol	M. musculus	30052	M. musculus	Pcsk1n	proprotein convertase subtilisin/kexin type 1 inhibitor	GO:0016486 peptide hormone processing;GO:0140448 signaling receptor ligand precursor processing;GO:0002021 response to dietary excess		0	0	0	0	0	0	0	0	0	0	0	0	1	0	0	1	0	0	0	0
Hmgb1	15289	symbol	M. musculus	15289	M. musculus	Hmgb1	high mobility group box 1	GO:0032072 regulation of restriction endodeoxyribonuclease activity;GO:1905455 positive regulation of myeloid progenitor cell differentiation;GO:0017055 negative regulation of RNA polymerase II transcription preinitiation complex assembly		1	1	0	0	1	0	0	0	0	1	0	1	0	1	1	0	0	0	1	1
Pgrmc1	53328	symbol	M. musculus	53328	M. musculus	Pgrmc1	progesterone receptor membrane component 1	GO:0140075 regulation of lipoprotein transport;GO:0140077 positive regulation of lipoprotein transport;GO:1905809 negative regulation of synapse organization		0	0	0	0	0	0	0	0	0	0	0	0	0	1	0	0	0	0	0	0
Hspa2	15512	symbol	M. musculus	15512	M. musculus	Hspa2	heat shock protein 2	GO:0070194 synaptonemal complex disassembly;GO:1901896 positive regulation of ATPase-coupled calcium transmembrane transporter activity;GO:0090084 negative regulation of inclusion body assembly		1	1	1	0	0	0	0	0	0	0	0	0	1	1	1	0	0	0	0	1
Eef1a1	13627	symbol	M. musculus	13627	M. musculus	Eef1a1	eukaryotic translation elongation factor 1 alpha 1	GO:1900022 regulation of D-erythro-sphingosine kinase activity;GO:0043550 regulation of lipid kinase activity;GO:0044829 positive regulation by host of viral genome replication		1	0	1	0	0	0	0	0	0	0	0	0	1	0	1	1	0	0	0	1
Id4	15904	symbol	M. musculus	15904	M. musculus	Id4	inhibitor of DNA binding 4	GO:0061682 seminal vesicle morphogenesis;GO:0061107 seminal vesicle development;GO:0060741 prostate gland stromal morphogenesis		1	0	0	0	0	0	0	0	0	1	0	0	0	0	0	0	0	1	0	0
Myl6	17904	symbol	M. musculus	17904	M. musculus	Myl6	myosin, light polypeptide 6, alkali, smooth muscle and non-muscle	GO:0030049 muscle filament sliding;GO:0033275 actin-myosin filament sliding;GO:0070252 actin-mediated cell contraction		1	0	0	0	0	0	0	1	0	0	0	0	0	0	0	0	0	0	0	0
Calm2	12314	symbol	M. musculus	12314	M. musculus	Calm2	calmodulin 2	GO:1905913 negative regulation of calcium ion export across plasma membrane;GO:1905912 regulation of calcium ion export across plasma membrane;GO:0051343 positive regulation of cyclic-nucleotide phosphodiesterase activity		1	0	0	1	0	0	0	0	1	0	1	1	0	0	0	1	0	0	0	0
Tspo	12257	symbol	M. musculus	12257	M. musculus	Tspo	translocator protein	GO:2000853 negative regulation of corticosterone secretion;GO:0072656 maintenance of protein location in mitochondrion;GO:2000832 negative regulation of steroid hormone secretion		1	0	0	0	0	1	1	0	0	1	0	0	0	1	0	0	1	0	1	0
Ywhaz	22631	symbol	M. musculus	22631	M. musculus	Ywhaz	tyrosine 3-monooxygenase/tryptophan 5-monooxygenase activation protein, zeta polypeptide	GO:0008039 synaptic target recognition;GO:0090168 Golgi reassembly;GO:0002349 histamine production involved in inflammatory response		1	1	1	1	1	0	0	0	0	0	0	0	0	0	0	1	0	0	1	1
Eid1	58521	symbol	M. musculus	58521	M. musculus	Eid1	EP300 interacting inhibitor of differentiation 1	GO:0000122 negative regulation of transcription by RNA polymerase II;GO:0045892 negative regulation of DNA-templated transcription;GO:1902679 negative regulation of RNA biosynthetic process		0	0	0	0	0	0	0	0	0	0	0	0	0	0	0	0	0	0	0	0
Hsp90ab1	15516	symbol	M. musculus	15516	M. musculus	Hsp90ab1	heat shock protein 90 alpha (cytosolic), class B member 1	GO:1903660 negative regulation of complement-dependent cytotoxicity;GO:1903659 regulation of complement-dependent cytotoxicity;GO:0045793 positive regulation of cell size		1	1	1	1	0	1	0	1	0	0	0	1	1	0	1	1	1	0	0	1
Cnn3	71994	symbol	M. musculus	71994	M. musculus	Cnn3	calponin 3, acidic	GO:0031032 actomyosin structure organization;GO:0007015 actin filament organization;GO:0030036 actin cytoskeleton organization		0	0	0	0	0	0	0	0	0	0	0	0	0	0	0	0	0	0	0	0
Sfrp1	20377	symbol	M. musculus	20377	M. musculus	Sfrp1	secreted frizzled-related protein 1	GO:0044345 stromal-epithelial cell signaling involved in prostate gland development;GO:0090246 convergent extension involved in somitogenesis;GO:2000080 negative regulation of canonical Wnt signaling pathway involved in controlling type B pancreatic cell proliferation		1	0	0	0	0	0	1	0	0	1	0	0	0	0	1	1	0	1	1	0
Tuba1b	22143	symbol	M. musculus	22143	M. musculus	Tuba1b	tubulin, alpha 1B	GO:0071353 cellular response to interleukin-4;GO:0070670 response to interleukin-4;GO:0000226 microtubule cytoskeleton organization		1	1	1	1	0	0	0	1	0	0	1	0	1	0	0	0	0	0	0	1
Ubb	22187	symbol	M. musculus	22187	M. musculus	Ubb	ubiquitin B	GO:1902527 positive regulation of protein monoubiquitination;GO:1902525 regulation of protein monoubiquitination;GO:0021886 hypothalamus gonadotrophin-releasing hormone neuron differentiation		1	1	1	1	1	1	0	1	0	0	1	1	0	0	0	0	1	0	1	1
Tceal9	22381	symbol	M. musculus	22381	M. musculus	Tceal9	transcription elongation factor A like 9			0	0	0	0	0	0	0	0	0	0	0	0	0	0	0	0	0	0	0	0
Emp2	13731	symbol	M. musculus	13731	M. musculus	Emp2	epithelial membrane protein 2	GO:0001787 natural killer cell proliferation;GO:0044854 plasma membrane raft assembly;GO:0062043 positive regulation of cardiac epithelial to mesenchymal transition		1	0	0	0	0	0	0	0	0	0	0	0	0	0	1	0	0	1	0	0
Id1	15901	symbol	M. musculus	15901	M. musculus	Id1	inhibitor of DNA binding 1, HLH protein	GO:0072577 endothelial cell apoptotic process;GO:0045602 negative regulation of endothelial cell differentiation;GO:0050774 negative regulation of dendrite morphogenesis		1	0	0	0	1	0	0	0	0	1	0	0	0	1	0	0	0	1	1	0
Jund	16478	symbol	M. musculus	16478	M. musculus	Jund	jun D proto-oncogene	GO:0002076 osteoblast development;GO:0043032 positive regulation of macrophage activation;GO:0043030 regulation of macrophage activation		0	0	0	0	0	0	0	0	1	0	0	0	0	0	0	0	0	1	0	1
Clu	12759	symbol	M. musculus	12759	M. musculus	Clu	clusterin	GO:1902847 regulation of neuronal signal transduction;GO:1902998 positive regulation of neurofibrillary tangle assembly;GO:0002434 immune complex clearance		1	1	0	0	1	1	0	0	0	1	0	0	1	1	0	0	1	0	1	0
Slc38a1	105727	symbol	M. musculus	105727	M. musculus	Slc38a1	solute carrier family 38, member 1	GO:1901034 regulation of L-glutamine import across plasma membrane;GO:1901036 positive regulation of L-glutamine import across plasma membrane;GO:0043090 amino acid import		1	1	0	1	0	0	0	0	0	0	0	0	0	0	0	0	0	0	0	0
Thra	21833	symbol	M. musculus	21833	M. musculus	Thra	thyroid hormone receptor alpha	GO:0017055 negative regulation of RNA polymerase II transcription preinitiation complex assembly;GO:0002154 thyroid hormone mediated signaling pathway;GO:0002157 positive regulation of thyroid hormone mediated signaling pathway		1	0	0	0	1	0	0	0	0	0	0	0	1	1	0	0	0	0	0	0
Ubl5	66177	symbol	M. musculus	66177	M. musculus	Ubl5	ubiquitin-like 5	GO:0000375 RNA splicing, via transesterification reactions;GO:0000377 RNA splicing, via transesterification reactions with bulged adenosine as nucleophile;GO:0000398 mRNA splicing, via spliceosome		0	0	0	0	0	0	0	0	0	0	0	0	0	0	0	0	0	0	0	0
Gng5	14707	symbol	M. musculus	14707	M. musculus	Gng5	G protein subunit gamma 5	GO:0072513 positive regulation of secondary heart field cardioblast proliferation;GO:0003266 regulation of secondary heart field cardioblast proliferation;GO:0003264 regulation of cardioblast proliferation		1	1	0	1	1	0	0	0	0	0	0	1	0	0	0	1	0	0	0	1
Pfdn5	56612	symbol	M. musculus	56612	M. musculus	Pfdn5	prefoldin 5	GO:1990113 RNA polymerase I assembly;GO:1990115 RNA polymerase III assembly;GO:1990114 RNA polymerase II core complex assembly		0	0	0	0	0	0	0	0	0	0	0	0	1	1	0	0	0	0	0	0
Nenf	66208	symbol	M. musculus	66208	M. musculus	Nenf	neuron derived neurotrophic factor	GO:0032099 negative regulation of appetite;GO:0032096 negative regulation of response to food;GO:0032105 negative regulation of response to extracellular stimulus		0	0	0	0	0	0	0	0	0	0	0	0	0	0	0	0	0	0	1	0
Nme2	18103	symbol	M. musculus	18103	M. musculus	Nme2	NME/NM23 nucleoside diphosphate kinase 2	GO:0006231 dTMP biosynthetic process;GO:0009177 pyrimidine deoxyribonucleoside monophosphate biosynthetic process;GO:0006228 UTP biosynthetic process	yes	0	0	0	0	0	0	0	0	0	1	0	0	0	0	0	0	0	0	0	0
Hcfc1r1	353502	symbol	M. musculus	353502	M. musculus	Hcfc1r1	host cell factor C1 regulator 1 (XPO1-dependent)	GO:0008150 biological_process		0	0	0	0	0	0	0	0	0	0	0	0	0	0	0	0	0	0	0	0
Maged1	94275	symbol	M. musculus	94275	M. musculus	Maged1	MAGE family member D1	GO:0090190 positive regulation of branching involved in ureteric bud morphogenesis;GO:0090189 regulation of branching involved in ureteric bud morphogenesis;GO:0090183 regulation of kidney development		1	0	0	0	1	0	1	0	0	0	0	0	0	0	1	0	0	1	1	0
Jun	16476	symbol	M. musculus	16476	M. musculus	Jun	jun proto-oncogene	GO:0035026 leading edge cell differentiation;GO:0019045 latent virus replication;GO:0019046 release from viral latency		1	1	1	1	1	0	1	1	1	1	0	0	0	0	0	1	1	1	1	1
Txn1	22166	symbol	M. musculus	22166	M. musculus	Txn1	thioredoxin 1	GO:0061692 cellular detoxification of hydrogen peroxide;GO:2000170 positive regulation of peptidyl-cysteine S-nitrosylation;GO:0061691 detoxification of hydrogen peroxide		1	1	1	1	1	0	0	1	1	0	1	0	0	0	1	1	0	0	0	1
Nap1l1	53605	symbol	M. musculus	53605	M. musculus	Nap1l1	nucleosome assembly protein 1-like 1	GO:0006334 nucleosome assembly;GO:2000179 positive regulation of neural precursor cell proliferation;GO:0034728 nucleosome organization		0	0	0	0	0	0	0	0	0	1	0	0	0	0	0	0	0	0	0	0
Ywhae	22627	symbol	M. musculus	22627	M. musculus	Ywhae	tyrosine 3-monooxygenase/tryptophan 5-monooxygenase activation protein, epsilon polypeptide	GO:1905913 negative regulation of calcium ion export across plasma membrane;GO:1902309 negative regulation of peptidyl-serine dephosphorylation;GO:1905912 regulation of calcium ion export across plasma membrane		1	1	1	1	1	0	0	0	0	0	0	0	1	0	0	0	1	0	0	0
Morf4l1	21761	symbol	M. musculus	21761	M. musculus	Morf4l1	mortality factor 4 like 1	GO:1905168 positive regulation of double-strand break repair via homologous recombination;GO:0048144 fibroblast proliferation;GO:0010569 regulation of double-strand break repair via homologous recombination		0	0	0	0	0	0	0	0	0	0	0	0	0	0	0	0	0	0	0	0
Psph	100678	symbol	M. musculus	100678	M. musculus	Psph	phosphoserine phosphatase	GO:0006564 L-serine biosynthetic process;GO:0006563 L-serine metabolic process;GO:0009070 serine family amino acid biosynthetic process		0	0	0	0	0	0	0	0	0	0	0	0	0	0	0	0	0	0	0	0
Zfand5	22682	symbol	M. musculus	22682	M. musculus	Zfand5	zinc finger, AN1-type domain 5	GO:0048745 smooth muscle tissue development;GO:0010761 fibroblast migration;GO:0003016 respiratory system process		0	0	0	0	0	0	0	0	0	0	0	0	0	0	0	0	0	0	0	0
Chchd2	14004	symbol	M. musculus	14004	M. musculus	Chchd2	coiled-coil-helix-coiled-coil-helix domain containing 2	GO:1905448 positive regulation of mitochondrial ATP synthesis coupled electron transport;GO:1905446 regulation of mitochondrial ATP synthesis coupled electron transport;GO:1900037 regulation of cellular response to hypoxia		0	1	0	0	0	0	0	0	0	0	0	0	0	0	0	0	0	0	0	0
Fkbp3	30795	symbol	M. musculus	30795	M. musculus	Fkbp3	FK506 binding protein 3			0	0	0	0	0	0	0	0	0	0	0	0	0	0	0	0	0	0	0	0
Eif1	20918	symbol	M. musculus	20918	M. musculus	Eif1	eukaryotic translation initiation factor 1	GO:1905744 regulation of mRNA cis splicing, via spliceosome;GO:1905746 positive regulation of mRNA cis splicing, via spliceosome;GO:0048026 positive regulation of mRNA splicing, via spliceosome		0	0	0	0	0	0	0	0	0	0	0	0	0	0	0	1	0	0	0	0
Gstm1	14862	symbol	M. musculus	14862	M. musculus	Gstm1	glutathione S-transferase, mu 1	GO:0042178 xenobiotic catabolic process;GO:0006749 glutathione metabolic process;GO:0006805 xenobiotic metabolic process		1	0	0	0	0	0	0	0	0	0	0	0	0	0	0	1	0	0	0	0
Gas5	14455	symbol	M. musculus	14455	M. musculus	Gas5	growth arrest specific 5	GO:0009617 response to bacterium;GO:0051707 response to other organism;GO:0043207 response to external biotic stimulus		0	0	0	0	0	0	0	0	0	0	0	0	0	0	0	0	0	0	0	0
Hist1h2bc	68024	gene_synonym	M. musculus	68024	M. musculus	H2bc4	H2B clustered histone 4			0	0	1	0	1	0	0	0	0	0	0	1	0	0	0	0	0	0	0	1
Atp5f1	11950	gene_synonym	M. musculus	11950	M. musculus	Atp5pb	ATP synthase peripheral stalk-membrane subunit b	GO:0042776 proton motive force-driven mitochondrial ATP synthesis;GO:0015986 proton motive force-driven ATP synthesis;GO:0006754 ATP biosynthetic process		0	0	1	0	0	0	0	0	0	0	1	0	0	0	0	1	0	0	0	0
Sparc	20692	symbol	M. musculus	20692	M. musculus	Sparc	secreted acidic cysteine rich glycoprotein	GO:0001937 negative regulation of endothelial cell proliferation;GO:0043473 pigmentation;GO:0010595 positive regulation of endothelial cell migration		1	0	0	0	0	0	1	0	0	0	0	0	0	0	0	0	0	0	0	0
Selenom	114679	symbol	M. musculus	114679	M. musculus	Selenom	selenoprotein M	GO:0035933 glucocorticoid secretion;GO:0035934 corticosterone secretion;GO:0010269 response to selenium ion		0	0	0	0	0	0	0	0	1	0	0	0	0	0	0	0	0	0	0	1
Elob	67673	symbol	M. musculus	67673	M. musculus	Elob	elongin B	GO:0140958 target-directed miRNA degradation;GO:0010587 miRNA catabolic process;GO:0010586 miRNA metabolic process		1	0	1	1	1	0	0	0	0	0	0	0	0	0	0	1	0	0	0	1
1810037I17Rik	67704	symbol	M. musculus	67704	M. musculus	1810037I17Rik	RIKEN cDNA 1810037I17 gene	GO:1901876 regulation of calcium ion binding;GO:1901877 negative regulation of calcium ion binding;GO:1901895 negative regulation of ATPase-coupled calcium transmembrane transporter activity		1	0	0	0	0	0	0	0	0	0	0	0	0	0	0	0	0	0	0	0
Gabarap	56486	symbol	M. musculus	56486	M. musculus	Gabarap	gamma-aminobutyric acid receptor associated protein	GO:1902524 positive regulation of protein K48-linked ubiquitination;GO:0061945 regulation of protein K48-linked ubiquitination;GO:0006995 cellular response to nitrogen starvation		0	1	0	0	0	1	0	0	0	0	0	0	0	0	0	0	0	0	0	0
Psme1	19186	symbol	M. musculus	19186	M. musculus	Psme1	proteasome (prosome, macropain) activator subunit 1 (PA28 alpha)	GO:0019884 antigen processing and presentation of exogenous antigen;GO:0019882 antigen processing and presentation;GO:0010950 positive regulation of endopeptidase activity		1	0	1	1	1	1	0	0	0	0	0	1	1	0	0	0	0	0	0	1
Morn2	378462	symbol	M. musculus	378462	M. musculus	Morn2	MORN repeat containing 2	GO:0007283 spermatogenesis;GO:0048232 male gamete generation;GO:0007276 gamete generation		0	0	0	0	0	0	0	0	0	0	0	0	0	0	0	0	0	0	0	0
Grcc10	14790	symbol	M. musculus	14790	M. musculus	Grcc10	gene rich cluster, C10 gene	GO:0021678 third ventricle development;GO:0036343 psychomotor behavior;GO:0021540 corpus callosum morphogenesis		1	0	0	0	0	0	0	0	0	0	0	0	0	0	0	0	0	0	0	0
Sdcbp	53378	symbol	M. musculus	53378	M. musculus	Sdcbp	syndecan binding protein	GO:1903553 positive regulation of extracellular exosome assembly;GO:1903551 regulation of extracellular exosome assembly;GO:1903543 positive regulation of exosomal secretion		1	0	0	0	1	0	0	1	0	0	0	0	0	1	1	0	0	0	0	0
Phgdh	236539	symbol	M. musculus	236539	M. musculus	Phgdh	3-phosphoglycerate dehydrogenase	GO:0006564 L-serine biosynthetic process;GO:0006566 threonine metabolic process;GO:0009448 gamma-aminobutyric acid metabolic process		0	0	0	0	0	0	0	0	0	1	0	0	0	0	0	0	0	0	0	0
S100a1	20193	symbol	M. musculus	20193	M. musculus	S100a1	S100 calcium binding protein A1	GO:0051000 positive regulation of nitric-oxide synthase activity;GO:0050999 regulation of nitric-oxide synthase activity;GO:1903672 positive regulation of sprouting angiogenesis		1	0	0	0	0	0	0	0	0	0	0	0	0	0	0	0	0	0	0	1
Ndfip1	65113	symbol	M. musculus	65113	M. musculus	Ndfip1	Nedd4 family interacting protein 1	GO:0048294 negative regulation of isotype switching to IgE isotypes;GO:0045829 negative regulation of isotype switching;GO:0048293 regulation of isotype switching to IgE isotypes		1	0	0	0	0	1	1	0	0	0	0	0	0	0	0	0	0	0	0	0
Pebp1	23980	symbol	M. musculus	23980	M. musculus	Pebp1	phosphatidylethanolamine binding protein 1	GO:0060409 positive regulation of acetylcholine metabolic process;GO:1905921 regulation of acetylcholine biosynthetic process;GO:1905923 positive regulation of acetylcholine biosynthetic process		1	0	0	1	0	0	0	0	0	0	0	0	0	0	0	0	0	0	1	1
Snrpd2	107686	symbol	M. musculus	107686	M. musculus	Snrpd2	small nuclear ribonucleoprotein D2	GO:0000387 spliceosomal snRNP assembly;GO:0022618 protein-RNA complex assembly;GO:0071826 protein-RNA complex organization		0	0	0	0	0	0	0	0	0	0	0	0	0	0	0	0	0	0	0	1
Nudc	18221	symbol	M. musculus	18221	M. musculus	Nudc	nudC nuclear distribution protein	GO:0007097 nuclear migration;GO:0051647 nucleus localization;GO:0007080 mitotic metaphase chromosome alignment		1	0	1	1	1	0	0	1	0	0	0	0	1	0	0	0	0	0	0	0
Clic1	114584	symbol	M. musculus	114584	M. musculus	Clic1	chloride intracellular channel 1	GO:0045669 positive regulation of osteoblast differentiation;GO:0051881 regulation of mitochondrial membrane potential;GO:0006821 chloride transport		0	0	0	0	0	0	0	0	0	0	0	0	0	0	0	0	1	1	0	0
Arpp19	59046	symbol	M. musculus	59046	M. musculus	Arpp19	cAMP-regulated phosphoprotein 19	GO:0045722 positive regulation of gluconeogenesis;GO:0035308 negative regulation of protein dephosphorylation;GO:0000086 G2/M transition of mitotic cell cycle		1	0	1	0	0	0	0	0	0	0	0	1	0	0	0	0	0	0	0	0
Snrpg	68011	symbol	M. musculus	68011	M. musculus	Snrpg	small nuclear ribonucleoprotein polypeptide G	GO:0000387 spliceosomal snRNP assembly;GO:0022618 protein-RNA complex assembly;GO:0071826 protein-RNA complex organization		0	0	0	0	0	0	0	0	0	0	0	0	0	0	0	0	0	0	0	0
H3f3a	15078	symbol	M. musculus	15078	M. musculus	H3f3a	H3.3 histone A	GO:1902340 negative regulation of chromosome condensation;GO:0031508 pericentric heterochromatin formation;GO:0031509 subtelomeric heterochromatin formation		1	0	1	0	1	0	0	1	0	0	0	1	0	1	0	0	0	0	0	0
Zcchc18	66995	symbol	M. musculus	66995	M. musculus	Zcchc18	zinc finger, CCHC domain containing 18			0	0	0	0	0	0	0	0	0	0	0	0	0	0	0	0	0	0	0	0
AY036118	101056014	symbol	M. musculus	101056014	M. musculus	AY036118	cDNA sequence AY036118	GO:0030097 hemopoiesis;GO:0008284 positive regulation of cell population proliferation;GO:0042127 regulation of cell population proliferation		0	0	0	0	0	0	0	0	0	0	0	0	0	0	0	0	0	0	0	0
Gm42418	110183	gene_synonym	M. musculus	110183	M. musculus	Rn18s-rs5	18s RNA, related sequence 5	GO:0008150 biological_process		0	0	0	0	0	0	0	0	0	0	0	0	0	0	0	0	0	0	0	0
Gabarapl1	57436	symbol	M. musculus	57436	M. musculus	Gabarapl1	GABA type A receptor associated protein like 1	GO:0061753 substrate localization to autophagosome;GO:0006995 cellular response to nitrogen starvation;GO:0043562 cellular response to nitrogen levels		0	1	0	0	0	0	0	0	0	0	0	0	0	0	0	0	0	0	0	0
Pnrc1	108767	symbol	M. musculus	108767	M. musculus	Pnrc1	proline-rich nuclear receptor coactivator 1	GO:0000184 nuclear-transcribed mRNA catabolic process, nonsense-mediated decay;GO:0000956 nuclear-transcribed mRNA catabolic process;GO:0006402 mRNA catabolic process		0	0	0	0	0	0	0	0	0	0	0	0	0	0	0	0	0	0	0	0
Cxxc5	67393	symbol	M. musculus	67393	M. musculus	Cxxc5	CXXC finger 5	GO:0043467 regulation of generation of precursor metabolites and energy;GO:0000122 negative regulation of transcription by RNA polymerase II;GO:0045892 negative regulation of DNA-templated transcription		0	0	0	0	0	0	0	0	0	0	0	0	0	0	0	0	0	0	0	0
Cetn2	26370	symbol	M. musculus	26370	M. musculus	Cetn2	centrin 2	GO:0007099 centriole replication;GO:0098534 centriole assembly;GO:0051298 centrosome duplication		1	0	1	1	0	0	0	0	0	0	0	0	0	0	0	0	0	0	0	0
Trim2	80890	symbol	M. musculus	80890	M. musculus	Trim2	tripartite motif-containing 2	GO:0017148 negative regulation of translation;GO:0034249 negative regulation of amide metabolic process;GO:0000209 protein polyubiquitination		0	0	0	0	0	0	0	0	0	0	0	0	0	0	0	0	1	0	0	0
Calm3	12315	symbol	M. musculus	12315	M. musculus	Calm3	calmodulin 3	GO:0051343 positive regulation of cyclic-nucleotide phosphodiesterase activity;GO:0051342 regulation of cyclic-nucleotide phosphodiesterase activity;GO:1901842 negative regulation of high voltage-gated calcium channel activity		1	0	0	1	1	0	0	0	1	0	1	1	0	0	0	1	1	0	0	0
Sfr1	67788	symbol	M. musculus	67788	M. musculus	Sfr1	SWI5 dependent recombination repair 1	GO:0071391 cellular response to estrogen stimulus;GO:0043627 response to estrogen;GO:0000724 double-strand break repair via homologous recombination		0	0	0	0	0	0	0	0	0	0	0	0	0	0	0	0	0	0	0	0
Ap2m1	11773	symbol	M. musculus	11773	M. musculus	Ap2m1	adaptor-related protein complex 2, mu 1 subunit	GO:0098884 postsynaptic neurotransmitter receptor internalization;GO:0140239 postsynaptic endocytosis;GO:1900244 positive regulation of synaptic vesicle endocytosis		1	0	0	1	0	0	0	1	0	0	1	0	0	0	0	0	0	0	0	0
Ppia	268373	symbol	M. musculus	268373	M. musculus	Ppia	peptidylprolyl isomerase A	GO:0061944 negative regulation of protein K48-linked ubiquitination;GO:0060352 cell adhesion molecule production;GO:0061945 regulation of protein K48-linked ubiquitination		1	0	0	0	0	1	0	0	0	0	0	0	1	0	1	0	0	0	1	0
Zfp36l1	12192	symbol	M. musculus	12192	M. musculus	Zfp36l1	zinc finger protein 36, C3H type-like 1	GO:0097403 cellular response to raffinose;GO:1901545 response to raffinose;GO:0003342 proepicardium development		1	0	0	1	0	0	0	0	0	1	0	0	0	0	0	0	0	1	0	0
Swi5	72931	symbol	M. musculus	72931	M. musculus	Swi5	SWI5 recombination repair homolog (yeast)	GO:0071479 cellular response to ionizing radiation;GO:0000724 double-strand break repair via homologous recombination;GO:0000725 recombinational repair		0	0	0	0	0	0	0	0	0	0	0	0	0	0	0	0	0	0	0	0
Slc16a2	20502	symbol	M. musculus	20502	M. musculus	Slc16a2	solute carrier family 16 (monocarboxylic acid transporters), member 2	GO:0070460 thyroid-stimulating hormone secretion;GO:0070327 thyroid hormone transport;GO:0006590 thyroid hormone generation		0	0	0	1	0	0	1	0	0	0	0	0	0	0	0	1	0	0	0	0
Ywhaq	22630	symbol	M. musculus	22630	M. musculus	Ywhaq	tyrosine 3-monooxygenase/tryptophan 5-monooxygenase activation protein theta	GO:0034766 negative regulation of monoatomic ion transmembrane transport;GO:0034763 negative regulation of transmembrane transport;GO:0043271 negative regulation of monoatomic ion transport		1	0	1	0	1	0	0	0	0	0	0	0	0	0	0	0	0	0	0	0
Ddah1	69219	symbol	M. musculus	69219	M. musculus	Ddah1	dimethylarginine dimethylaminohydrolase 1	GO:0000052 citrulline metabolic process;GO:0017014 protein nitrosylation;GO:0006527 arginine catabolic process		1	0	0	0	0	0	1	0	0	0	0	0	0	0	0	0	0	0	0	0
Sptssa	104725	symbol	M. musculus	104725	M. musculus	Sptssa	serine palmitoyltransferase, small subunit A	GO:0046512 sphingosine biosynthetic process;GO:0046520 sphingoid biosynthetic process;GO:0006670 sphingosine metabolic process		0	0	0	0	0	0	0	0	0	0	0	0	0	0	0	0	0	0	0	0
Sox9	20682	symbol	M. musculus	20682	M. musculus	Sox9	SRY (sex determining region Y)-box 9	GO:0060517 epithelial cell proliferation involved in prostatic bud elongation;GO:0060784 regulation of cell proliferation involved in tissue homeostasis;GO:0007538 primary sex determination		1	1	0	1	1	1	1	0	0	1	0	0	0	1	1	0	0	1	0	1
Anxa5	11747	symbol	M. musculus	11747	M. musculus	Anxa5	annexin A5	GO:1902721 negative regulation of prolactin secretion;GO:0097211 cellular response to gonadotropin-releasing hormone;GO:0097210 response to gonadotropin-releasing hormone		1	0	0	0	0	0	0	0	1	0	0	0	0	0	0	0	0	0	1	0
Tma7	66167	symbol	M. musculus	66167	M. musculus	Tma7	translational machinery associated 7			0	0	0	0	0	0	0	0	0	0	0	0	0	0	0	0	0	0	0	0
Mgst1	56615	symbol	M. musculus	56615	M. musculus	Mgst1	microsomal glutathione S-transferase 1	GO:0071449 cellular response to lipid hydroperoxide;GO:0006982 response to lipid hydroperoxide;GO:0034635 glutathione transport		1	0	0	0	0	0	0	0	0	0	0	0	0	0	0	1	0	0	0	0
Tomm7	66169	symbol	M. musculus	66169	M. musculus	Tomm7	translocase of outer mitochondrial membrane 7	GO:0098779 positive regulation of mitophagy in response to mitochondrial depolarization;GO:1903955 positive regulation of protein targeting to mitochondrion;GO:1904925 positive regulation of autophagy of mitochondrion in response to mitochondrial depolarization		0	1	0	0	1	0	0	0	0	0	0	0	0	0	0	0	0	0	0	0
Ost4	67695	symbol	M. musculus	67695	M. musculus	Ost4	oligosaccharyltransferase complex subunit 4 (non-catalytic)	GO:0018279 protein N-linked glycosylation via asparagine;GO:0006487 protein N-linked glycosylation;GO:0006486 protein glycosylation		0	0	0	0	0	0	0	0	0	0	0	0	0	0	0	0	0	0	0	0
Map1lc3a	66734	symbol	M. musculus	66734	M. musculus	Map1lc3a	microtubule-associated protein 1 light chain 3 alpha	GO:0006995 cellular response to nitrogen starvation;GO:0043562 cellular response to nitrogen levels;GO:0038066 p38MAPK cascade		1	1	0	0	0	0	0	0	0	0	1	0	0	0	0	0	0	0	0	1
Nucks1	98415	symbol	M. musculus	98415	M. musculus	Nucks1	nuclear casein kinase and cyclin-dependent kinase substrate 1	GO:1990968 modulation by host of RNA binding by virus;GO:1990969 modulation by host of viral RNA-binding transcription factor activity;GO:0043921 modulation by host of viral transcription		0	0	0	0	0	0	0	0	0	0	0	0	0	0	0	0	0	0	0	0
Kifap3	16579	symbol	M. musculus	16579	M. musculus	Kifap3	kinesin-associated protein 3	GO:0046586 regulation of calcium-dependent cell-cell adhesion;GO:0046587 positive regulation of calcium-dependent cell-cell adhesion;GO:0070244 negative regulation of thymocyte apoptotic process		1	0	1	1	0	0	1	1	0	1	0	0	0	0	0	0	0	0	0	0
Pink1	68943	symbol	M. musculus	68943	M. musculus	Pink1	PTEN induced putative kinase 1	GO:1903383 regulation of hydrogen peroxide-induced neuron intrinsic apoptotic signaling pathway;GO:1903384 negative regulation of hydrogen peroxide-induced neuron intrinsic apoptotic signaling pathway;GO:0099074 mitochondrion to lysosome vesicle-mediated transport	yes	1	1	0	0	0	1	0	0	1	0	1	0	0	1	1	0	1	0	0	0
Gadd45g	23882	symbol	M. musculus	23882	M. musculus	Gadd45g	growth arrest and DNA-damage-inducible 45 gamma	GO:0045063 T-helper 1 cell differentiation;GO:0042088 T-helper 1 type immune response;GO:1900745 positive regulation of p38MAPK cascade		1	0	0	0	0	0	0	1	0	0	0	0	0	0	1	1	0	0	1	0
Crip2	68337	symbol	M. musculus	68337	M. musculus	Crip2	cysteine rich protein 2	GO:0030097 hemopoiesis;GO:0008284 positive regulation of cell population proliferation;GO:0042127 regulation of cell population proliferation		0	0	0	0	0	0	0	0	0	0	0	0	0	0	0	0	0	0	0	0
Glo1	109801	symbol	M. musculus	109801	M. musculus	Glo1	glyoxalase 1	GO:0019243 methylglyoxal catabolic process to D-lactate via S-lactoyl-glutathione;GO:0051596 methylglyoxal catabolic process;GO:0061727 methylglyoxal catabolic process to lactate		0	0	0	0	0	0	0	0	0	0	0	0	0	0	0	1	0	0	0	0
Sec62	69276	symbol	M. musculus	69276	M. musculus	Sec62	SEC62 homolog, preprotein translocation	GO:0031204 post-translational protein targeting to membrane, translocation;GO:0006620 post-translational protein targeting to endoplasmic reticulum membrane;GO:0065002 intracellular protein transmembrane transport		0	0	0	0	1	0	0	0	0	0	0	0	0	0	0	0	0	0	0	0
Scp2	20280	symbol	M. musculus	20280	M. musculus	Scp2	sterol carrier protein 2, liver	GO:0006701 progesterone biosynthetic process;GO:1901373 lipid hydroperoxide transport;GO:0032382 positive regulation of intracellular sterol transport		0	0	0	0	0	0	0	0	0	0	0	0	0	0	0	0	0	0	1	0
Arl6ip1	54208	symbol	M. musculus	54208	M. musculus	Arl6ip1	ADP-ribosylation factor-like 6 interacting protein 1	GO:1990809 endoplasmic reticulum tubular network membrane organization;GO:0002038 positive regulation of L-glutamate import across plasma membrane;GO:0071787 endoplasmic reticulum tubular network formation		1	0	0	0	1	0	0	0	0	0	0	0	0	0	0	0	0	0	0	0
Ypel3	66090	symbol	M. musculus	66090	M. musculus	Ypel3	yippee like 3	GO:2000774 positive regulation of cellular senescence;GO:2000772 regulation of cellular senescence;GO:0006915 apoptotic process		0	0	0	0	0	0	0	0	0	0	0	0	0	0	0	0	0	0	0	0
Aldoa	11674	symbol	M. musculus	11674	M. musculus	Aldoa	aldolase A, fructose-bisphosphate	GO:0019242 methylglyoxal biosynthetic process;GO:0009438 methylglyoxal metabolic process;GO:0030388 fructose 1,6-bisphosphate metabolic process		1	0	0	0	0	0	0	0	0	0	0	0	0	0	0	0	0	0	0	0
Atp6v1f	66144	symbol	M. musculus	66144	M. musculus	Atp6v1f	ATPase, H+ transporting, lysosomal V1 subunit F	GO:0097401 synaptic vesicle lumen acidification;GO:0016188 synaptic vesicle maturation;GO:0070050 neuron cellular homeostasis		1	0	1	1	0	0	0	1	0	0	0	0	0	0	0	0	0	0	0	0
Oat	18242	symbol	M. musculus	18242	M. musculus	Oat	ornithine aminotransferase	GO:0010121 arginine catabolic process to proline via ornithine;GO:0019493 arginine catabolic process to proline;GO:0019544 arginine catabolic process to glutamate		0	0	0	0	0	0	0	0	0	0	0	0	0	0	0	0	0	0	0	0
Acot1	26897	symbol	M. musculus	26897	M. musculus	Acot1	acyl-CoA thioesterase 1	GO:0000038 very long-chain fatty acid metabolic process;GO:0010667 negative regulation of cardiac muscle cell apoptotic process;GO:0010664 negative regulation of striated muscle cell apoptotic process		0	0	0	0	0	0	0	0	0	0	0	0	0	0	0	0	0	0	0	0
Arpc3	56378	symbol	M. musculus	56378	M. musculus	Arpc3	actin related protein 2/3 complex, subunit 3	GO:0034314 Arp2/3 complex-mediated actin nucleation;GO:0045010 actin nucleation;GO:0030833 regulation of actin filament polymerization		1	0	0	0	0	0	0	1	0	0	0	0	1	1	0	0	0	0	0	0
Actb	11461	symbol	M. musculus	11461	M. musculus	Actb	actin, beta	GO:0072749 cellular response to cytochalasin B;GO:1901328 response to cytochalasin B;GO:0051621 regulation of norepinephrine uptake		1	0	0	1	1	0	0	1	0	1	0	1	1	0	1	0	0	0	0	0
Clta	12757	symbol	M. musculus	12757	M. musculus	Clta	clathrin light chain A	GO:0048268 clathrin coat assembly;GO:0072583 clathrin-dependent endocytosis;GO:0006898 receptor-mediated endocytosis		0	0	0	0	0	0	0	0	0	0	1	0	0	0	0	0	0	0	0	0
Gsta4	14860	symbol	M. musculus	14860	M. musculus	Gsta4	glutathione S-transferase, alpha 4	GO:0006749 glutathione metabolic process;GO:0006805 xenobiotic metabolic process;GO:0006575 cellular modified amino acid metabolic process		1	0	0	0	0	0	0	0	0	0	0	0	0	0	0	1	0	0	0	0
Naca	17938	symbol	M. musculus	17938	M. musculus	Naca	nascent polypeptide-associated complex alpha polypeptide	GO:1905551 negative regulation of protein localization to endoplasmic reticulum;GO:1905550 regulation of protein localization to endoplasmic reticulum;GO:2000138 positive regulation of cell proliferation involved in heart morphogenesis		0	0	0	0	1	0	0	0	0	0	0	0	0	0	0	0	0	1	0	0
Id2	15902	symbol	M. musculus	15902	M. musculus	Id2	inhibitor of DNA binding 2	GO:1904797 negative regulation of core promoter binding;GO:0001966 thigmotaxis;GO:0061030 epithelial cell differentiation involved in mammary gland alveolus development		0	0	0	0	1	0	0	0	1	1	0	0	0	0	0	0	0	1	0	0
Rdx	19684	symbol	M. musculus	19684	M. musculus	Rdx	radixin	GO:0150054 regulation of postsynaptic neurotransmitter receptor diffusion trapping;GO:1903392 negative regulation of adherens junction organization;GO:0032487 regulation of Rap protein signal transduction		0	0	0	0	0	1	0	1	0	1	0	0	0	1	0	0	0	0	0	0
H3f3b	15081	symbol	M. musculus	15081	M. musculus	H3f3b	H3.3 histone B	GO:0090230 regulation of centromere complex assembly;GO:1902340 negative regulation of chromosome condensation;GO:0031508 pericentric heterochromatin formation		1	0	1	0	1	0	0	1	0	0	0	1	0	1	0	0	0	0	0	0
Oaz1	18245	symbol	M. musculus	18245	M. musculus	Oaz1	ornithine decarboxylase antizyme 1	GO:0090368 regulation of ornithine metabolic process;GO:1903266 regulation of ornithine catabolic process;GO:1903267 negative regulation of ornithine catabolic process		1	0	0	0	0	1	0	0	0	0	0	0	0	0	0	0	0	0	0	0
Mgat5	107895	symbol	M. musculus	107895	M. musculus	Mgat5	mannoside acetylglucosaminyltransferase 5	GO:1903614 negative regulation of protein tyrosine phosphatase activity;GO:1903613 regulation of protein tyrosine phosphatase activity;GO:0018279 protein N-linked glycosylation via asparagine		1	0	0	0	0	0	0	0	0	0	0	0	0	0	0	0	0	0	0	0
Prdx2	21672	symbol	M. musculus	21672	M. musculus	Prdx2	peroxiredoxin 2	GO:0002536 respiratory burst involved in inflammatory response;GO:0002679 respiratory burst involved in defense response;GO:0031665 negative regulation of lipopolysaccharide-mediated signaling pathway		0	0	1	1	1	0	0	0	1	1	0	0	0	0	0	1	1	0	1	0
Cnbp	12785	symbol	M. musculus	12785	M. musculus	Cnbp	cellular nucleic acid binding protein	GO:0071919 G-quadruplex DNA formation;GO:2000767 positive regulation of cytoplasmic translation;GO:2000765 regulation of cytoplasmic translation		0	0	0	0	0	0	0	0	0	0	0	0	0	0	0	0	0	0	0	0
Sub1	20024	symbol	M. musculus	20024	M. musculus	Sub1	SUB1 homolog, transcriptional regulator	GO:0001109 promoter clearance during DNA-templated transcription;GO:0001111 RNA polymerase II promoter clearance;GO:1905463 negative regulation of DNA duplex unwinding		0	0	0	0	0	0	0	0	0	0	0	0	0	1	0	0	0	0	0	0
Ftl1	14325	symbol	M. musculus	14325	M. musculus	Ftl1	ferritin light polypeptide 1	GO:0006880 intracellular sequestering of iron ion;GO:0097577 sequestering of iron ion;GO:0051238 sequestering of metal ion		0	0	0	0	0	0	0	0	0	0	0	0	0	0	0	0	0	0	0	0
Ttc3	22129	symbol	M. musculus	22129	M. musculus	Ttc3	tetratricopeptide repeat domain 3	GO:0030517 negative regulation of axon extension;GO:0050771 negative regulation of axonogenesis;GO:0070936 protein K48-linked ubiquitination		0	0	0	0	0	0	0	0	0	1	0	0	0	1	0	0	0	0	0	0
Dek	110052	symbol	M. musculus	110052	M. musculus	Dek	DEK proto-oncogene	GO:0044838 cell quiescence;GO:0045945 positive regulation of transcription by RNA polymerase III;GO:0006359 regulation of transcription by RNA polymerase III		0	0	0	0	1	0	0	0	0	0	0	1	0	0	0	0	0	0	0	0
Psma7	26444	symbol	M. musculus	26444	M. musculus	Psma7	proteasome subunit alpha 7	GO:0043161 proteasome-mediated ubiquitin-dependent protein catabolic process;GO:0010498 proteasomal protein catabolic process;GO:0006511 ubiquitin-dependent protein catabolic process		0	0	1	1	1	0	0	0	0	0	1	1	0	0	0	0	0	0	0	1
Sqstm1	18412	symbol	M. musculus	18412	M. musculus	Sqstm1	sequestosome 1	GO:0070342 brown fat cell proliferation;GO:0070341 fat cell proliferation;GO:0000425 pexophagy		1	1	1	1	1	1	0	0	0	0	1	0	0	0	1	0	0	0	0	1
Selenow	20364	symbol	M. musculus	20364	M. musculus	Selenow	selenoprotein W	GO:0010269 response to selenium ion;GO:0010035 response to inorganic substance;GO:0042221 response to chemical		0	0	0	0	0	0	0	0	1	0	0	0	0	0	0	0	0	0	0	1
Skp1a	21402	gene_synonym	M. musculus	21402	M. musculus	Skp1	S-phase kinase-associated protein 1	GO:1904668 positive regulation of ubiquitin protein ligase activity;GO:0051443 positive regulation of ubiquitin-protein transferase activity;GO:1904666 regulation of ubiquitin protein ligase activity		1	0	1	1	1	1	0	1	0	0	0	0	0	0	1	1	0	1	0	1
Eef1d	66656	symbol	M. musculus	66656	M. musculus	Eef1d	eukaryotic translation elongation factor 1 delta	GO:0034605 cellular response to heat;GO:0071479 cellular response to ionizing radiation;GO:0006414 translational elongation		0	0	0	0	0	0	0	0	0	0	0	0	1	0	0	1	0	0	0	0
Nap1l5	58243	symbol	M. musculus	58243	M. musculus	Nap1l5	nucleosome assembly protein 1-like 5	GO:0006334 nucleosome assembly;GO:0034728 nucleosome organization;GO:0065004 protein-DNA complex assembly		0	0	0	0	0	0	0	0	0	0	0	0	0	0	0	0	0	0	0	0
Gabarapl2	93739	symbol	M. musculus	93739	M. musculus	Gabarapl2	GABA type A receptor associated protein like 2	GO:0006995 cellular response to nitrogen starvation;GO:0043562 cellular response to nitrogen levels;GO:0006891 intra-Golgi vesicle-mediated transport		0	1	0	0	0	1	0	0	0	0	0	0	0	0	0	0	0	0	0	0
Syf2	68592	symbol	M. musculus	68592	M. musculus	Syf2	SYF2 homolog, RNA splicing factor (S. cerevisiae)	GO:0007095 mitotic G2 DNA damage checkpoint signaling;GO:0044818 mitotic G2/M transition checkpoint;GO:0010972 negative regulation of G2/M transition of mitotic cell cycle		1	0	0	0	0	0	0	0	0	0	0	0	0	0	0	0	0	0	0	0
Rhoa	11848	symbol	M. musculus	11848	M. musculus	Rhoa	ras homolog family member A	GO:0003189 aortic valve formation;GO:1903673 mitotic cleavage furrow formation;GO:0097498 endothelial tube lumen extension		1	1	0	1	1	0	1	1	0	1	0	0	1	1	1	1	1	1	1	0
Tafa5	106014	symbol	M. musculus	106014	M. musculus	Tafa5	TAFA chemokine like family member 5	GO:0061044 negative regulation of vascular wound healing;GO:0061043 regulation of vascular wound healing;GO:1904753 negative regulation of vascular associated smooth muscle cell migration		0	0	0	0	0	0	1	0	0	0	0	0	0	0	0	0	0	0	0	0
Hmgn1	15312	symbol	M. musculus	15312	M. musculus	Hmgn1	high mobility group nucleosomal binding domain 1	GO:1901664 regulation of NAD+ ADP-ribosyltransferase activity;GO:1901666 positive regulation of NAD+ ADP-ribosyltransferase activity;GO:0000720 pyrimidine dimer repair by nucleotide-excision repair		0	0	0	0	0	0	0	0	0	0	0	0	0	0	1	0	0	0	0	0
Rabac1	14470	symbol	M. musculus	14470	M. musculus	Rabac1	Rab acceptor 1 (prenylated)			0	0	0	0	0	0	0	0	0	0	0	0	0	0	0	0	0	0	0	0
Ssb	20823	symbol	M. musculus	20823	M. musculus	Ssb	small RNA binding exonuclease protection factor La	GO:0071045 nuclear histone mRNA catabolic process;GO:0006409 tRNA export from nucleus;GO:0051031 tRNA transport		0	0	0	0	0	0	0	0	0	0	0	1	0	0	0	0	0	0	0	0
Bnip3l	12177	symbol	M. musculus	12177	M. musculus	Bnip3l	BCL2/adenovirus E1B interacting protein 3-like	GO:0035694 mitochondrial protein catabolic process;GO:0097345 mitochondrial outer membrane permeabilization;GO:1902110 positive regulation of mitochondrial membrane permeability involved in apoptotic process		0	1	0	0	1	0	0	0	0	0	0	0	0	0	0	0	1	0	1	0
Hsbp1	68196	symbol	M. musculus	68196	M. musculus	Hsbp1	heat shock factor binding protein 1	GO:0070370 cellular heat acclimation;GO:0010286 heat acclimation;GO:0019896 axonal transport of mitochondrion		0	0	1	0	0	0	0	0	0	0	0	0	1	0	0	0	0	0	0	0
Lrp4	228357	symbol	M. musculus	228357	M. musculus	Lrp4	low density lipoprotein receptor-related protein 4	GO:1901631 positive regulation of presynaptic membrane organization;GO:1901629 regulation of presynaptic membrane organization;GO:0051124 synaptic assembly at neuromuscular junction		0	0	0	0	0	0	0	0	0	1	0	0	0	1	1	0	0	0	0	0
Gpx4	625249	symbol	M. musculus	625249	M. musculus	Gpx4	glutathione peroxidase 4	GO:0110076 negative regulation of ferroptosis;GO:0110075 regulation of ferroptosis;GO:0019372 lipoxygenase pathway		0	0	0	0	0	0	0	0	0	0	0	0	0	0	0	1	0	0	0	1
Akr1a1	58810	symbol	M. musculus	58810	M. musculus	Akr1a1	aldo-keto reductase family 1, member A1	GO:0042839 D-glucuronate metabolic process;GO:0042840 D-glucuronate catabolic process;GO:0006064 glucuronate catabolic process		0	0	0	0	0	0	0	0	0	0	0	0	0	0	0	1	0	0	0	0
Atp5e	67126	gene_synonym	M. musculus	67126	M. musculus	Atp5f1e	ATP synthase F1 subunit epsilon	GO:0042776 proton motive force-driven mitochondrial ATP synthesis;GO:0015986 proton motive force-driven ATP synthesis;GO:0006754 ATP biosynthetic process		0	0	1	0	0	0	0	0	0	0	1	0	0	0	0	1	0	0	0	0
Btg1	12226	symbol	M. musculus	12226	M. musculus	Btg1	BTG anti-proliferation factor 1	GO:0045603 positive regulation of endothelial cell differentiation;GO:2000271 positive regulation of fibroblast apoptotic process;GO:2000269 regulation of fibroblast apoptotic process		0	0	0	0	0	0	1	0	0	0	0	0	0	0	0	0	0	0	1	0
Tsc22d1	21807	symbol	M. musculus	21807	M. musculus	Tsc22d1	TSC22 domain family, member 1	GO:1901390 positive regulation of transforming growth factor beta activation;GO:1902034 negative regulation of hematopoietic stem cell proliferation;GO:1901388 regulation of transforming growth factor beta activation		0	0	0	0	0	0	1	0	0	1	0	0	0	0	0	0	0	0	1	0
Chmp5	76959	symbol	M. musculus	76959	M. musculus	Chmp5	charged multivesicular body protein 5	GO:0071225 cellular response to muramyl dipeptide;GO:0046761 viral budding from plasma membrane;GO:0051469 vesicle fusion with vacuole		1	1	0	0	0	0	0	0	0	0	0	0	0	0	0	0	0	0	0	0
Kif21a	16564	symbol	M. musculus	16564	M. musculus	Kif21a	kinesin family member 21A	GO:0007018 microtubule-based movement;GO:0007017 microtubule-based process;GO:0009987 cellular process		1	0	0	0	0	0	0	1	0	0	0	0	0	0	0	0	0	0	0	0
Nedd8	18002	symbol	M. musculus	18002	M. musculus	Nedd8	neural precursor cell expressed, developmentally down-regulated gene 8	GO:0045116 protein neddylation;GO:0019941 modification-dependent protein catabolic process;GO:0043632 modification-dependent macromolecule catabolic process		0	0	0	1	0	0	0	0	0	0	0	0	0	0	0	0	0	0	0	0
Sf3b2	319322	symbol	M. musculus	319322	M. musculus	Sf3b2	splicing factor 3b, subunit 2	GO:0000375 RNA splicing, via transesterification reactions;GO:0000377 RNA splicing, via transesterification reactions with bulged adenosine as nucleophile;GO:0000398 mRNA splicing, via spliceosome		0	0	0	0	0	0	0	0	0	0	0	0	0	0	0	0	0	0	0	0
Fmc1	66117	symbol	M. musculus	66117	M. musculus	Fmc1	formation of mitochondrial complex V assembly factor 1	GO:0061469 regulation of type B pancreatic cell proliferation;GO:0050995 negative regulation of lipid catabolic process;GO:0050994 regulation of lipid catabolic process		0	0	0	0	0	1	0	0	0	0	0	0	0	0	0	0	0	0	0	0
Arl3	56350	symbol	M. musculus	56350	M. musculus	Arl3	ADP-ribosylation factor-like 3	GO:1903441 protein localization to ciliary membrane;GO:0006893 Golgi to plasma membrane transport;GO:0042073 intraciliary transport		1	0	1	0	0	0	0	0	0	0	0	0	0	0	0	0	0	0	0	0
Park7	57320	symbol	M. musculus	57320	M. musculus	Park7	Parkinson disease (autosomal recessive, early onset) 7	GO:0036471 cellular response to glyoxal;GO:0036526 peptidyl-cysteine deglycation;GO:0036527 peptidyl-arginine deglycation		1	1	0	0	0	1	1	1	1	0	1	0	0	1	1	1	1	0	1	0
Dazap2	23994	symbol	M. musculus	23994	M. musculus	Dazap2	DAZ associated protein 2	GO:1905636 positive regulation of RNA polymerase II regulatory region sequence-specific DNA binding;GO:1903025 regulation of RNA polymerase II regulatory region sequence-specific DNA binding;GO:2000679 positive regulation of transcription regulatory region DNA binding		0	0	0	0	0	0	0	0	0	0	0	0	0	0	0	0	0	0	0	0
Epha5	13839	symbol	M. musculus	13839	M. musculus	Epha5	Eph receptor A5	GO:0071372 cellular response to follicle-stimulating hormone stimulus;GO:0032354 response to follicle-stimulating hormone;GO:0071371 cellular response to gonadotropin stimulus	yes	0	0	0	0	0	0	0	0	0	0	0	0	0	0	1	0	0	0	0	0
Mdh1	17449	symbol	M. musculus	17449	M. musculus	Mdh1	malate dehydrogenase 1, NAD (soluble)	GO:0006108 malate metabolic process;GO:0006107 oxaloacetate metabolic process;GO:0046166 glyceraldehyde-3-phosphate biosynthetic process		0	0	0	0	0	0	0	0	0	0	0	0	0	0	0	0	0	0	0	0
Tmem47	192216	symbol	M. musculus	192216	M. musculus	Tmem47	transmembrane protein 47	GO:0098609 cell-cell adhesion;GO:0007155 cell adhesion;GO:0009987 cellular process		0	0	0	0	0	0	0	0	0	0	0	0	0	0	0	0	0	0	0	0
Timp2	21858	symbol	M. musculus	21858	M. musculus	Timp2	tissue inhibitor of metalloproteinase 2	GO:0032487 regulation of Rap protein signal transduction;GO:1905049 negative regulation of metallopeptidase activity;GO:0051045 negative regulation of membrane protein ectodomain proteolysis		0	0	0	0	0	1	1	0	0	1	0	0	0	0	0	0	0	0	1	0
Polr2f	69833	symbol	M. musculus	69833	M. musculus	Polr2f	polymerase (RNA) II (DNA directed) polypeptide F	GO:0009304 tRNA transcription;GO:0042797 tRNA transcription by RNA polymerase III;GO:0006360 transcription by RNA polymerase I		1	0	0	0	1	0	0	0	0	0	1	1	0	0	0	0	0	0	0	1
Anp32b	67628	symbol	M. musculus	67628	M. musculus	Anp32b	acidic nuclear phosphoprotein 32 family member B	GO:0046827 positive regulation of protein export from nucleus;GO:0021591 ventricular system development;GO:0046825 regulation of protein export from nucleus		1	0	0	0	0	0	0	0	0	1	0	0	0	0	0	0	0	0	0	0
Anp32e	66471	symbol	M. musculus	66471	M. musculus	Anp32e	acidic nuclear phosphoprotein 32 family member E	GO:0006325 chromatin organization;GO:0071824 protein-DNA complex organization;GO:0042981 regulation of apoptotic process		0	0	0	0	0	0	0	0	0	0	0	0	0	0	0	0	0	0	0	0
Smim11	68936	symbol	M. musculus	68936	M. musculus	Smim11	small integral membrane protein 11	GO:0008150 biological_process		0	0	0	0	0	0	0	0	0	0	0	0	0	0	0	0	0	0	0	0
Sh3bgrl	56726	symbol	M. musculus	56726	M. musculus	Sh3bgrl	SH3-binding domain glutamic acid-rich protein like	GO:1904690 positive regulation of cytoplasmic translational initiation;GO:1904688 regulation of cytoplasmic translational initiation;GO:0045948 positive regulation of translational initiation		0	0	0	0	0	0	0	0	0	0	0	0	0	0	0	0	0	0	0	1
Canx	12330	symbol	M. musculus	12330	M. musculus	Canx	calnexin	GO:0072583 clathrin-dependent endocytosis;GO:0048488 synaptic vesicle endocytosis;GO:0140238 presynaptic endocytosis		0	0	0	1	0	0	0	1	0	0	0	0	1	0	0	0	0	0	0	1
Pak2	224105	symbol	M. musculus	224105	M. musculus	Pak2	p21 (RAC1) activated kinase 2	GO:2001271 negative regulation of cysteine-type endopeptidase activity involved in execution phase of apoptosis;GO:2001270 regulation of cysteine-type endopeptidase activity involved in execution phase of apoptosis;GO:1900118 negative regulation of execution phase of apoptosis	yes	1	0	0	1	0	0	0	1	0	1	0	0	1	1	1	0	0	0	1	1
Mrfap1	67568	symbol	M. musculus	67568	M. musculus	Mrfap1	Morf4 family associated protein 1	GO:0008150 biological_process		0	0	0	0	0	0	0	0	0	0	0	0	0	0	0	0	0	0	0	0
Syt11	229521	symbol	M. musculus	229521	M. musculus	Syt11	synaptotagmin XI	GO:1900243 negative regulation of synaptic vesicle endocytosis;GO:1905444 negative regulation of clathrin coat assembly;GO:1903422 negative regulation of synaptic vesicle recycling		1	1	0	0	0	0	0	0	1	0	0	0	0	1	0	0	0	0	0	0
Bmpr1a	12166	symbol	M. musculus	12166	M. musculus	Bmpr1a	bone morphogenetic protein receptor, type 1A	GO:0021998 neural plate mediolateral regionalization;GO:0048338 mesoderm structural organization;GO:0048352 paraxial mesoderm structural organization	yes	1	0	0	0	1	0	0	0	0	1	0	0	0	0	0	0	0	1	0	1
Sugt1	67955	symbol	M. musculus	67955	M. musculus	Sugt1	SGT1, suppressor of G2 allele of SKP1 (S. cerevisiae)	GO:0014841 skeletal muscle satellite cell proliferation;GO:0014856 skeletal muscle cell proliferation;GO:0051382 kinetochore assembly		0	1	0	0	0	0	0	0	0	0	0	0	0	0	0	0	0	0	0	0
Ppp1cb	19046	symbol	M. musculus	19046	M. musculus	Ppp1cb	protein phosphatase 1 catalytic subunit beta	GO:0005981 regulation of glycogen catabolic process;GO:0043153 entrainment of circadian clock by photoperiod;GO:0009648 photoperiodism		1	0	1	1	1	0	0	0	0	0	0	1	0	0	0	0	0	1	0	0
Gm1673	381633	gene_synonym	M. musculus	381633	M. musculus	Nicol1	NELL2 interacting cell ontogeny regulator 1	GO:0007283 spermatogenesis;GO:0048232 male gamete generation;GO:0007276 gamete generation		0	0	0	0	0	0	0	0	0	0	0	0	0	0	0	0	0	0	0	0
Cetn3	12626	symbol	M. musculus	12626	M. musculus	Cetn3	centrin 3	GO:0051028 mRNA transport;GO:0050657 nucleic acid transport;GO:0050658 RNA transport		0	0	0	0	0	0	0	0	0	0	0	0	0	0	0	0	0	0	0	0
Gclm	14630	symbol	M. musculus	14630	M. musculus	Gclm	glutamate-cysteine ligase, modifier subunit	GO:0035227 regulation of glutamate-cysteine ligase activity;GO:0035229 positive regulation of glutamate-cysteine ligase activity;GO:0051340 regulation of ligase activity		0	1	0	0	0	0	0	0	0	0	0	0	0	0	0	1	1	0	0	0
Fabp7	12140	symbol	M. musculus	12140	M. musculus	Fabp7	fatty acid binding protein 7, brain	GO:0060134 prepulse inhibition;GO:0021846 cell proliferation in forebrain;GO:0001964 startle response		0	0	0	0	0	0	0	0	0	0	0	0	0	0	0	0	0	0	0	0
Tab2	68652	symbol	M. musculus	68652	M. musculus	Tab2	TGF-beta activated kinase 1/MAP3K7 binding protein 2	GO:0038061 non-canonical NF-kappaB signal transduction;GO:0043123 positive regulation of canonical NF-kappaB signal transduction;GO:0043122 regulation of canonical NF-kappaB signal transduction		1	1	0	1	0	0	0	1	0	0	0	0	0	0	1	0	0	1	0	1
Ubxn1	225896	symbol	M. musculus	225896	M. musculus	Ubxn1	UBX domain protein 1	GO:1903094 negative regulation of protein K48-linked deubiquitination;GO:2000157 negative regulation of ubiquitin-specific protease activity;GO:1903093 regulation of protein K48-linked deubiquitination		0	0	0	0	0	1	0	0	0	0	0	0	0	0	0	0	0	0	0	0
Rhob	11852	symbol	M. musculus	11852	M. musculus	Rhob	ras homolog family member B	GO:0003159 morphogenesis of an endothelium;GO:0061154 endothelial tube morphogenesis;GO:0099159 regulation of modification of postsynaptic structure		1	0	0	0	1	0	0	1	1	1	0	0	1	0	0	0	0	0	1	0
Pdpn	14726	symbol	M. musculus	14726	M. musculus	Pdpn	podoplanin	GO:0060838 lymphatic endothelial cell fate commitment;GO:1904328 regulation of myofibroblast contraction;GO:0060839 endothelial cell fate commitment		1	0	0	0	0	0	1	0	0	1	0	0	0	0	0	0	0	1	0	0

## Sheet: Enrichment_cluster 4
GroupID	Category	Term	Description	LogP	Log(q-value)	Genes	Symbols	InTerm_InList
1_Summary	KEGG Pathway	mmu05418	Fluid shear stress and atherosclerosis - Mus musculus (house mouse)	-13.0872	-8.8265	11461,11848,11898,12166,12313,12314,12315,13057,14281,14860,14862,15516,15519,16476,18412,22166,56615,11674,11747,11820,11852,12527,12759,14678,14683,14707,14726,15078,15081,16564,16579,17319,20194,20692,22142,22143,22631,268373,17904,18221,19046,22627,22630,56378,224105,69219,12268,22352,59046,68943,107895,11928,20682,56188,12257,13167,15512,57320,59095,67704,65113,15289,18245,20377,53378,229521…	Actb,Rhoa,Ass1,Bmpr1a,Calm1,Calm2,Calm3,Cyba,Fos,Gsta4,Gstm1,Hsp90ab1,Hsp90aa1,Jun,Sqstm1,Txn1,Mgst1,Aldoa,Anxa5,App,Rhob,Cd9,Clu,Gnai2,Gnas,Gng5,Pdpn,H3f3a,H3f3b,Kif21a,Kifap3,Mif,S100a10,Sparc,Tuba1a,Tuba1b,Ywhaz,Ppia,Myl6,Nudc,Ppp1cb,Ywhae,Ywhaq,Arpc3,Pak2,Ddah1,C4b,Vim,Arpp19,Pink1,Mgat5,Atp1a1,Sox9,Fxyd1,Tspo,Dbi,Hspa2,Park7,Fxyd6,1810037I17Rik,Ndfip1,Hmgb1,Oaz1,Sfrp1,Sdcbp,Syt11,Tab2,Arl6ip…	99/-
1_Member	KEGG Pathway	mmu05418	Fluid shear stress and atherosclerosis - Mus musculus (house mouse)	-13.0872	-8.8265	11461,11848,11898,12166,12313,12314,12315,13057,14281,14860,14862,15516,15519,16476,18412,22166,56615	Actb,Rhoa,Ass1,Bmpr1a,Calm1,Calm2,Calm3,Cyba,Fos,Gsta4,Gstm1,Hsp90ab1,Hsp90aa1,Jun,Sqstm1,Txn1,Mgst1	17/147
1_Member	Reactome Gene Sets	R-MMU-109582	Hemostasis	-10.3793	-6.4196	11674,11747,11820,11848,11852,12313,12314,12315,12527,12759,14678,14683,14707,14726,15078,15081,16564,16579,17319,20194,20692,22142,22143,22631,268373	Aldoa,Anxa5,App,Rhoa,Rhob,Calm1,Calm2,Calm3,Cd9,Clu,Gnai2,Gnas,Gng5,Pdpn,H3f3a,H3f3b,Kif21a,Kifap3,Mif,S100a10,Sparc,Tuba1a,Tuba1b,Ywhaz,Ppia	25/514
1_Member	Reactome Gene Sets	R-MMU-195258	RHO GTPase Effectors	-9.73104	-5.94747	11461,11848,11852,12313,12314,12315,13057,17904,18221,19046,22142,22143,22627,22630,22631,56378,224105	Actb,Rhoa,Rhob,Calm1,Calm2,Calm3,Cyba,Myl6,Nudc,Ppp1cb,Tuba1a,Tuba1b,Ywhae,Ywhaq,Ywhaz,Arpc3,Pak2	17/237
1_Member	Reactome Gene Sets	R-MMU-5627123	RHO GTPases activate PAKs	-8.04571	-4.68811	12313,12314,12315,17904,19046,224105	Calm1,Calm2,Calm3,Myl6,Ppp1cb,Pak2	6/17
1_Member	Reactome Gene Sets	R-MMU-76002	Platelet activation, signaling and aggregation	-7.6899	-4.43516	11674,11747,11820,11848,11852,12313,12314,12315,12527,12759,14678,14707,14726,20692,22631	Aldoa,Anxa5,App,Rhoa,Rhob,Calm1,Calm2,Calm3,Cd9,Clu,Gnai2,Gng5,Pdpn,Sparc,Ywhaz	15/246
1_Member	Reactome Gene Sets	R-MMU-203615	eNOS activation	-7.43365	-4.27116	12313,12314,12315,15519,69219	Calm1,Calm2,Calm3,Hsp90aa1,Ddah1	5/11
1_Member	Reactome Gene Sets	R-MMU-202131	Metabolism of nitric oxide: NOS3 activation and regulation	-6.80718	-3.7506	12313,12314,12315,15519,69219	Calm1,Calm2,Calm3,Hsp90aa1,Ddah1	5/14
1_Member	KEGG Pathway	mmu04921	Oxytocin signaling pathway - Mus musculus (house mouse)	-6.49347	-3.555	11461,11848,12313,12314,12315,14281,14678,14683,16476,17904,19046	Actb,Rhoa,Calm1,Calm2,Calm3,Fos,Gnai2,Gnas,Jun,Myl6,Ppp1cb	11/153
1_Member	Reactome Gene Sets	R-MMU-5626467	RHO GTPases activate IQGAPs	-6.41055	-3.54584	11461,12313,12314,12315,22142,22143	Actb,Calm1,Calm2,Calm3,Tuba1a,Tuba1b	6/30
1_Member	KEGG Pathway	mmu05133	Pertussis - Mus musculus (house mouse)	-6.07648	-3.28666	11848,12268,12313,12314,12315,14281,14678,16476	Rhoa,C4b,Calm1,Calm2,Calm3,Fos,Gnai2,Jun	8/77
1_Member	Reactome Gene Sets	R-MMU-194315	Signaling by Rho GTPases	-6.0745	-3.28666	11461,11848,11852,12313,12314,12315,13057,15516,15519,17904,18221,19046,22142,22143,22352,22627,22630,22631,56378,224105	Actb,Rhoa,Rhob,Calm1,Calm2,Calm3,Cyba,Hsp90ab1,Hsp90aa1,Myl6,Nudc,Ppp1cb,Tuba1a,Tuba1b,Vim,Ywhae,Ywhaq,Ywhaz,Arpc3,Pak2	20/570
1_Member	GO Biological Processes	GO:0035304	regulation of protein dephosphorylation	-5.99034	-3.28164	12313,12314,12315,22627,59046,68943,107895,268373	Calm1,Calm2,Calm3,Ywhae,Arpp19,Pink1,Mgat5,Ppia	8/79
1_Member	Reactome Gene Sets	R-MMU-1474151	Tetrahydrobiopterin (BH4) synthesis, recycling, salvage and regulation	-5.97413	-3.28164	12313,12314,12315,15519	Calm1,Calm2,Calm3,Hsp90aa1	4/9
1_Member	Reactome Gene Sets	R-MMU-9716542	Signaling by Rho GTPases, Miro GTPases and RHOBTB3	-5.9006	-3.26316	11461,11848,11852,12313,12314,12315,13057,15516,15519,17904,18221,19046,22142,22143,22352,22627,22630,22631,56378,224105	Actb,Rhoa,Rhob,Calm1,Calm2,Calm3,Cyba,Hsp90ab1,Hsp90aa1,Myl6,Nudc,Ppp1cb,Tuba1a,Tuba1b,Vim,Ywhae,Ywhaq,Ywhaz,Arpc3,Pak2	20/585
1_Member	KEGG Pathway	mmu04024	cAMP signaling pathway - Mus musculus (house mouse)	-5.66604	-3.05856	11848,11928,12313,12314,12315,14281,14678,14683,16476,19046,20682,56188	Rhoa,Atp1a1,Calm1,Calm2,Calm3,Fos,Gnai2,Gnas,Jun,Ppp1cb,Sox9,Fxyd1	12/224
1_Member	Reactome Gene Sets	R-MMU-114608	Platelet degranulation	-5.65508	-3.05715	11674,11747,11820,12313,12314,12315,12527,12759,20692	Aldoa,Anxa5,App,Calm1,Calm2,Calm3,Cd9,Clu,Sparc	9/117
1_Member	Reactome Gene Sets	R-MMU-76005	Response to elevated platelet cytosolic Ca2+	-5.50396	-2.94342	11674,11747,11820,12313,12314,12315,12527,12759,20692	Aldoa,Anxa5,App,Calm1,Calm2,Calm3,Cd9,Clu,Sparc	9/122
1_Member	Reactome Gene Sets	R-MMU-4420097	VEGFA-VEGFR2 Pathway	-5.4849	-2.94342	11461,11848,12313,12314,12315,13057,15519,224105	Actb,Rhoa,Calm1,Calm2,Calm3,Cyba,Hsp90aa1,Pak2	8/92
1_Member	GO Biological Processes	GO:0043269	regulation of monoatomic ion transport	-5.47983	-2.94342	11820,11848,11928,12257,12313,12314,12315,13057,13167,14678,14683,15512,22627,22630,56188,57320,59095,67704	App,Rhoa,Atp1a1,Tspo,Calm1,Calm2,Calm3,Cyba,Dbi,Gnai2,Gnas,Hspa2,Ywhae,Ywhaq,Fxyd1,Park7,Fxyd6,1810037I17Rik	18/516
1_Member	GO Biological Processes	GO:0051343	positive regulation of cyclic-nucleotide phosphodiesterase activity	-5.44132	-2.92882	12313,12314,12315	Calm1,Calm2,Calm3	3/4
1_Member	GO Biological Processes	GO:0032409	regulation of transporter activity	-5.43156	-2.92674	11461,11820,12313,12314,12315,15512,22627,56188,57320,59095,65113,67704	Actb,App,Calm1,Calm2,Calm3,Hspa2,Ywhae,Fxyd1,Park7,Fxyd6,Ndfip1,1810037I17Rik	12/236
1_Member	KEGG Pathway	mmu05031	Amphetamine addiction - Mus musculus (house mouse)	-5.31253	-2.83777	12313,12314,12315,14281,14683,16476,19046	Calm1,Calm2,Calm3,Fos,Gnas,Jun,Ppp1cb	7/69
1_Member	Reactome Gene Sets	R-MMU-194138	Signaling by VEGF	-5.21292	-2.77661	11461,11848,12313,12314,12315,13057,15519,224105	Actb,Rhoa,Calm1,Calm2,Calm3,Cyba,Hsp90aa1,Pak2	8/100
1_Member	KEGG Pathway	mmu04915	Estrogen signaling pathway - Mus musculus (house mouse)	-5.19545	-2.77661	12313,12314,12315,14281,14678,14683,15516,15519,16476	Calm1,Calm2,Calm3,Fos,Gnai2,Gnas,Hsp90ab1,Hsp90aa1,Jun	9/133
1_Member	Reactome Gene Sets	R-MMU-5218920	VEGFR2 mediated vascular permeability	-5.16441	-2.76105	12313,12314,12315,15519,224105	Calm1,Calm2,Calm3,Hsp90aa1,Pak2	5/28
1_Member	GO Biological Processes	GO:0051051	negative regulation of transport	-5.0915	-2.71146	11747,12257,12313,12314,12315,14678,15289,18245,20377,22166,22627,22630,53378,57320,65113,67704,229521	Anxa5,Tspo,Calm1,Calm2,Calm3,Gnai2,Hmgb1,Oaz1,Sfrp1,Txn1,Ywhae,Ywhaq,Sdcbp,Park7,Ndfip1,1810037I17Rik,Syt11	17/497
1_Member	GO Biological Processes	GO:1901020	negative regulation of calcium ion transmembrane transporter activity	-5.08566	-2.71146	12313,12314,12315,22627,67704	Calm1,Calm2,Calm3,Ywhae,1810037I17Rik	5/29
1_Member	KEGG Pathway	mmu04971	Gastric acid secretion - Mus musculus (house mouse)	-5.06921	-2.70615	11461,11928,12313,12314,12315,14678,14683	Actb,Atp1a1,Calm1,Calm2,Calm3,Gnai2,Gnas	7/75
1_Member	GO Biological Processes	GO:0051342	regulation of cyclic-nucleotide phosphodiesterase activity	-5.04652	-2.7049	12313,12314,12315	Calm1,Calm2,Calm3	3/5
1_Member	Reactome Gene Sets	R-MMU-111932	CaMK IV-mediated phosphorylation of CREB	-5.04652	-2.7049	12313,12314,12315	Calm1,Calm2,Calm3	3/5
1_Member	Reactome Gene Sets	R-MMU-442729	CREB1 phosphorylation through the activation of CaMKII/CaMKK/CaMKIV cascasde	-5.04652	-2.7049	12313,12314,12315	Calm1,Calm2,Calm3	3/5
1_Member	KEGG Pathway	mmu05417	Lipid and atherosclerosis - Mus musculus (house mouse)	-5.0302	-2.70401	11848,12313,12314,12315,13057,14281,15512,15516,15519,16476,68652	Rhoa,Calm1,Calm2,Calm3,Cyba,Fos,Hspa2,Hsp90ab1,Hsp90aa1,Jun,Tab2	11/216
1_Member	Reactome Gene Sets	R-MMU-5578775	Ion homeostasis	-4.95287	-2.66691	11928,12313,12314,12315,56188,59095	Atp1a1,Calm1,Calm2,Calm3,Fxyd1,Fxyd6	6/52
1_Member	Reactome Gene Sets	R-MMU-445355	Smooth Muscle Contraction	-4.93697	-2.66691	12313,12314,12315,17904,224105	Calm1,Calm2,Calm3,Myl6,Pak2	5/31
1_Member	GO Biological Processes	GO:0034762	regulation of transmembrane transport	-4.93496	-2.66691	11461,11820,12313,12314,12315,13057,13167,15512,18245,22627,22630,54208,56188,57320,59095,67704,105727	Actb,App,Calm1,Calm2,Calm3,Cyba,Dbi,Hspa2,Oaz1,Ywhae,Ywhaq,Arl6ip1,Fxyd1,Park7,Fxyd6,1810037I17Rik,Slc38a1	17/511
1_Member	GO Biological Processes	GO:0022898	regulation of transmembrane transporter activity	-4.88175	-2.63919	11461,11820,12313,12314,12315,15512,22627,56188,57320,59095,67704	Actb,App,Calm1,Calm2,Calm3,Hspa2,Ywhae,Fxyd1,Park7,Fxyd6,1810037I17Rik	11/224
1_Member	Reactome Gene Sets	R-MMU-936837	Ion transport by P-type ATPases	-4.85657	-2.6293	11928,12313,12314,12315,56188,59095	Atp1a1,Calm1,Calm2,Calm3,Fxyd1,Fxyd6	6/54
1_Member	GO Biological Processes	GO:0035303	regulation of dephosphorylation	-4.84878	-2.62781	12313,12314,12315,22627,59046,68943,107895,268373	Calm1,Calm2,Calm3,Ywhae,Arpp19,Pink1,Mgat5,Ppia	8/112
1_Member	Reactome Gene Sets	R-MMU-111957	Cam-PDE 1 activation	-4.74862	-2.55239	12313,12314,12315	Calm1,Calm2,Calm3	3/6
1_Member	Reactome Gene Sets	R-MMU-9619229	Activation of RAC1 downstream of NMDARs	-4.74862	-2.55239	12313,12314,12315	Calm1,Calm2,Calm3	3/6
1_Member	Reactome Gene Sets	R-MMU-397014	Muscle contraction	-4.70457	-2.51942	11928,12313,12314,12315,17904,22352,56188,59095,224105	Atp1a1,Calm1,Calm2,Calm3,Myl6,Vim,Fxyd1,Fxyd6,Pak2	9/153
1_Member	KEGG Pathway	mmu05170	Human immunodeficiency virus 1 infection - Mus musculus (house mouse)	-4.65391	-2.48313	12313,12314,12315,14281,14678,14707,16476,21402,67673,68652,224105	Calm1,Calm2,Calm3,Fos,Gnai2,Gng5,Jun,Skp1,Elob,Tab2,Pak2	11/237
1_Member	GO Biological Processes	GO:0010959	regulation of metal ion transport	-4.63959	-2.47233	11848,11928,12257,12313,12314,12315,13057,13167,14678,14683,15512,22627,56188,59095,67704	Rhoa,Atp1a1,Tspo,Calm1,Calm2,Calm3,Cyba,Dbi,Gnai2,Gnas,Hspa2,Ywhae,Fxyd1,Fxyd6,1810037I17Rik	15/431
1_Member	KEGG Pathway	mmu04114	Oocyte meiosis - Mus musculus (house mouse)	-4.60424	-2.45076	12313,12314,12315,19046,21402,22627,22630,22631	Calm1,Calm2,Calm3,Ppp1cb,Skp1,Ywhae,Ywhaq,Ywhaz	8/121
1_Member	KEGG Pathway	mmu04722	Neurotrophin signaling pathway - Mus musculus (house mouse)	-4.60424	-2.45076	11848,12313,12314,12315,16476,18212,22627,94275	Rhoa,Calm1,Calm2,Calm3,Jun,Ntrk2,Ywhae,Maged1	8/121
1_Member	Reactome Gene Sets	R-MMU-8876725	Protein methylation	-4.51936	-2.40032	12313,12314,12315,13627	Calm1,Calm2,Calm3,Eef1a1	4/19
1_Member	GO Biological Processes	GO:0060316	positive regulation of ryanodine-sensitive calcium-release channel activity	-4.50872	-2.40032	12313,12314,12315	Calm1,Calm2,Calm3	3/7
1_Member	Reactome Gene Sets	R-MMU-5607763	CLEC7A (Dectin-1) induces NFAT activation	-4.50872	-2.40032	12313,12314,12315	Calm1,Calm2,Calm3	3/7
1_Member	GO Biological Processes	GO:0000086	G2/M transition of mitotic cell cycle	-4.37987	-2.29527	11820,12313,12314,12315,59046	App,Calm1,Calm2,Calm3,Arpp19	5/40
1_Member	Reactome Gene Sets	R-MMU-8978934	Metabolism of cofactors	-4.33731	-2.26711	12313,12314,12315,15519	Calm1,Calm2,Calm3,Hsp90aa1	4/21
1_Member	Reactome Gene Sets	R-MMU-9006934	Signaling by Receptor Tyrosine Kinases	-4.31026	-2.24844	11461,11773,11848,12313,12314,12315,13057,15519,18212,21828,22187,66144,69833,224105	Actb,Ap2m1,Rhoa,Calm1,Calm2,Calm3,Cyba,Hsp90aa1,Ntrk2,Thbs4,Ubb,Atp6v1f,Polr2f,Pak2	14/407
1_Member	KEGG Pathway	mmu04713	Circadian entrainment - Mus musculus (house mouse)	-4.30797	-2.24844	12313,12314,12315,14281,14678,14683,14707	Calm1,Calm2,Calm3,Fos,Gnai2,Gnas,Gng5	7/98
1_Member	Reactome Gene Sets	R-MMU-2025928	Calcineurin activates NFAT	-4.30773	-2.24844	12313,12314,12315	Calm1,Calm2,Calm3	3/8
1_Member	GO Biological Processes	GO:1901019	regulation of calcium ion transmembrane transporter activity	-4.27856	-2.22739	12313,12314,12315,15512,22627,67704	Calm1,Calm2,Calm3,Hspa2,Ywhae,1810037I17Rik	6/68
1_Member	KEGG Pathway	mmu04728	Dopaminergic synapse - Mus musculus (house mouse)	-4.26341	-2.21756	12313,12314,12315,14281,14678,14683,14707,19046	Calm1,Calm2,Calm3,Fos,Gnai2,Gnas,Gng5,Ppp1cb	8/135
1_Member	Reactome Gene Sets	R-MMU-9009391	Extra-nuclear estrogen signaling	-4.24256	-2.21533	12313,12314,12315,14678,14707,15519	Calm1,Calm2,Calm3,Gnai2,Gng5,Hsp90aa1	6/69
1_Member	GO Biological Processes	GO:0035307	positive regulation of protein dephosphorylation	-4.22495	-2.20395	12313,12314,12315,68943,268373	Calm1,Calm2,Calm3,Pink1,Ppia	5/43
1_Member	GO Biological Processes	GO:0034765	regulation of monoatomic ion transmembrane transport	-4.17996	-2.17407	11820,12313,12314,12315,13057,13167,15512,22627,22630,56188,57320,59095,67704	App,Calm1,Calm2,Calm3,Cyba,Dbi,Hspa2,Ywhae,Ywhaq,Fxyd1,Park7,Fxyd6,1810037I17Rik	13/366
1_Member	GO Biological Processes	GO:0044057	regulation of system process	-4.17876	-2.17407	11820,11848,11928,12257,12313,12314,12315,13057,13731,14683,14790,16011,20193,21833,23980,56188,78896,227753	App,Rhoa,Atp1a1,Tspo,Calm1,Calm2,Calm3,Cyba,Emp2,Gnas,Grcc10,Igfbp5,S100a1,Thra,Pebp1,Fxyd1,Ecrg4,Gsn	18/646
1_Member	GO Biological Processes	GO:0032410	negative regulation of transporter activity	-4.17231	-2.17407	12313,12314,12315,22627,65113,67704	Calm1,Calm2,Calm3,Ywhae,Ndfip1,1810037I17Rik	6/71
1_Member	GO Biological Processes	GO:0044839	cell cycle G2/M phase transition	-4.12827	-2.14404	11820,12313,12314,12315,59046	App,Calm1,Calm2,Calm3,Arpp19	5/45
1_Member	GO Biological Processes	GO:0051924	regulation of calcium ion transport	-4.02665	-2.07345	11848,12257,12313,12314,12315,13057,13167,14678,15512,22627,67704	Rhoa,Tspo,Calm1,Calm2,Calm3,Cyba,Dbi,Gnai2,Hspa2,Ywhae,1810037I17Rik	11/278
1_Member	GO Biological Processes	GO:1904062	regulation of monoatomic cation transmembrane transport	-4.01954	-2.0706	11820,12313,12314,12315,13057,13167,15512,22627,56188,57320,59095,67704	App,Calm1,Calm2,Calm3,Cyba,Dbi,Hspa2,Ywhae,Fxyd1,Park7,Fxyd6,1810037I17Rik	12/328
1_Member	Reactome Gene Sets	R-MMU-451306	Ionotropic activity of kainate receptors	-3.983	-2.04659	12313,12314,12315	Calm1,Calm2,Calm3	3/10
1_Member	Reactome Gene Sets	R-MMU-451308	Activation of Ca-permeable Kainate Receptor	-3.983	-2.04659	12313,12314,12315	Calm1,Calm2,Calm3	3/10
1_Member	Reactome Gene Sets	R-MMU-9648002	RAS processing	-3.88998	-1.97368	12313,12314,12315,22187	Calm1,Calm2,Calm3,Ubb	4/27
1_Member	GO Biological Processes	GO:0005513	detection of calcium ion	-3.84783	-1.93932	12313,12314,12315	Calm1,Calm2,Calm3	3/11
1_Member	KEGG Pathway	mmu04261	Adrenergic signaling in cardiomyocytes - Mus musculus (house mouse)	-3.82401	-1.91743	11928,12313,12314,12315,14678,14683,19046,58200	Atp1a1,Calm1,Calm2,Calm3,Gnai2,Gnas,Ppp1cb,Ppp1r1a	8/156
1_Member	GO Biological Processes	GO:1903170	negative regulation of calcium ion transmembrane transport	-3.78483	-1.89335	12313,12314,12315,22627,67704	Calm1,Calm2,Calm3,Ywhae,1810037I17Rik	5/53
1_Member	Reactome Gene Sets	R-MMU-425561	Sodium/Calcium exchangers	-3.72602	-1.84554	12313,12314,12315	Calm1,Calm2,Calm3	3/12
1_Member	GO Biological Processes	GO:0035306	positive regulation of dephosphorylation	-3.70808	-1.83306	12313,12314,12315,68943,268373	Calm1,Calm2,Calm3,Pink1,Ppia	5/55
1_Member	Reactome Gene Sets	R-MMU-451326	Activation of kainate receptors upon glutamate binding	-3.70636	-1.83306	12313,12314,12315,14707	Calm1,Calm2,Calm3,Gng5	4/30
1_Member	GO Biological Processes	GO:1901021	positive regulation of calcium ion transmembrane transporter activity	-3.64967	-1.7921	12313,12314,12315,15512	Calm1,Calm2,Calm3,Hspa2	4/31
1_Member	Reactome Gene Sets	R-MMU-983712	Ion channel transport	-3.60386	-1.75981	11928,12313,12314,12315,22187,56188,59095,66144	Atp1a1,Calm1,Calm2,Calm3,Ubb,Fxyd1,Fxyd6,Atp6v1f	8/168
1_Member	GO Biological Processes	GO:0006942	regulation of striated muscle contraction	-3.60059	-1.75838	11928,12313,12314,12315,14790,56188	Atp1a1,Calm1,Calm2,Calm3,Grcc10,Fxyd1	6/90
1_Member	GO Biological Processes	GO:0032412	regulation of monoatomic ion transmembrane transporter activity	-3.58407	-1.75151	11820,12313,12314,12315,15512,22627,56188,59095,67704	App,Calm1,Calm2,Calm3,Hspa2,Ywhae,Fxyd1,Fxyd6,1810037I17Rik	9/214
1_Member	Reactome Gene Sets	R-MMU-111931	PKA-mediated phosphorylation of CREB	-3.51359	-1.70161	12313,12314,12315	Calm1,Calm2,Calm3	3/14
1_Member	Reactome Gene Sets	R-MMU-163615	PKA activation	-3.51359	-1.70161	12313,12314,12315	Calm1,Calm2,Calm3	3/14
1_Member	Reactome Gene Sets	R-MMU-418359	Reduction of cytosolic Ca++ levels	-3.51359	-1.70161	12313,12314,12315	Calm1,Calm2,Calm3	3/14
1_Member	Reactome Gene Sets	R-MMU-70221	Glycogen breakdown (glycogenolysis)	-3.51359	-1.70161	12313,12314,12315	Calm1,Calm2,Calm3	3/14
1_Member	Reactome Gene Sets	R-MMU-5673000	RAF activation	-3.49112	-1.68222	12313,12314,12315,19046	Calm1,Calm2,Calm3,Ppp1cb	4/34
1_Member	GO Biological Processes	GO:1903522	regulation of blood circulation	-3.47927	-1.6719	11820,11848,11928,12313,12314,12315,20193,21833,23980,56188	App,Rhoa,Atp1a1,Calm1,Calm2,Calm3,S100a1,Thra,Pebp1,Fxyd1	10/270
1_Member	Reactome Gene Sets	R-MMU-438064	Post NMDA receptor activation events	-3.4198	-1.63034	12313,12314,12315	Calm1,Calm2,Calm3	3/15
1_Member	GO Biological Processes	GO:0034763	negative regulation of transmembrane transport	-3.41974	-1.63034	12313,12314,12315,18245,22627,22630,67704	Calm1,Calm2,Calm3,Oaz1,Ywhae,Ywhaq,1810037I17Rik	7/136
1_Member	GO Biological Processes	GO:0044772	mitotic cell cycle phase transition	-3.41974	-1.63034	11820,12313,12314,12315,15904,59046,67628	App,Calm1,Calm2,Calm3,Id4,Arpp19,Anp32b	7/136
1_Member	GO Biological Processes	GO:0000278	mitotic cell cycle	-3.4023	-1.61691	11820,11848,11852,12313,12314,12315,15904,18221,22142,22143,56350,59046,67628,68592,76959	App,Rhoa,Rhob,Calm1,Calm2,Calm3,Id4,Nudc,Tuba1a,Tuba1b,Arl3,Arpp19,Anp32b,Syf2,Chmp5	15/558
1_Member	Reactome Gene Sets	R-MMU-5576891	Cardiac conduction	-3.40048	-1.61691	11928,12313,12314,12315,56188,59095	Atp1a1,Calm1,Calm2,Calm3,Fxyd1,Fxyd6	6/98
1_Member	GO Biological Processes	GO:0032413	negative regulation of ion transmembrane transporter activity	-3.39805	-1.61593	12313,12314,12315,22627,67704	Calm1,Calm2,Calm3,Ywhae,1810037I17Rik	5/64
1_Member	GO Biological Processes	GO:0034766	negative regulation of monoatomic ion transmembrane transport	-3.35344	-1.57562	12313,12314,12315,22627,22630,67704	Calm1,Calm2,Calm3,Ywhae,Ywhaq,1810037I17Rik	6/100
1_Member	GO Biological Processes	GO:1903169	regulation of calcium ion transmembrane transport	-3.33867	-1.56512	12313,12314,12315,13057,13167,15512,22627,67704	Calm1,Calm2,Calm3,Cyba,Dbi,Hspa2,Ywhae,1810037I17Rik	8/184
1_Member	Reactome Gene Sets	R-MMU-111885	Opioid Signalling	-3.30564	-1.54558	12313,12314,12315,14678,14707	Calm1,Calm2,Calm3,Gnai2,Gng5	5/67
1_Member	KEGG Pathway	mmu04720	Long-term potentiation - Mus musculus (house mouse)	-3.30564	-1.54558	12313,12314,12315,19046,58200	Calm1,Calm2,Calm3,Ppp1cb,Ppp1r1a	5/67
1_Member	Reactome Gene Sets	R-MMU-112040	G-protein mediated events	-3.30248	-1.54558	12313,12314,12315,14678	Calm1,Calm2,Calm3,Gnai2	4/38
1_Member	KEGG Pathway	mmu04270	Vascular smooth muscle contraction - Mus musculus (house mouse)	-3.27047	-1.52032	11848,12313,12314,12315,14683,17904,19046	Rhoa,Calm1,Calm2,Calm3,Gnas,Myl6,Ppp1cb	7/144
1_Member	GO Biological Processes	GO:0032516	positive regulation of phosphoprotein phosphatase activity	-3.25155	-1.50673	12313,12314,12315	Calm1,Calm2,Calm3	3/17
1_Member	GO Biological Processes	GO:0051926	negative regulation of calcium ion transport	-3.18954	-1.45519	12313,12314,12315,22627,67704	Calm1,Calm2,Calm3,Ywhae,1810037I17Rik	5/71
1_Member	GO Biological Processes	GO:0060314	regulation of ryanodine-sensitive calcium-release channel activity	-3.17549	-1.45009	12313,12314,12315	Calm1,Calm2,Calm3	3/18
1_Member	Reactome Gene Sets	R-MMU-8982491	Glycogen metabolism	-3.17549	-1.45009	12313,12314,12315	Calm1,Calm2,Calm3	3/18
1_Member	GO Biological Processes	GO:0044770	cell cycle phase transition	-3.165	-1.44366	11820,12313,12314,12315,15904,59046,67628	App,Calm1,Calm2,Calm3,Id4,Arpp19,Anp32b	7/150
1_Member	GO Biological Processes	GO:0055117	regulation of cardiac muscle contraction	-3.16169	-1.44366	11928,12313,12314,12315,56188	Atp1a1,Calm1,Calm2,Calm3,Fxyd1	5/72
1_Member	GO Biological Processes	GO:0008016	regulation of heart contraction	-3.15797	-1.44366	11928,12313,12314,12315,20193,21833,23980,56188	Atp1a1,Calm1,Calm2,Calm3,S100a1,Thra,Pebp1,Fxyd1	8/196
1_Member	GO Biological Processes	GO:0051281	positive regulation of release of sequestered calcium ion into cytosol	-3.13487	-1.427	12313,12314,12315,13167	Calm1,Calm2,Calm3,Dbi	4/42
1_Member	Reactome Gene Sets	R-MMU-418346	Platelet homeostasis	-3.13429	-1.427	12313,12314,12315,14683,14707	Calm1,Calm2,Calm3,Gnas,Gng5	5/73
1_Member	GO Biological Processes	GO:0043666	regulation of phosphoprotein phosphatase activity	-3.09576	-1.39855	12313,12314,12315,107895	Calm1,Calm2,Calm3,Mgat5	4/43
1_Member	Reactome Gene Sets	R-MMU-4086398	Ca2+ pathway	-3.05766	-1.36635	12313,12314,12315,14707	Calm1,Calm2,Calm3,Gng5	4/44
1_Member	KEGG Pathway	mmu04924	Renin secretion - Mus musculus (house mouse)	-3.05461	-1.36563	12313,12314,12315,14678,14683	Calm1,Calm2,Calm3,Gnai2,Gnas	5/76
1_Member	GO Biological Processes	GO:1903047	mitotic cell cycle process	-2.9333	-1.267	11820,11848,11852,12313,12314,12315,15904,18221,56350,59046,67628,68592,76959	App,Rhoa,Rhob,Calm1,Calm2,Calm3,Id4,Nudc,Arl3,Arpp19,Anp32b,Syf2,Chmp5	13/494
1_Member	GO Biological Processes	GO:0051279	regulation of release of sequestered calcium ion into cytosol	-2.9296	-1.26661	12313,12314,12315,13057,13167	Calm1,Calm2,Calm3,Cyba,Dbi	5/81
1_Member	GO Biological Processes	GO:0090257	regulation of muscle system process	-2.91826	-1.25846	11848,11928,12313,12314,12315,14790,16011,56188,227753	Rhoa,Atp1a1,Calm1,Calm2,Calm3,Grcc10,Igfbp5,Fxyd1,Gsn	9/265
1_Member	Reactome Gene Sets	R-MMU-438066	Unblocking of NMDA receptors, glutamate binding and activation	-2.91212	-1.25605	12313,12314,12315	Calm1,Calm2,Calm3	3/22
1_Member	KEGG Pathway	mmu04015	Rap1 signaling pathway - Mus musculus (house mouse)	-2.91171	-1.25605	11461,11848,12313,12314,12315,14678,14683,15901	Actb,Rhoa,Calm1,Calm2,Calm3,Gnai2,Gnas,Id1	8/214
1_Member	GO Biological Processes	GO:0006937	regulation of muscle contraction	-2.89234	-1.24017	11848,11928,12313,12314,12315,14790,56188	Rhoa,Atp1a1,Calm1,Calm2,Calm3,Grcc10,Fxyd1	7/167
1_Member	GO Biological Processes	GO:0010880	regulation of release of sequestered calcium ion into cytosol by sarcoplasmic reticulum	-2.85453	-1.20874	12313,12314,12315	Calm1,Calm2,Calm3	3/23
1_Member	Reactome Gene Sets	R-MMU-111933	Calmodulin induced events	-2.85453	-1.20874	12313,12314,12315	Calm1,Calm2,Calm3	3/23
1_Member	Reactome Gene Sets	R-MMU-111997	CaM pathway	-2.85453	-1.20874	12313,12314,12315	Calm1,Calm2,Calm3	3/23
1_Member	KEGG Pathway	mmu05167	Kaposi sarcoma-associated herpesvirus infection - Mus musculus (house mouse)	-2.82303	-1.18867	12313,12314,12315,14281,14707,16476,22187,66734	Calm1,Calm2,Calm3,Fos,Gng5,Jun,Ubb,Map1lc3a	8/221
1_Member	KEGG Pathway	mmu04022	cGMP-PKG signaling pathway - Mus musculus (house mouse)	-2.81867	-1.18637	11848,11928,12313,12314,12315,14678,19046	Rhoa,Atp1a1,Calm1,Calm2,Calm3,Gnai2,Ppp1cb	7/172
1_Member	KEGG Pathway	mmu04970	Salivary secretion - Mus musculus (house mouse)	-2.8133	-1.18507	11928,12313,12314,12315,14683	Atp1a1,Calm1,Calm2,Calm3,Gnas	5/86
1_Member	Reactome Gene Sets	R-MMU-1489509	DAG and IP3 signaling	-2.79965	-1.17344	12313,12314,12315	Calm1,Calm2,Calm3	3/24
1_Member	GO Biological Processes	GO:0032411	positive regulation of transporter activity	-2.79099	-1.16879	12313,12314,12315,15512,57320	Calm1,Calm2,Calm3,Hspa2,Park7	5/87
1_Member	Reactome Gene Sets	R-MMU-111996	Ca-dependent events	-2.74724	-1.13686	12313,12314,12315	Calm1,Calm2,Calm3	3/25
1_Member	GO Biological Processes	GO:1904063	negative regulation of cation transmembrane transport	-2.72584	-1.12044	12313,12314,12315,22627,67704	Calm1,Calm2,Calm3,Ywhae,1810037I17Rik	5/90
1_Member	KEGG Pathway	mmu04912	GnRH signaling pathway - Mus musculus (house mouse)	-2.72584	-1.12044	12313,12314,12315,14683,16476	Calm1,Calm2,Calm3,Gnas,Jun	5/90
1_Member	Reactome Gene Sets	R-MMU-418360	Platelet calcium homeostasis	-2.69711	-1.10528	12313,12314,12315	Calm1,Calm2,Calm3	3/26
1_Member	KEGG Pathway	mmu04218	Cellular senescence - Mus musculus (house mouse)	-2.69265	-1.10528	12192,12313,12314,12315,18412,19046,23882	Zfp36l1,Calm1,Calm2,Calm3,Sqstm1,Ppp1cb,Gadd45g	7/181
1_Member	Reactome Gene Sets	R-MMU-112314	Neurotransmitter receptors and postsynaptic signal transmission	-2.65963	-1.08378	11773,12313,12314,12315,14678,14707	Ap2m1,Calm1,Calm2,Calm3,Gnai2,Gng5	6/136
1_Member	GO Biological Processes	GO:0010922	positive regulation of phosphatase activity	-2.64906	-1.08122	12313,12314,12315	Calm1,Calm2,Calm3	3/27
1_Member	Reactome Gene Sets	R-MMU-1855204	Synthesis of IP3 and IP4 in the cytosol	-2.64906	-1.08122	12313,12314,12315	Calm1,Calm2,Calm3	3/27
1_Member	KEGG Pathway	mmu04744	Phototransduction - Mus musculus (house mouse)	-2.64906	-1.08122	12313,12314,12315	Calm1,Calm2,Calm3	3/27
1_Member	KEGG Pathway	mmu04371	Apelin signaling pathway - Mus musculus (house mouse)	-2.64365	-1.07668	12313,12314,12315,14678,14707,66734	Calm1,Calm2,Calm3,Gnai2,Gng5,Map1lc3a	6/137
1_Member	GO Biological Processes	GO:0051928	positive regulation of calcium ion transport	-2.62781	-1.06955	12257,12313,12314,12315,13167,15512	Tspo,Calm1,Calm2,Calm3,Dbi,Hspa2	6/138
1_Member	Reactome Gene Sets	R-MMU-2514859	Inactivation, recovery and regulation of the phototransduction cascade	-2.60295	-1.05908	12313,12314,12315	Calm1,Calm2,Calm3	3/28
1_Member	Reactome Gene Sets	R-MMU-2871809	FCERI mediated Ca+2 mobilization	-2.60295	-1.05908	12313,12314,12315	Calm1,Calm2,Calm3	3/28
1_Member	GO Biological Processes	GO:0032465	regulation of cytokinesis	-2.60294	-1.05908	11848,12313,12314,12315,26370	Rhoa,Calm1,Calm2,Calm3,Cetn2	5/96
1_Member	GO Biological Processes	GO:1904427	positive regulation of calcium ion transmembrane transport	-2.60294	-1.05908	12313,12314,12315,13167,15512	Calm1,Calm2,Calm3,Dbi,Hspa2	5/96
1_Member	GO Biological Processes	GO:0043270	positive regulation of monoatomic ion transport	-2.58866	-1.04564	12257,12313,12314,12315,13167,14683,15512,56188	Tspo,Calm1,Calm2,Calm3,Dbi,Gnas,Hspa2,Fxyd1	8/241
1_Member	GO Biological Processes	GO:0034764	positive regulation of transmembrane transport	-2.56664	-1.02615	12313,12314,12315,13167,15512,54208,56188,105727	Calm1,Calm2,Calm3,Dbi,Hspa2,Arl6ip1,Fxyd1,Slc38a1	8/243
1_Member	GO Biological Processes	GO:0043271	negative regulation of monoatomic ion transport	-2.56585	-1.02615	12313,12314,12315,22627,22630,67704	Calm1,Calm2,Calm3,Ywhae,Ywhaq,1810037I17Rik	6/142
1_Member	Reactome Gene Sets	R-MMU-2514856	The phototransduction cascade	-2.55862	-1.02498	12313,12314,12315	Calm1,Calm2,Calm3	3/29
1_Member	KEGG Pathway	mmu04916	Melanogenesis - Mus musculus (house mouse)	-2.52598	-1.00328	12313,12314,12315,14678,14683	Calm1,Calm2,Calm3,Gnai2,Gnas	5/100
1_Member	KEGG Pathway	mmu04925	Aldosterone synthesis and secretion - Mus musculus (house mouse)	-2.48888	-0.976373	11928,12313,12314,12315,14683	Atp1a1,Calm1,Calm2,Calm3,Gnas	5/102
1_Member	Reactome Gene Sets	R-MMU-112315	Transmission across Chemical Synapses	-2.46312	-0.958436	11773,12313,12314,12315,14678,14707,105727	Ap2m1,Calm1,Calm2,Calm3,Gnai2,Gng5,Slc38a1	7/199
1_Member	GO Biological Processes	GO:0010921	regulation of phosphatase activity	-2.45305	-0.951271	12313,12314,12315,107895	Calm1,Calm2,Calm3,Mgat5	4/64
1_Member	GO Biological Processes	GO:1904064	positive regulation of cation transmembrane transport	-2.40612	-0.916076	12313,12314,12315,13167,15512,56188	Calm1,Calm2,Calm3,Dbi,Hspa2,Fxyd1	6/153
1_Member	Reactome Gene Sets	R-MMU-112043	PLC beta mediated events	-2.39692	-0.911472	12313,12314,12315	Calm1,Calm2,Calm3	3/33
1_Member	WikiPathways	WP317	Glycogen metabolism	-2.3599	-0.883821	12313,12314,12315	Calm1,Calm2,Calm3	3/34
1_Member	GO Biological Processes	GO:2001258	negative regulation of cation channel activity	-2.32407	-0.857171	12313,12314,12315	Calm1,Calm2,Calm3	3/35
1_Member	Reactome Gene Sets	R-MMU-442755	Activation of NMDA receptors and postsynaptic events	-2.32407	-0.857171	12313,12314,12315	Calm1,Calm2,Calm3	3/35
1_Member	KEGG Pathway	mmu04625	C-type lectin receptor signaling pathway - Mus musculus (house mouse)	-2.31569	-0.849958	11848,12313,12314,12315,16476	Rhoa,Calm1,Calm2,Calm3,Jun	5/112
1_Member	KEGG Pathway	mmu05214	Glioma - Mus musculus (house mouse)	-2.22783	-0.790156	12313,12314,12315,23882	Calm1,Calm2,Calm3,Gadd45g	4/74
1_Member	GO Biological Processes	GO:0034767	positive regulation of monoatomic ion transmembrane transport	-2.19807	-0.77307	12313,12314,12315,13167,15512,56188	Calm1,Calm2,Calm3,Dbi,Hspa2,Fxyd1	6/169
1_Member	GO Biological Processes	GO:0032414	positive regulation of ion transmembrane transporter activity	-2.09049	-0.690133	12313,12314,12315,15512	Calm1,Calm2,Calm3,Hspa2	4/81
1_Member	KEGG Pathway	mmu04750	Inflammatory mediator regulation of TRP channels - Mus musculus (house mouse)	-2.08863	-0.688878	12313,12314,12315,14683,19046	Calm1,Calm2,Calm3,Gnas,Ppp1cb	5/127
1_Member	KEGG Pathway	mmu04014	Ras signaling pathway - Mus musculus (house mouse)	-2.07667	-0.678703	11848,12313,12314,12315,14707,18212,224105	Rhoa,Calm1,Calm2,Calm3,Gng5,Ntrk2,Pak2	7/235
1_Member	GO Biological Processes	GO:0051345	positive regulation of hydrolase activity	-2.06575	-0.668381	11820,11848,12313,12314,12315,14683,15289,19186,20194,67628,227753	App,Rhoa,Calm1,Calm2,Calm3,Gnas,Hmgb1,Psme1,S100a10,Anp32b,Gsn	11/488
2_Summary	Reactome Gene Sets	R-MMU-1632852	Macroautophagy	-8.6518	-5.09008	18412,22142,22143,22187,22352,56486,57320,57436,66169,66734,68943,93739,12177,16476,11848,13057,15516,15519,22166,22627,67955,68652,12313,76959,12759,15289,229521,227753,11983,14004,14630,17118,14678,14707,105727,15512,11928,14281,20682,22631	Sqstm1,Tuba1a,Tuba1b,Ubb,Vim,Gabarap,Park7,Gabarapl1,Tomm7,Map1lc3a,Pink1,Gabarapl2,Bnip3l,Jun,Rhoa,Cyba,Hsp90ab1,Hsp90aa1,Txn1,Ywhae,Sugt1,Tab2,Calm1,Chmp5,Clu,Hmgb1,Syt11,Gsn,Atp5if1,Chchd2,Gclm,Marcks,Gnai2,Gng5,Slc38a1,Hspa2,Atp1a1,Fos,Sox9,Ywhaz	40/-
2_Member	Reactome Gene Sets	R-MMU-1632852	Macroautophagy	-8.6518	-5.09008	18412,22142,22143,22187,22352,56486,57320,57436,66169,66734,68943,93739	Sqstm1,Tuba1a,Tuba1b,Ubb,Vim,Gabarap,Park7,Gabarapl1,Tomm7,Map1lc3a,Pink1,Gabarapl2	12/120
2_Member	Reactome Gene Sets	R-MMU-9612973	Autophagy	-8.6518	-5.09008	18412,22142,22143,22187,22352,56486,57320,57436,66169,66734,68943,93739	Sqstm1,Tuba1a,Tuba1b,Ubb,Vim,Gabarap,Park7,Gabarapl1,Tomm7,Map1lc3a,Pink1,Gabarapl2	12/120
2_Member	Reactome Gene Sets	R-MMU-9663891	Selective autophagy	-7.87777	-4.57132	18412,22142,22143,22187,22352,57320,66169,66734,68943	Sqstm1,Tuba1a,Tuba1b,Ubb,Vim,Park7,Tomm7,Map1lc3a,Pink1	9/65
2_Member	KEGG Pathway	mmu04137	Mitophagy - animal - Mus musculus (house mouse)	-7.34259	-4.22802	12177,16476,18412,22187,56486,57436,66169,66734,68943,93739	Bnip3l,Jun,Sqstm1,Ubb,Gabarap,Gabarapl1,Tomm7,Map1lc3a,Pink1,Gabarapl2	10/99
2_Member	KEGG Pathway	mmu04621	NOD-like receptor signaling pathway - Mus musculus (house mouse)	-6.66988	-3.68795	11848,13057,15516,15519,16476,22166,22627,56486,57436,66734,67955,68652,93739	Rhoa,Cyba,Hsp90ab1,Hsp90aa1,Jun,Txn1,Ywhae,Gabarap,Gabarapl1,Map1lc3a,Sugt1,Tab2,Gabarapl2	13/216
2_Member	GO Biological Processes	GO:0006995	cellular response to nitrogen starvation	-5.97413	-3.28164	56486,57436,66734,93739	Gabarap,Gabarapl1,Map1lc3a,Gabarapl2	4/9
2_Member	GO Biological Processes	GO:0043562	cellular response to nitrogen levels	-5.97413	-3.28164	56486,57436,66734,93739	Gabarap,Gabarapl1,Map1lc3a,Gabarapl2	4/9
2_Member	Reactome Gene Sets	R-MMU-5205685	PINK1-PRKN Mediated Mitophagy	-5.7157	-3.08848	18412,22187,66169,66734,68943	Sqstm1,Ubb,Tomm7,Map1lc3a,Pink1	5/22
2_Member	GO Biological Processes	GO:0097352	autophagosome maturation	-5.38474	-2.9022	12313,56486,57436,66734,76959,93739	Calm1,Gabarap,Gabarapl1,Map1lc3a,Chmp5,Gabarapl2	6/44
2_Member	Reactome Gene Sets	R-MMU-5205647	Mitophagy	-5.08566	-2.71146	18412,22187,66169,66734,68943	Sqstm1,Ubb,Tomm7,Map1lc3a,Pink1	5/29
2_Member	GO Biological Processes	GO:0000422	autophagy of mitochondrion	-4.63244	-2.47002	18412,56486,57436,66734,68943,93739	Sqstm1,Gabarap,Gabarapl1,Map1lc3a,Pink1,Gabarapl2	6/59
2_Member	GO Biological Processes	GO:0006914	autophagy	-4.41814	-2.32477	12313,12759,15289,18412,56486,57320,57436,66734,68943,76959,93739,229521	Calm1,Clu,Hmgb1,Sqstm1,Gabarap,Park7,Gabarapl1,Map1lc3a,Pink1,Chmp5,Gabarapl2,Syt11	12/298
2_Member	GO Biological Processes	GO:0061919	process utilizing autophagic mechanism	-4.41814	-2.32477	12313,12759,15289,18412,56486,57320,57436,66734,68943,76959,93739,229521	Calm1,Clu,Hmgb1,Sqstm1,Gabarap,Park7,Gabarapl1,Map1lc3a,Pink1,Chmp5,Gabarapl2,Syt11	12/298
2_Member	GO Biological Processes	GO:0032984	protein-containing complex disassembly	-4.17366	-2.17407	11848,12313,56486,57436,66734,76959,93739,227753	Rhoa,Calm1,Gabarap,Gabarapl1,Map1lc3a,Chmp5,Gabarapl2,Gsn	8/139
2_Member	GO Biological Processes	GO:0007005	mitochondrion organization	-3.65453	-1.79458	11983,12177,14004,14630,15519,16476,17118,18412,56486,57320,57436,66734,68943,93739	Atp5if1,Bnip3l,Chchd2,Gclm,Hsp90aa1,Jun,Marcks,Sqstm1,Gabarap,Park7,Gabarapl1,Map1lc3a,Pink1,Gabarapl2	14/470
2_Member	KEGG Pathway	mmu04727	GABAergic synapse - Mus musculus (house mouse)	-3.62706	-1.77392	14678,14707,56486,57436,93739,105727	Gnai2,Gng5,Gabarap,Gabarapl1,Gabarapl2,Slc38a1	6/89
2_Member	GO Biological Processes	GO:0022411	cellular component disassembly	-3.50815	-1.69771	11848,12313,15512,18412,56486,57436,66734,68943,76959,93739,227753	Rhoa,Calm1,Hspa2,Sqstm1,Gabarap,Gabarapl1,Map1lc3a,Pink1,Chmp5,Gabarapl2,Gsn	11/319
2_Member	GO Biological Processes	GO:0016236	macroautophagy	-3.40222	-1.61691	12313,18412,56486,57436,66734,68943,76959,93739	Calm1,Sqstm1,Gabarap,Gabarapl1,Map1lc3a,Pink1,Chmp5,Gabarapl2	8/180
2_Member	KEGG Pathway	mmu04140	Autophagy - animal - Mus musculus (house mouse)	-2.90741	-1.2531	15289,18412,22187,56486,57436,66734,93739	Hmgb1,Sqstm1,Ubb,Gabarap,Gabarapl1,Map1lc3a,Gabarapl2	7/166
2_Member	GO Biological Processes	GO:1903008	organelle disassembly	-2.72503	-1.12044	18412,56486,57436,66734,68943,93739	Sqstm1,Gabarap,Gabarapl1,Map1lc3a,Pink1,Gabarapl2	6/132
2_Member	KEGG Pathway	mmu04136	Autophagy - other - Mus musculus (house mouse)	-2.43521	-0.939062	56486,57436,93739	Gabarap,Gabarapl1,Gabarapl2	3/32
2_Member	GO Biological Processes	GO:0071496	cellular response to external stimulus	-2.34225	-0.869018	11928,14281,16476,20682,22631,56486,57436,66734,93739	Atp1a1,Fos,Jun,Sox9,Ywhaz,Gabarap,Gabarapl1,Map1lc3a,Gabarapl2	9/323
2_Member	GO Biological Processes	GO:0000045	autophagosome assembly	-2.16716	-0.752349	56486,57436,66734,93739	Gabarap,Gabarapl1,Map1lc3a,Gabarapl2	4/77
2_Member	GO Biological Processes	GO:0009267	cellular response to starvation	-2.08051	-0.681358	16476,22631,56486,57436,66734,93739	Jun,Ywhaz,Gabarap,Gabarapl1,Map1lc3a,Gabarapl2	6/179
2_Member	GO Biological Processes	GO:1905037	autophagosome organization	-2.0182	-0.627916	56486,57436,66734,93739	Gabarap,Gabarapl1,Map1lc3a,Gabarapl2	4/85
3_Summary	Reactome Gene Sets	R-MMU-2262752	Cellular responses to stress	-8.29448	-4.84768	13057,13627,14281,15512,15516,15519,16476,18412,19186,21402,21672,22142,22143,22166,22187,22627,26444,66144,67673,68024,68196,77605,15078,15081,18221,19046,22630,22631,26370,59046,11950,16579,56350,67126	Cyba,Eef1a1,Fos,Hspa2,Hsp90ab1,Hsp90aa1,Jun,Sqstm1,Psme1,Skp1,Prdx2,Tuba1a,Tuba1b,Txn1,Ubb,Ywhae,Psma7,Atp6v1f,Elob,H2bc4,Hsbp1,H2az2,H3f3a,H3f3b,Nudc,Ppp1cb,Ywhaq,Ywhaz,Cetn2,Arpp19,Atp5pb,Kifap3,Arl3,Atp5f1e	34/-
3_Member	Reactome Gene Sets	R-MMU-2262752	Cellular responses to stress	-8.29448	-4.84768	13057,13627,14281,15512,15516,15519,16476,18412,19186,21402,21672,22142,22143,22166,22187,22627,26444,66144,67673,68024,68196,77605	Cyba,Eef1a1,Fos,Hspa2,Hsp90ab1,Hsp90aa1,Jun,Sqstm1,Psme1,Skp1,Prdx2,Tuba1a,Tuba1b,Txn1,Ubb,Ywhae,Psma7,Atp6v1f,Elob,H2bc4,Hsbp1,H2az2	22/505
3_Member	Reactome Gene Sets	R-MMU-8953897	Cellular responses to stimuli	-8.26327	-4.84768	13057,13627,14281,15512,15516,15519,16476,18412,19186,21402,21672,22142,22143,22166,22187,22627,26444,66144,67673,68024,68196,77605	Cyba,Eef1a1,Fos,Hspa2,Hsp90ab1,Hsp90aa1,Jun,Sqstm1,Psme1,Skp1,Prdx2,Tuba1a,Tuba1b,Txn1,Ubb,Ywhae,Psma7,Atp6v1f,Elob,H2bc4,Hsbp1,H2az2	22/507
3_Member	Reactome Gene Sets	R-MMU-1640170	Cell Cycle	-5.1922	-2.77661	15078,15081,15516,15519,18221,19046,19186,21402,22142,22143,22187,22627,22630,22631,26370,26444,59046,68024,77605	H3f3a,H3f3b,Hsp90ab1,Hsp90aa1,Nudc,Ppp1cb,Psme1,Skp1,Tuba1a,Tuba1b,Ubb,Ywhae,Ywhaq,Ywhaz,Cetn2,Psma7,Arpp19,H2bc4,H2az2	19/596
3_Member	Reactome Gene Sets	R-MMU-69278	Cell Cycle, Mitotic	-4.93496	-2.66691	15078,15081,15516,15519,18221,19046,19186,21402,22142,22143,22187,22627,26370,26444,59046,68024,77605	H3f3a,H3f3b,Hsp90ab1,Hsp90aa1,Nudc,Ppp1cb,Psme1,Skp1,Tuba1a,Tuba1b,Ubb,Ywhae,Cetn2,Psma7,Arpp19,H2bc4,H2az2	17/511
3_Member	Reactome Gene Sets	R-MMU-2565942	Regulation of PLK1 Activity at G2/M Transition	-4.84711	-2.62781	15519,19046,21402,22142,22187,22627,26370	Hsp90aa1,Ppp1cb,Skp1,Tuba1a,Ubb,Ywhae,Cetn2	7/81
3_Member	Reactome Gene Sets	R-MMU-68886	M Phase	-4.46288	-2.36356	15078,15081,15519,18221,19186,22142,22143,22187,22627,26370,26444,59046,68024,77605	H3f3a,H3f3b,Hsp90aa1,Nudc,Psme1,Tuba1a,Tuba1b,Ubb,Ywhae,Cetn2,Psma7,Arpp19,H2bc4,H2az2	14/394
3_Member	Reactome Gene Sets	R-MMU-1852241	Organelle biogenesis and maintenance	-3.61424	-1.76685	11950,15519,16579,22142,22143,22627,26370,56350,67126	Atp5pb,Hsp90aa1,Kifap3,Tuba1a,Tuba1b,Ywhae,Cetn2,Arl3,Atp5f1e	9/212
3_Member	Reactome Gene Sets	R-MMU-380320	Recruitment of NuMA to mitotic centrosomes	-2.83592	-1.19699	15519,22142,22143,22627,26370	Hsp90aa1,Tuba1a,Tuba1b,Ywhae,Cetn2	5/85
3_Member	Reactome Gene Sets	R-MMU-5617833	Cilium Assembly	-2.65241	-1.08122	15519,16579,22142,22143,22627,26370,56350	Hsp90aa1,Kifap3,Tuba1a,Tuba1b,Ywhae,Cetn2,Arl3	7/184
3_Member	Reactome Gene Sets	R-MMU-380259	Loss of Nlp from mitotic centrosomes	-2.42874	-0.934461	15519,22142,22627,26370	Hsp90aa1,Tuba1a,Ywhae,Cetn2	4/65
3_Member	Reactome Gene Sets	R-MMU-380284	Loss of proteins required for interphase microtubule organization from the centrosome	-2.42874	-0.934461	15519,22142,22627,26370	Hsp90aa1,Tuba1a,Ywhae,Cetn2	4/65
3_Member	Reactome Gene Sets	R-MMU-8854518	AURKA Activation by TPX2	-2.35834	-0.883589	15519,22142,22627,26370	Hsp90aa1,Tuba1a,Ywhae,Cetn2	4/68
3_Member	Reactome Gene Sets	R-MMU-380270	Recruitment of mitotic centrosome proteins and complexes	-2.22783	-0.790156	15519,22142,22627,26370	Hsp90aa1,Tuba1a,Ywhae,Cetn2	4/74
3_Member	Reactome Gene Sets	R-MMU-380287	Centrosome maturation	-2.22783	-0.790156	15519,22142,22627,26370	Hsp90aa1,Tuba1a,Ywhae,Cetn2	4/74
3_Member	Reactome Gene Sets	R-MMU-68877	Mitotic Prometaphase	-2.00323	-0.616513	15519,18221,22142,22143,22627,26370	Hsp90aa1,Nudc,Tuba1a,Tuba1b,Ywhae,Cetn2	6/186
4_Summary	Reactome Gene Sets	R-MMU-2454202	Fc epsilon receptor (FCERI) signaling	-7.65446	-4.43516	12313,12314,12315,14281,16476,19186,21402,22187,26444,68652,224105,15516,15519,19046,22142,22143,22627,26370,11773,11848,14707,20682,22631,12330,13057,16579,66141,67673,230904,11928,14319,14683,18002,20502,56188,59095,66144,105727,18412,21672,22166,11461,23980,12192,18221	Calm1,Calm2,Calm3,Fos,Jun,Psme1,Skp1,Ubb,Psma7,Tab2,Pak2,Hsp90ab1,Hsp90aa1,Ppp1cb,Tuba1a,Tuba1b,Ywhae,Cetn2,Ap2m1,Rhoa,Gng5,Sox9,Ywhaz,Canx,Cyba,Kifap3,Ifitm3,Elob,Fbxo2,Atp1a1,Fth1,Gnas,Nedd8,Slc16a2,Fxyd1,Fxyd6,Atp6v1f,Slc38a1,Sqstm1,Prdx2,Txn1,Actb,Pebp1,Zfp36l1,Nudc	45/-
4_Member	Reactome Gene Sets	R-MMU-2454202	Fc epsilon receptor (FCERI) signaling	-7.65446	-4.43516	12313,12314,12315,14281,16476,19186,21402,22187,26444,68652,224105	Calm1,Calm2,Calm3,Fos,Jun,Psme1,Skp1,Ubb,Psma7,Tab2,Pak2	11/118
4_Member	Reactome Gene Sets	R-MMU-69275	G2/M Transition	-5.96125	-3.28034	15516,15519,19046,19186,21402,22142,22143,22187,22627,26370,26444	Hsp90ab1,Hsp90aa1,Ppp1cb,Psme1,Skp1,Tuba1a,Tuba1b,Ubb,Ywhae,Cetn2,Psma7	11/173
4_Member	Reactome Gene Sets	R-MMU-5621481	C-type lectin receptors (CLRs)	-5.94691	-3.27925	12313,12314,12315,19186,21402,22187,26444,68652,224105	Calm1,Calm2,Calm3,Psme1,Skp1,Ubb,Psma7,Tab2,Pak2	9/108
4_Member	Reactome Gene Sets	R-MMU-453274	Mitotic G2-G2/M phases	-5.91205	-3.26414	15516,15519,19046,19186,21402,22142,22143,22187,22627,26370,26444	Hsp90ab1,Hsp90aa1,Ppp1cb,Psme1,Skp1,Tuba1a,Tuba1b,Ubb,Ywhae,Cetn2,Psma7	11/175
4_Member	Reactome Gene Sets	R-MMU-5607764	CLEC7A (Dectin-1) signaling	-5.55715	-2.96856	12313,12314,12315,19186,21402,22187,26444,68652	Calm1,Calm2,Calm3,Psme1,Skp1,Ubb,Psma7,Tab2	8/90
4_Member	Reactome Gene Sets	R-MMU-195721	Signaling by WNT	-5.52745	-2.95485	11773,11848,12313,12314,12315,14707,19186,20682,21402,22187,22631,26444	Ap2m1,Rhoa,Calm1,Calm2,Calm3,Gng5,Psme1,Sox9,Skp1,Ubb,Ywhaz,Psma7	12/231
4_Member	Reactome Gene Sets	R-MMU-3858494	Beta-catenin independent WNT signaling	-5.44551	-2.92882	11773,11848,12313,12314,12315,14707,19186,22187,26444	Ap2m1,Rhoa,Calm1,Calm2,Calm3,Gng5,Psme1,Ubb,Psma7	9/124
4_Member	Reactome Gene Sets	R-MMU-8852276	The role of GTSE1 in G2/M progression after G2 checkpoint	-5.06921	-2.70615	15516,15519,19186,22142,22143,22187,26444	Hsp90ab1,Hsp90aa1,Psme1,Tuba1a,Tuba1b,Ubb,Psma7	7/75
4_Member	Reactome Gene Sets	R-MMU-1168372	Downstream signaling events of B Cell Receptor (BCR)	-5.03082	-2.70401	12313,12314,12315,19186,21402,22187,26444	Calm1,Calm2,Calm3,Psme1,Skp1,Ubb,Psma7	7/76
4_Member	Reactome Gene Sets	R-MMU-1280218	Adaptive Immune System	-4.74943	-2.55239	11773,12313,12314,12315,12330,13057,16579,19186,21402,22142,22143,22187,22631,26444,66141,67673,68652,224105,230904	Ap2m1,Calm1,Calm2,Calm3,Canx,Cyba,Kifap3,Psme1,Skp1,Tuba1a,Tuba1b,Ubb,Ywhaz,Psma7,Ifitm3,Elob,Tab2,Pak2,Fbxo2	19/641
4_Member	Reactome Gene Sets	R-MMU-983705	Signaling by the B Cell Receptor (BCR)	-4.22409	-2.20395	12313,12314,12315,19186,21402,22187,26444	Calm1,Calm2,Calm3,Psme1,Skp1,Ubb,Psma7	7/101
4_Member	Reactome Gene Sets	R-MMU-382551	Transport of small molecules	-4.0858	-2.11505	11773,11928,12313,12314,12315,14319,14683,14707,18002,19186,20502,21402,22187,26444,56188,59095,66144,105727	Ap2m1,Atp1a1,Calm1,Calm2,Calm3,Fth1,Gnas,Gng5,Nedd8,Psme1,Slc16a2,Skp1,Ubb,Psma7,Fxyd1,Fxyd6,Atp6v1f,Slc38a1	18/657
4_Member	Reactome Gene Sets	R-MMU-9711123	Cellular response to chemical stress	-3.76709	-1.87931	13057,18412,19186,21402,21672,22166,22187,26444	Cyba,Sqstm1,Psme1,Skp1,Prdx2,Txn1,Ubb,Psma7	8/159
4_Member	Reactome Gene Sets	R-MMU-917937	Iron uptake and transport	-3.67088	-1.80464	14319,18002,21402,22187,66144	Fth1,Nedd8,Skp1,Ubb,Atp6v1f	5/56
4_Member	Reactome Gene Sets	R-MMU-8878166	Transcriptional regulation by RUNX2	-3.42997	-1.63317	19186,20682,21402,22187,26444	Psme1,Sox9,Skp1,Ubb,Psma7	5/63
4_Member	Reactome Gene Sets	R-MMU-202403	TCR signaling	-3.30749	-1.54558	19186,21402,22187,26444,68652,224105	Psme1,Skp1,Ubb,Psma7,Tab2,Pak2	6/102
4_Member	Reactome Gene Sets	R-MMU-5610787	Hedgehog 'off' state	-3.26259	-1.51378	19186,21402,22142,22143,22187,26444	Psme1,Skp1,Tuba1a,Tuba1b,Ubb,Psma7	6/104
4_Member	Reactome Gene Sets	R-MMU-5683057	MAPK family signaling cascades	-3.16799	-1.44386	11461,12313,12314,12315,19046,19186,22187,23980,26444,224105	Actb,Calm1,Calm2,Calm3,Ppp1cb,Psme1,Ubb,Pebp1,Psma7,Pak2	10/296
4_Member	Reactome Gene Sets	R-MMU-9755511	KEAP1-NFE2L2 pathway	-3.05461	-1.36563	18412,19186,21402,22187,26444	Sqstm1,Psme1,Skp1,Ubb,Psma7	5/76
4_Member	Reactome Gene Sets	R-MMU-2871837	FCERI mediated NF-kB activation	-3.02886	-1.34451	19186,21402,22187,26444,68652	Psme1,Skp1,Ubb,Psma7,Tab2	5/77
4_Member	Reactome Gene Sets	R-MMU-5673001	RAF/MAP kinase cascade	-2.89563	-1.24239	11461,12313,12314,12315,19046,19186,22187,23980,26444	Actb,Calm1,Calm2,Calm3,Ppp1cb,Psme1,Ubb,Pebp1,Psma7	9/267
4_Member	Reactome Gene Sets	R-MMU-202424	Downstream TCR signaling	-2.83592	-1.19699	19186,21402,22187,26444,68652	Psme1,Skp1,Ubb,Psma7,Tab2	5/85
4_Member	Reactome Gene Sets	R-MMU-450531	Regulation of mRNA stability by proteins that bind AU-rich elements	-2.83592	-1.19699	12192,19186,22187,22631,26444	Zfp36l1,Psme1,Ubb,Ywhaz,Psma7	5/85
4_Member	Reactome Gene Sets	R-MMU-5684996	MAPK1/MAPK3 signaling	-2.82905	-1.19265	11461,12313,12314,12315,19046,19186,22187,23980,26444	Actb,Calm1,Calm2,Calm3,Ppp1cb,Psme1,Ubb,Pebp1,Psma7	9/273
4_Member	Reactome Gene Sets	R-MMU-9762114	GSK3B and BTRC:CUL1-mediated-degradation of NFE2L2	-2.81567	-1.18507	19186,21402,22187,26444	Psme1,Skp1,Ubb,Psma7	4/51
4_Member	Reactome Gene Sets	R-MMU-4086400	PCP/CE pathway	-2.79099	-1.16879	11773,11848,19186,22187,26444	Ap2m1,Rhoa,Psme1,Ubb,Psma7	5/87
4_Member	Reactome Gene Sets	R-MMU-8939902	Regulation of RUNX2 expression and activity	-2.7842	-1.16597	19186,21402,22187,26444	Psme1,Skp1,Ubb,Psma7	4/52
4_Member	Reactome Gene Sets	R-MMU-8854050	FBXL7 down-regulates AURKA during mitotic entry and in early mitosis	-2.72326	-1.11963	19186,21402,22187,26444	Psme1,Skp1,Ubb,Psma7	4/54
4_Member	Reactome Gene Sets	R-MMU-9759194	Nuclear events mediated by NFE2L2	-2.69375	-1.10528	19186,21402,22187,26444	Psme1,Skp1,Ubb,Psma7	4/55
4_Member	Reactome Gene Sets	R-MMU-5610780	Degradation of GLI1 by the proteasome	-2.66485	-1.08631	19186,21402,22187,26444	Psme1,Skp1,Ubb,Psma7	4/56
4_Member	Reactome Gene Sets	R-MMU-5358351	Signaling by Hedgehog	-2.65963	-1.08378	19186,21402,22142,22143,22187,26444	Psme1,Skp1,Tuba1a,Tuba1b,Ubb,Psma7	6/136
4_Member	Reactome Gene Sets	R-MMU-5607761	Dectin-1 mediated noncanonical NF-kB signaling	-2.63653	-1.07568	19186,21402,22187,26444	Psme1,Skp1,Ubb,Psma7	4/57
4_Member	Reactome Gene Sets	R-MMU-5610785	GLI3 is processed to GLI3R by the proteasome	-2.63653	-1.07568	19186,21402,22187,26444	Psme1,Skp1,Ubb,Psma7	4/57
4_Member	Reactome Gene Sets	R-MMU-5676590	NIK-->noncanonical NF-kB signaling	-2.63653	-1.07568	19186,21402,22187,26444	Psme1,Skp1,Ubb,Psma7	4/57
4_Member	Reactome Gene Sets	R-MMU-5689603	UCH proteinases	-2.58334	-1.04198	11461,18002,19186,22187,26444	Actb,Nedd8,Psme1,Ubb,Psma7	5/97
4_Member	Reactome Gene Sets	R-MMU-187577	SCF(Skp2)-mediated degradation of p27/p21	-2.55489	-1.02498	19186,21402,22187,26444	Psme1,Skp1,Ubb,Psma7	4/60
4_Member	Reactome Gene Sets	R-MMU-1169091	Activation of NF-kappaB in B cells	-2.45305	-0.951271	19186,21402,22187,26444	Psme1,Skp1,Ubb,Psma7	4/64
4_Member	Reactome Gene Sets	R-MMU-1234176	Oxygen-dependent proline hydroxylation of Hypoxia-inducible Factor Alpha	-2.40486	-0.916076	19186,22187,26444,67673	Psme1,Ubb,Psma7,Elob	4/66
4_Member	Reactome Gene Sets	R-MMU-1234174	Cellular response to hypoxia	-2.31338	-0.849958	19186,22187,26444,67673	Psme1,Ubb,Psma7,Elob	4/70
4_Member	Reactome Gene Sets	R-MMU-68949	Orc1 removal from chromatin	-2.31338	-0.849958	19186,21402,22187,26444	Psme1,Skp1,Ubb,Psma7	4/70
4_Member	Reactome Gene Sets	R-MMU-69202	Cyclin E associated events during G1/S transition	-2.31338	-0.849958	19186,21402,22187,26444	Psme1,Skp1,Ubb,Psma7	4/70
4_Member	Reactome Gene Sets	R-MMU-69656	Cyclin A:Cdk2-associated events at S phase entry	-2.26991	-0.817426	19186,21402,22187,26444	Psme1,Skp1,Ubb,Psma7	4/72
4_Member	Reactome Gene Sets	R-MMU-5687128	MAPK6/MAPK4 signaling	-2.2487	-0.802736	19186,22187,26444,224105	Psme1,Ubb,Psma7,Pak2	4/73
4_Member	Reactome Gene Sets	R-MMU-8951664	Neddylation	-2.24851	-0.802736	18002,19186,21402,22187,26444,67673,230904	Nedd8,Psme1,Skp1,Ubb,Psma7,Elob,Fbxo2	7/218
4_Member	Reactome Gene Sets	R-MMU-195253	Degradation of beta-catenin by the destruction complex	-2.16716	-0.752349	19186,21402,22187,26444	Psme1,Skp1,Ubb,Psma7	4/77
4_Member	Reactome Gene Sets	R-MMU-2467813	Separation of Sister Chromatids	-2.04691	-0.65193	18221,19186,22142,22143,22187,26444	Nudc,Psme1,Tuba1a,Tuba1b,Ubb,Psma7	6/182
5_Summary	Reactome Gene Sets	R-MMU-5625740	RHO GTPases activate PKNs	-7.4179	-4.27116	11848,11852,19046,22627,22630,22631,11461,12315,14281,14683,14707,16011,16476,15289,15519,22187,22352,53378,227753,12177,15078,15081,19186,20682,21402,21672,21833,22166,26444,67673,68024,69833,77605,94275,110052,12759,17938,18412,54208,66169,69276,12166,15901,15902,14678,18221	Rhoa,Rhob,Ppp1cb,Ywhae,Ywhaq,Ywhaz,Actb,Calm3,Fos,Gnas,Gng5,Igfbp5,Jun,Hmgb1,Hsp90aa1,Ubb,Vim,Sdcbp,Gsn,Bnip3l,H3f3a,H3f3b,Psme1,Sox9,Skp1,Prdx2,Thra,Txn1,Psma7,Elob,H2bc4,Polr2f,H2az2,Maged1,Dek,Clu,Naca,Sqstm1,Arl6ip1,Tomm7,Sec62,Bmpr1a,Id1,Id2,Gnai2,Nudc	46/-
5_Member	Reactome Gene Sets	R-MMU-5625740	RHO GTPases activate PKNs	-7.4179	-4.27116	11848,11852,19046,22627,22630,22631	Rhoa,Rhob,Ppp1cb,Ywhae,Ywhaq,Ywhaz	6/21
5_Member	WikiPathways	WP385	Myometrial relaxation and contraction pathways	-5.68027	-3.06303	11461,12315,14281,14683,14707,16011,16476,22627,22630,22631	Actb,Calm3,Fos,Gnas,Gng5,Igfbp5,Jun,Ywhae,Ywhaq,Ywhaz	10/149
5_Member	Reactome Gene Sets	R-MMU-5357801	Programmed Cell Death	-5.19545	-2.77661	15289,15519,22187,22352,22627,22630,22631,53378,227753	Hmgb1,Hsp90aa1,Ubb,Vim,Ywhae,Ywhaq,Ywhaz,Sdcbp,Gsn	9/133
5_Member	Reactome Gene Sets	R-MMU-212436	Generic Transcription Pathway	-3.96189	-2.02958	12177,15078,15081,19186,20682,21402,21672,21833,22166,22187,22627,22630,22631,26444,67673,68024,69833,77605,94275,110052	Bnip3l,H3f3a,H3f3b,Psme1,Sox9,Skp1,Prdx2,Thra,Txn1,Ubb,Ywhae,Ywhaq,Ywhaz,Psma7,Elob,H2bc4,Polr2f,H2az2,Maged1,Dek	20/797
5_Member	GO Biological Processes	GO:0006605	protein targeting	-3.93561	-2.00938	12759,15519,17938,18412,22627,22630,22631,54208,66169,69276	Clu,Hsp90aa1,Naca,Sqstm1,Ywhae,Ywhaq,Ywhaz,Arl6ip1,Tomm7,Sec62	10/237
5_Member	KEGG Pathway	mmu04390	Hippo signaling pathway - Mus musculus (house mouse)	-3.80489	-1.90447	11461,12166,15901,15902,19046,22627,22630,22631	Actb,Bmpr1a,Id1,Id2,Ppp1cb,Ywhae,Ywhaq,Ywhaz	8/157
5_Member	Reactome Gene Sets	R-MMU-111447	Activation of BAD and translocation to mitochondria	-3.72602	-1.84554	22627,22630,22631	Ywhae,Ywhaq,Ywhaz	3/12
5_Member	Reactome Gene Sets	R-MMU-75035	Chk1/Chk2(Cds1) mediated inactivation of Cyclin B:Cdk1 complex	-3.72602	-1.84554	22627,22630,22631	Ywhae,Ywhaq,Ywhaz	3/12
5_Member	Reactome Gene Sets	R-MMU-109581	Apoptosis	-3.33033	-1.5624	15289,22352,22627,22630,22631,227753	Hmgb1,Vim,Ywhae,Ywhaq,Ywhaz,Gsn	6/101
5_Member	WikiPathways	WP553	Calcium regulation in cardiac cells	-3.27047	-1.52032	12315,14678,14683,14707,22627,22630,22631	Calm3,Gnai2,Gnas,Gng5,Ywhae,Ywhaq,Ywhaz	7/144
5_Member	Reactome Gene Sets	R-MMU-114452	Activation of BH3-only proteins	-3.17549	-1.45009	22627,22630,22631	Ywhae,Ywhaq,Ywhaz	3/18
5_Member	Reactome Gene Sets	R-MMU-5628897	TP53 Regulates Metabolic Genes	-3.16169	-1.44366	21672,22166,22627,22630,22631	Prdx2,Txn1,Ywhae,Ywhaq,Ywhaz	5/72
5_Member	Reactome Gene Sets	R-MMU-69481	G2/M Checkpoints	-3.00025	-1.32388	19186,22187,22627,22630,22631,26444,68024	Psme1,Ubb,Ywhae,Ywhaq,Ywhaz,Psma7,H2bc4	7/160
5_Member	Reactome Gene Sets	R-MMU-3700989	Transcriptional Regulation by TP53	-2.6709	-1.09145	12177,21672,22166,22187,22627,22630,22631,67673,69833	Bnip3l,Prdx2,Txn1,Ubb,Ywhae,Ywhaq,Ywhaz,Elob,Polr2f	9/288
5_Member	WikiPathways	WP488	Alpha 6 beta 4 integrin signaling pathway	-2.40486	-0.916076	11848,22352,22627,22631	Rhoa,Vim,Ywhae,Ywhaz	4/66
5_Member	Reactome Gene Sets	R-MMU-109606	Intrinsic Pathway for Apoptosis	-2.22312	-0.789991	22627,22630,22631	Ywhae,Ywhaq,Ywhaz	3/38
5_Member	Reactome Gene Sets	R-MMU-69620	Cell Cycle Checkpoints	-2.21707	-0.78568	18221,19186,22187,22627,22630,22631,26444,68024	Nudc,Psme1,Ubb,Ywhae,Ywhaq,Ywhaz,Psma7,H2bc4	8/278
5_Member	KEGG Pathway	mmu05203	Viral carcinogenesis - Mus musculus (house mouse)	-2.16547	-0.752349	11848,16476,22627,22630,22631,68024,227753	Rhoa,Jun,Ywhae,Ywhaq,Ywhaz,H2bc4,Gsn	7/226
6_Summary	GO Biological Processes	GO:0042176	regulation of protein catabolic process	-6.95975	-3.87515	11820,12759,14580,15516,15519,18245,19186,19684,20682,21858,22187,56486,57320,65113,93739,225896,230904,12257,18412,21402,68943,268373,11983,13167,66117	App,Clu,Gfap,Hsp90ab1,Hsp90aa1,Oaz1,Psme1,Rdx,Sox9,Timp2,Ubb,Gabarap,Park7,Ndfip1,Gabarapl2,Ubxn1,Fbxo2,Tspo,Sqstm1,Skp1,Pink1,Ppia,Atp5if1,Dbi,Fmc1	25/-
6_Member	GO Biological Processes	GO:0042176	regulation of protein catabolic process	-6.95975	-3.87515	11820,12759,14580,15516,15519,18245,19186,19684,20682,21858,22187,56486,57320,65113,93739,225896,230904	App,Clu,Gfap,Hsp90ab1,Hsp90aa1,Oaz1,Psme1,Rdx,Sox9,Timp2,Ubb,Gabarap,Park7,Ndfip1,Gabarapl2,Ubxn1,Fbxo2	17/363
6_Member	GO Biological Processes	GO:0031396	regulation of protein ubiquitination	-5.93788	-3.27925	12257,15519,18412,21402,22187,56486,57320,65113,68943,225896,230904,268373	Tspo,Hsp90aa1,Sqstm1,Skp1,Ubb,Gabarap,Park7,Ndfip1,Pink1,Ubxn1,Fbxo2,Ppia	12/211
6_Member	GO Biological Processes	GO:1903320	regulation of protein modification by small protein conjugation or removal	-5.22908	-2.7813	12257,15519,18412,21402,22187,56486,57320,65113,68943,225896,230904,268373	Tspo,Hsp90aa1,Sqstm1,Skp1,Ubb,Gabarap,Park7,Ndfip1,Pink1,Ubxn1,Fbxo2,Ppia	12/247
6_Member	GO Biological Processes	GO:1901873	regulation of post-translational protein modification	-5.14068	-2.74922	12257,15519,18412,21402,22187,56486,57320,65113,68943,225896,230904,268373	Tspo,Hsp90aa1,Sqstm1,Skp1,Ubb,Gabarap,Park7,Ndfip1,Pink1,Ubxn1,Fbxo2,Ppia	12/252
6_Member	GO Biological Processes	GO:1903050	regulation of proteolysis involved in protein catabolic process	-4.13814	-2.14918	11983,12759,15516,18245,19186,22187,56486,57320,93739,225896	Atp5if1,Clu,Hsp90ab1,Oaz1,Psme1,Ubb,Gabarap,Park7,Gabarapl2,Ubxn1	10/224
6_Member	GO Biological Processes	GO:0061136	regulation of proteasomal protein catabolic process	-4.02433	-2.07327	12759,15516,18245,19186,22187,56486,57320,93739,225896	Clu,Hsp90ab1,Oaz1,Psme1,Ubb,Gabarap,Park7,Gabarapl2,Ubxn1	9/187
6_Member	GO Biological Processes	GO:0031397	negative regulation of protein ubiquitination	-2.9296	-1.26661	12257,18412,57320,225896,268373	Tspo,Sqstm1,Park7,Ubxn1,Ppia	5/81
6_Member	GO Biological Processes	GO:1901799	negative regulation of proteasomal protein catabolic process	-2.69375	-1.10528	15516,57320,93739,225896	Hsp90ab1,Park7,Gabarapl2,Ubxn1	4/55
6_Member	GO Biological Processes	GO:1903321	negative regulation of protein modification by small protein conjugation or removal	-2.68382	-1.09799	12257,18412,57320,225896,268373	Tspo,Sqstm1,Park7,Ubxn1,Ppia	5/92
6_Member	GO Biological Processes	GO:0009895	negative regulation of catabolic process	-2.61665	-1.06097	12257,13167,15516,18245,21858,57320,66117,68943,93739,225896	Tspo,Dbi,Hsp90ab1,Oaz1,Timp2,Park7,Fmc1,Pink1,Gabarapl2,Ubxn1	10/351
6_Member	GO Biological Processes	GO:1901874	negative regulation of post-translational protein modification	-2.60294	-1.05908	12257,18412,57320,225896,268373	Tspo,Sqstm1,Park7,Ubxn1,Ppia	5/96
6_Member	GO Biological Processes	GO:0042177	negative regulation of protein catabolic process	-2.23603	-0.792239	15516,21858,57320,93739,225896	Hsp90ab1,Timp2,Park7,Gabarapl2,Ubxn1	5/117
6_Member	GO Biological Processes	GO:1903051	negative regulation of proteolysis involved in protein catabolic process	-2.22783	-0.790156	15516,57320,93739,225896	Hsp90ab1,Park7,Gabarapl2,Ubxn1	4/74
6_Member	GO Biological Processes	GO:1903573	negative regulation of response to endoplasmic reticulum stress	-2.16067	-0.749402	12759,57320,225896	Clu,Park7,Ubxn1	3/40
6_Member	GO Biological Processes	GO:1905897	regulation of response to endoplasmic reticulum stress	-2.10923	-0.704658	11820,12759,57320,225896	App,Clu,Park7,Ubxn1	4/80
7_Summary	GO Biological Processes	GO:0008285	negative regulation of cell population proliferation	-6.77885	-3.74861	11820,11848,11983,12226,12257,12527,14319,14726,16011,16476,16579,20377,20502,20682,20692,21807,21858,57320,65113,66141,69219,78896,94275,106014,230904	App,Rhoa,Atp5if1,Btg1,Tspo,Cd9,Fth1,Pdpn,Igfbp5,Jun,Kifap3,Sfrp1,Slc16a2,Sox9,Sparc,Tsc22d1,Timp2,Park7,Ndfip1,Ifitm3,Ddah1,Ecrg4,Maged1,Tafa5,Fbxo2	25/-
7_Member	GO Biological Processes	GO:0008285	negative regulation of cell population proliferation	-6.77885	-3.74861	11820,11848,11983,12226,12257,12527,14319,14726,16011,16476,16579,20377,20502,20682,20692,21807,21858,57320,65113,66141,69219,78896,94275,106014,230904	App,Rhoa,Atp5if1,Btg1,Tspo,Cd9,Fth1,Pdpn,Igfbp5,Jun,Kifap3,Sfrp1,Slc16a2,Sox9,Sparc,Tsc22d1,Timp2,Park7,Ndfip1,Ifitm3,Ddah1,Ecrg4,Maged1,Tafa5,Fbxo2	25/776
8_Summary	KEGG Pathway	mmu05132	Salmonella infection - Mus musculus (house mouse)	-6.73444	-3.72902	11461,11848,11852,14281,15516,15519,16476,20194,21402,22142,22143,22166,56378,68652,11773,19684,22187,53378,224105,22352,57320,17904,15078,15081,16564,16579,18221,12330,13057,21828,66144,23882	Actb,Rhoa,Rhob,Fos,Hsp90ab1,Hsp90aa1,Jun,S100a10,Skp1,Tuba1a,Tuba1b,Txn1,Arpc3,Tab2,Ap2m1,Rdx,Ubb,Sdcbp,Pak2,Vim,Park7,Myl6,H3f3a,H3f3b,Kif21a,Kifap3,Nudc,Canx,Cyba,Thbs4,Atp6v1f,Gadd45g	32/-
8_Member	KEGG Pathway	mmu05132	Salmonella infection - Mus musculus (house mouse)	-6.73444	-3.72902	11461,11848,11852,14281,15516,15519,16476,20194,21402,22142,22143,22166,56378,68652	Actb,Rhoa,Rhob,Fos,Hsp90ab1,Hsp90aa1,Jun,S100a10,Skp1,Tuba1a,Tuba1b,Txn1,Arpc3,Tab2	14/251
8_Member	Reactome Gene Sets	R-MMU-422475	Axon guidance	-6.00685	-3.28164	11461,11773,11848,11852,15516,15519,19684,22142,22143,22187,53378,56378,224105	Actb,Ap2m1,Rhoa,Rhob,Hsp90ab1,Hsp90aa1,Rdx,Tuba1a,Tuba1b,Ubb,Sdcbp,Arpc3,Pak2	13/247
8_Member	Reactome Gene Sets	R-MMU-9675108	Nervous system development	-5.98716	-3.28164	11461,11773,11848,11852,15516,15519,19684,22142,22143,22187,53378,56378,224105	Actb,Ap2m1,Rhoa,Rhob,Hsp90ab1,Hsp90aa1,Rdx,Tuba1a,Tuba1b,Ubb,Sdcbp,Arpc3,Pak2	13/248
8_Member	Reactome Gene Sets	R-MMU-437239	Recycling pathway of L1	-4.66954	-2.49164	11461,11773,19684,22142,22143	Actb,Ap2m1,Rdx,Tuba1a,Tuba1b	5/35
8_Member	Reactome Gene Sets	R-MMU-9646399	Aggrephagy	-4.54842	-2.41806	22142,22143,22187,22352,57320	Tuba1a,Tuba1b,Ubb,Vim,Park7	5/37
8_Member	Reactome Gene Sets	R-MMU-373760	L1CAM interactions	-4.46809	-2.36576	11461,11773,19684,22142,22143,53378	Actb,Ap2m1,Rdx,Tuba1a,Tuba1b,Sdcbp	6/63
8_Member	KEGG Pathway	mmu04530	Tight junction - Mus musculus (house mouse)	-3.60386	-1.75981	11461,11848,16476,17904,19684,22142,22143,56378	Actb,Rhoa,Jun,Myl6,Rdx,Tuba1a,Tuba1b,Arpc3	8/168
8_Member	Reactome Gene Sets	R-MMU-190828	Gap junction trafficking	-3.21632	-1.47808	11461,11773,22142,22143	Actb,Ap2m1,Tuba1a,Tuba1b	4/40
8_Member	Reactome Gene Sets	R-MMU-157858	Gap junction trafficking and regulation	-3.13487	-1.427	11461,11773,22142,22143	Actb,Ap2m1,Tuba1a,Tuba1b	4/42
8_Member	Reactome Gene Sets	R-MMU-1266738	Developmental Biology	-3.01347	-1.33451	11461,11773,11848,11852,15516,15519,19684,22142,22143,22187,53378,56378,224105	Actb,Ap2m1,Rhoa,Rhob,Hsp90ab1,Hsp90aa1,Rdx,Tuba1a,Tuba1b,Ubb,Sdcbp,Arpc3,Pak2	13/484
8_Member	Reactome Gene Sets	R-MMU-983231	Factors involved in megakaryocyte development and platelet production	-2.91817	-1.25846	15078,15081,16564,16579,22142,22143	H3f3a,H3f3b,Kif21a,Kifap3,Tuba1a,Tuba1b	6/121
8_Member	Reactome Gene Sets	R-MMU-983189	Kinesins	-2.7842	-1.16597	16564,16579,22142,22143	Kif21a,Kifap3,Tuba1a,Tuba1b	4/52
8_Member	Reactome Gene Sets	R-MMU-5663220	RHO GTPases Activate Formins	-2.74177	-1.13332	11461,11848,11852,18221,22142,22143	Actb,Rhoa,Rhob,Nudc,Tuba1a,Tuba1b	6/131
8_Member	KEGG Pathway	mmu04145	Phagosome - Mus musculus (house mouse)	-2.71996	-1.11728	11461,12330,13057,21828,22142,22143,66144	Actb,Canx,Cyba,Thbs4,Tuba1a,Tuba1b,Atp6v1f	7/179
8_Member	KEGG Pathway	mmu04210	Apoptosis - Mus musculus (house mouse)	-2.67576	-1.0954	11461,14281,16476,22142,22143,23882	Actb,Fos,Jun,Tuba1a,Tuba1b,Gadd45g	6/135
8_Member	Reactome Gene Sets	R-MMU-2132295	MHC class II antigen presentation	-2.43483	-0.939062	11773,12330,16579,22142,22143	Ap2m1,Canx,Kifap3,Tuba1a,Tuba1b	5/105
8_Member	Reactome Gene Sets	R-MMU-9012999	RHO GTPase cycle	-2.2639	-0.813445	11461,11848,11852,13057,15516,15519,18221,22143,22352,224105	Actb,Rhoa,Rhob,Cyba,Hsp90ab1,Hsp90aa1,Nudc,Tuba1b,Vim,Pak2	10/394
9_Summary	GO Biological Processes	GO:0010035	response to inorganic substance	-6.53086	-3.5712	11747,11852,11898,12313,12314,12315,12925,14281,15902,16476,16478,20364,21672,22142,22166,57320,68943,114679,227753,229521	Anxa5,Rhob,Ass1,Calm1,Calm2,Calm3,Crip1,Fos,Id2,Jun,Jund,Selenow,Prdx2,Tuba1a,Txn1,Park7,Pink1,Selenom,Gsn,Syt11	20/-
9_Member	GO Biological Processes	GO:0010035	response to inorganic substance	-6.53086	-3.5712	11747,11852,11898,12313,12314,12315,12925,14281,15902,16476,16478,20364,21672,22142,22166,57320,68943,114679,227753,229521	Anxa5,Rhob,Ass1,Calm1,Calm2,Calm3,Crip1,Fos,Id2,Jun,Jund,Selenow,Prdx2,Tuba1a,Txn1,Park7,Pink1,Selenom,Gsn,Syt11	20/533
9_Member	GO Biological Processes	GO:0010038	response to metal ion	-5.52535	-2.95485	11747,11898,12313,12314,12315,12925,14281,15902,16476,16478,22142,57320,227753,229521	Anxa5,Ass1,Calm1,Calm2,Calm3,Crip1,Fos,Id2,Jun,Jund,Tuba1a,Park7,Gsn,Syt11	14/317
9_Member	GO Biological Processes	GO:0051592	response to calcium ion	-4.86728	-2.63531	11747,12313,12314,12315,14281,16476,16478,22142,229521	Anxa5,Calm1,Calm2,Calm3,Fos,Jun,Jund,Tuba1a,Syt11	9/146
9_Member	GO Biological Processes	GO:0071277	cellular response to calcium ion	-2.70469	-1.10865	14281,16476,16478,22142,229521	Fos,Jun,Jund,Tuba1a,Syt11	5/91
9_Member	GO Biological Processes	GO:0071248	cellular response to metal ion	-2.63918	-1.07572	14281,15902,16476,16478,22142,227753,229521	Fos,Id2,Jun,Jund,Tuba1a,Gsn,Syt11	7/185
10_Summary	GO Biological Processes	GO:0042063	gliogenesis	-6.4526	-3.54584	11820,11848,12257,12527,12759,13167,14580,15902,15904,18212,20682,22142,22352,68585,236539,12166,15289,15901,16579,18103,20377,21672,21807,22129,228357,11461,12192,15903,16011,67628,14281,14683,15519,16476,17118,53605,11852,20194,21858,14726,19684,224105	App,Rhoa,Tspo,Cd9,Clu,Dbi,Gfap,Id2,Id4,Ntrk2,Sox9,Tuba1a,Vim,Rtn4,Phgdh,Bmpr1a,Hmgb1,Id1,Kifap3,Nme2,Sfrp1,Prdx2,Tsc22d1,Ttc3,Lrp4,Actb,Zfp36l1,Id3,Igfbp5,Anp32b,Fos,Gnas,Hsp90aa1,Jun,Marcks,Nap1l1,Rhob,S100a10,Timp2,Pdpn,Rdx,Pak2	42/-
10_Member	GO Biological Processes	GO:0042063	gliogenesis	-6.4526	-3.54584	11820,11848,12257,12527,12759,13167,14580,15902,15904,18212,20682,22142,22352,68585,236539	App,Rhoa,Tspo,Cd9,Clu,Dbi,Gfap,Id2,Id4,Ntrk2,Sox9,Tuba1a,Vim,Rtn4,Phgdh	15/306
10_Member	GO Biological Processes	GO:0010721	negative regulation of cell development	-5.38487	-2.9022	12166,12257,15289,15901,15902,15904,16579,18103,20377,21672,21807,22129,68585,228357	Bmpr1a,Tspo,Hmgb1,Id1,Id2,Id4,Kifap3,Nme2,Sfrp1,Prdx2,Tsc22d1,Ttc3,Rtn4,Lrp4	14/326
10_Member	GO Biological Processes	GO:0045596	negative regulation of cell differentiation	-5.28014	-2.81878	11461,11820,11848,12166,12192,12257,15289,15901,15902,15903,15904,16011,16579,18103,20377,20682,21672,21807,22129,67628,68585,228357	Actb,App,Rhoa,Bmpr1a,Zfp36l1,Tspo,Hmgb1,Id1,Id2,Id3,Id4,Igfbp5,Kifap3,Nme2,Sfrp1,Sox9,Prdx2,Tsc22d1,Ttc3,Anp32b,Rtn4,Lrp4	22/758
10_Member	GO Biological Processes	GO:0051961	negative regulation of nervous system development	-4.88662	-2.63919	11848,12166,12257,15901,15902,15904,16579,22129,68585,228357	Rhoa,Bmpr1a,Tspo,Id1,Id2,Id4,Kifap3,Ttc3,Rtn4,Lrp4	10/183
10_Member	GO Biological Processes	GO:0045665	negative regulation of neuron differentiation	-4.51583	-2.40032	11820,11848,15902,15904,20682,22129,68585	App,Rhoa,Id2,Id4,Sox9,Ttc3,Rtn4	7/91
10_Member	GO Biological Processes	GO:0010001	glial cell differentiation	-4.50507	-2.39971	11820,11848,12759,14580,15902,15904,18212,20682,22142,22352,236539	App,Rhoa,Clu,Gfap,Id2,Id4,Ntrk2,Sox9,Tuba1a,Vim,Phgdh	11/246
10_Member	GO Biological Processes	GO:0010720	positive regulation of cell development	-4.37259	-2.29088	11461,11848,12192,12257,14281,14580,14683,15289,15519,15902,15904,16476,17118,18212,22352,53605,68585	Actb,Rhoa,Zfp36l1,Tspo,Fos,Gfap,Gnas,Hmgb1,Hsp90aa1,Id2,Id4,Jun,Marcks,Ntrk2,Vim,Nap1l1,Rtn4	17/566
10_Member	WikiPathways	WP2432	Spinal cord injury	-4.27968	-2.22739	11848,11852,14281,14580,20682,22352,68585	Rhoa,Rhob,Fos,Gfap,Sox9,Vim,Rtn4	7/99
10_Member	GO Biological Processes	GO:0050768	negative regulation of neurogenesis	-4.24598	-2.21574	12166,12257,15901,15902,15904,16579,22129,68585,228357	Bmpr1a,Tspo,Id1,Id2,Id4,Kifap3,Ttc3,Rtn4,Lrp4	9/175
10_Member	GO Biological Processes	GO:0021782	glial cell development	-4.1958	-2.18063	11820,12759,14580,15902,15904,18212,22352,236539	App,Clu,Gfap,Id2,Id4,Ntrk2,Vim,Phgdh	8/138
10_Member	GO Biological Processes	GO:0048708	astrocyte differentiation	-4.03835	-2.08096	11820,14580,15902,15904,20682,22352	App,Gfap,Id2,Id4,Sox9,Vim	6/75
10_Member	GO Biological Processes	GO:0050767	regulation of neurogenesis	-3.97013	-2.03577	12166,12257,14580,15901,15902,15904,16579,17118,18212,20194,22129,22352,53605,68585,228357	Bmpr1a,Tspo,Gfap,Id1,Id2,Id4,Kifap3,Marcks,Ntrk2,S100a10,Ttc3,Vim,Nap1l1,Rtn4,Lrp4	15/494
10_Member	GO Biological Processes	GO:0051960	regulation of nervous system development	-3.58877	-1.75221	11848,12166,12257,14580,15901,15902,15904,16579,17118,18212,20194,22129,22352,53605,68585,228357	Rhoa,Bmpr1a,Tspo,Gfap,Id1,Id2,Id4,Kifap3,Marcks,Ntrk2,S100a10,Ttc3,Vim,Nap1l1,Rtn4,Lrp4	16/596
10_Member	GO Biological Processes	GO:0045664	regulation of neuron differentiation	-3.1578	-1.44366	11820,11848,15902,15904,20377,20682,21858,22129,68585	App,Rhoa,Id2,Id4,Sfrp1,Sox9,Timp2,Ttc3,Rtn4	9/245
10_Member	GO Biological Processes	GO:0048709	oligodendrocyte differentiation	-2.70469	-1.10865	12759,15902,15904,18212,20682	Clu,Id2,Id4,Ntrk2,Sox9	5/91
10_Member	GO Biological Processes	GO:0014015	positive regulation of gliogenesis	-2.66321	-1.08557	12257,14580,15902,22352,68585	Tspo,Gfap,Id2,Vim,Rtn4	5/93
10_Member	GO Biological Processes	GO:0014013	regulation of gliogenesis	-2.5507	-1.02321	12257,14580,15902,15904,22352,68585	Tspo,Gfap,Id2,Id4,Vim,Rtn4	6/143
10_Member	GO Biological Processes	GO:0060252	positive regulation of glial cell proliferation	-2.51597	-0.998003	12257,14580,22352	Tspo,Gfap,Vim	3/30
10_Member	GO Biological Processes	GO:0120035	regulation of plasma membrane bounded cell projection organization	-2.34136	-0.868975	11820,11848,14580,14726,15519,15901,17118,18103,18212,19684,20377,22129,22352,68585,224105,228357	App,Rhoa,Gfap,Pdpn,Hsp90aa1,Id1,Marcks,Nme2,Ntrk2,Rdx,Sfrp1,Ttc3,Vim,Rtn4,Pak2,Lrp4	16/787
10_Member	GO Biological Processes	GO:0014002	astrocyte development	-2.28938	-0.834186	11820,14580,22352	App,Gfap,Vim	3/36
10_Member	GO Biological Processes	GO:0050769	positive regulation of neurogenesis	-2.28248	-0.827966	12257,14580,15902,15904,17118,18212,22352,53605,68585	Tspo,Gfap,Id2,Id4,Marcks,Ntrk2,Vim,Nap1l1,Rtn4	9/330
10_Member	GO Biological Processes	GO:0010977	negative regulation of neuron projection development	-2.21032	-0.779577	11848,14580,22129,22352,68585,228357	Rhoa,Gfap,Ttc3,Vim,Rtn4,Lrp4	6/168
10_Member	GO Biological Processes	GO:0031345	negative regulation of cell projection organization	-2.16547	-0.752349	11848,14580,15901,22129,22352,68585,228357	Rhoa,Gfap,Id1,Ttc3,Vim,Rtn4,Lrp4	7/226
10_Member	GO Biological Processes	GO:0050770	regulation of axonogenesis	-2.00323	-0.616513	18212,22129,22352,68585,224105,228357	Ntrk2,Ttc3,Vim,Rtn4,Pak2,Lrp4	6/186
11_Summary	KEGG Pathway	mmu05012	Parkinson disease - Mus musculus (house mouse)	-6.42783	-3.54584	11950,12313,12314,12315,14678,14683,22142,22143,22166,22187,26444,57320,67126,68943,11820,18412,66734,68585,11773,12757,69833	Atp5pb,Calm1,Calm2,Calm3,Gnai2,Gnas,Tuba1a,Tuba1b,Txn1,Ubb,Psma7,Park7,Atp5f1e,Pink1,App,Sqstm1,Map1lc3a,Rtn4,Ap2m1,Clta,Polr2f	21/-
11_Member	KEGG Pathway	mmu05012	Parkinson disease - Mus musculus (house mouse)	-6.42783	-3.54584	11950,12313,12314,12315,14678,14683,22142,22143,22166,22187,26444,57320,67126,68943	Atp5pb,Calm1,Calm2,Calm3,Gnai2,Gnas,Tuba1a,Tuba1b,Txn1,Ubb,Psma7,Park7,Atp5f1e,Pink1	14/266
11_Member	KEGG Pathway	mmu05022	Pathways of neurodegeneration - multiple diseases - Mus musculus (house mouse)	-3.62637	-1.77392	11820,11950,12313,12314,12315,18412,22142,22143,22187,26444,57320,66734,67126,68943	App,Atp5pb,Calm1,Calm2,Calm3,Sqstm1,Tuba1a,Tuba1b,Ubb,Psma7,Park7,Map1lc3a,Atp5f1e,Pink1	14/473
11_Member	KEGG Pathway	mmu05010	Alzheimer disease - Mus musculus (house mouse)	-2.34079	-0.868975	11820,11950,12313,12314,12315,22142,22143,26444,67126,68585	App,Atp5pb,Calm1,Calm2,Calm3,Tuba1a,Tuba1b,Psma7,Atp5f1e,Rtn4	10/384
11_Member	KEGG Pathway	mmu05016	Huntington disease - Mus musculus (house mouse)	-2.00272	-0.616513	11773,11950,12757,22142,22143,26444,67126,69833	Ap2m1,Atp5pb,Clta,Tuba1a,Tuba1b,Psma7,Atp5f1e,Polr2f	8/303
12_Summary	Reactome Gene Sets	R-MMU-8939211	ESR-mediated signaling	-6.40859	-3.54584	12313,12314,12315,14678,14707,15078,15081,15516,15519,68024,69833,14683,18212,19046,77605,11461,101739,110052,19186,22187,26444,12268,20823,13057,15289,59046	Calm1,Calm2,Calm3,Gnai2,Gng5,H3f3a,H3f3b,Hsp90ab1,Hsp90aa1,H2bc4,Polr2f,Gnas,Ntrk2,Ppp1cb,H2az2,Actb,Psip1,Dek,Psme1,Ubb,Psma7,C4b,Ssb,Cyba,Hmgb1,Arpp19	26/-
12_Member	Reactome Gene Sets	R-MMU-8939211	ESR-mediated signaling	-6.40859	-3.54584	12313,12314,12315,14678,14707,15078,15081,15516,15519,68024,69833	Calm1,Calm2,Calm3,Gnai2,Gng5,H3f3a,H3f3b,Hsp90ab1,Hsp90aa1,H2bc4,Polr2f	11/156
12_Member	KEGG Pathway	mmu05034	Alcoholism - Mus musculus (house mouse)	-6.07023	-3.28666	12313,12314,12315,14678,14683,14707,15078,15081,18212,19046,68024,77605	Calm1,Calm2,Calm3,Gnai2,Gnas,Gng5,H3f3a,H3f3b,Ntrk2,Ppp1cb,H2bc4,H2az2	12/205
12_Member	Reactome Gene Sets	R-MMU-9006931	Signaling by Nuclear Receptors	-5.18552	-2.77609	12313,12314,12315,14678,14707,15078,15081,15516,15519,68024,69833	Calm1,Calm2,Calm3,Gnai2,Gng5,H3f3a,H3f3b,Hsp90ab1,Hsp90aa1,H2bc4,Polr2f	11/208
12_Member	Reactome Gene Sets	R-MMU-212165	Epigenetic regulation of gene expression	-4.1517	-2.15583	11461,15078,15081,68024,69833,77605,101739,110052	Actb,H3f3a,H3f3b,H2bc4,Polr2f,H2az2,Psip1,Dek	8/140
12_Member	Reactome Gene Sets	R-MMU-9018519	Estrogen-dependent gene expression	-3.65387	-1.79458	15078,15081,15516,15519,68024,69833	H3f3a,H3f3b,Hsp90ab1,Hsp90aa1,H2bc4,Polr2f	6/88
12_Member	Reactome Gene Sets	R-MMU-8878171	Transcriptional regulation by RUNX1	-2.58716	-1.04497	15078,15081,19186,22187,26444,68024,77605	H3f3a,H3f3b,Psme1,Ubb,Psma7,H2bc4,H2az2	7/189
12_Member	Reactome Gene Sets	R-MMU-9670095	Inhibition of DNA recombination at telomere	-2.55489	-1.02498	15078,15081,68024,77605	H3f3a,H3f3b,H2bc4,H2az2	4/60
12_Member	KEGG Pathway	mmu05322	Systemic lupus erythematosus - Mus musculus (house mouse)	-2.46249	-0.958436	12268,15078,15081,20823,68024,77605	C4b,H3f3a,H3f3b,Ssb,H2bc4,H2az2	6/149
12_Member	KEGG Pathway	mmu04613	Neutrophil extracellular trap formation - Mus musculus (house mouse)	-2.35824	-0.883589	11461,13057,15078,15081,15289,68024,77605	Actb,Cyba,H3f3a,H3f3b,Hmgb1,H2bc4,H2az2	7/208
12_Member	Reactome Gene Sets	R-MMU-2299718	Condensation of Prophase Chromosomes	-2.18707	-0.768359	15078,15081,68024,77605	H3f3a,H3f3b,H2bc4,H2az2	4/76
12_Member	Reactome Gene Sets	R-MMU-212300	PRC2 methylates histones and DNA	-2.16716	-0.752349	15078,15081,68024,77605	H3f3a,H3f3b,H2bc4,H2az2	4/77
12_Member	Reactome Gene Sets	R-MMU-8936459	RUNX1 regulates genes involved in megakaryocyte differentiation and platelet function	-2.10923	-0.704658	15078,15081,68024,77605	H3f3a,H3f3b,H2bc4,H2az2	4/80
12_Member	Reactome Gene Sets	R-MMU-68875	Mitotic Prophase	-2.02027	-0.629134	15078,15081,59046,68024,77605	H3f3a,H3f3b,Arpp19,H2bc4,H2az2	5/132
13_Summary	Reactome Gene Sets	R-MMU-3371511	HSF1 activation	-6.22607	-3.38036	13627,15516,15519,22627,15512,68196,11848,11852,224105,66656,22142,22143,21833,30052,101739,12330,12759,18221,56612,268373,19186,11461,56378,22352,12876,20394	Eef1a1,Hsp90ab1,Hsp90aa1,Ywhae,Hspa2,Hsbp1,Rhoa,Rhob,Pak2,Eef1d,Tuba1a,Tuba1b,Thra,Pcsk1n,Psip1,Canx,Clu,Nudc,Pfdn5,Ppia,Psme1,Actb,Arpc3,Vim,Cpe,Scg5	26/-
13_Member	Reactome Gene Sets	R-MMU-3371511	HSF1 activation	-6.22607	-3.38036	13627,15516,15519,22627	Eef1a1,Hsp90ab1,Hsp90aa1,Ywhae	4/8
13_Member	Reactome Gene Sets	R-MMU-3371568	Attenuation phase	-5.2335	-2.7813	15512,15516,15519,68196	Hspa2,Hsp90ab1,Hsp90aa1,Hsbp1	4/13
13_Member	Reactome Gene Sets	R-MMU-3371571	HSF1-dependent transactivation	-4.25348	-2.21574	15512,15516,15519,68196	Hspa2,Hsp90ab1,Hsp90aa1,Hsbp1	4/22
13_Member	Reactome Gene Sets	R-MMU-373755	Semaphorin interactions	-4.0363	-2.08096	11848,11852,15516,15519,224105	Rhoa,Rhob,Hsp90ab1,Hsp90aa1,Pak2	5/47
13_Member	GO Biological Processes	GO:0034605	cellular response to heat	-3.90631	-1.98208	15516,15519,22627,66656,68196	Hsp90ab1,Hsp90aa1,Ywhae,Eef1d,Hsbp1	5/50
13_Member	Reactome Gene Sets	R-MMU-3371556	Cellular response to heat stress	-3.88199	-1.96765	13627,15512,15516,15519,22627,68196	Eef1a1,Hspa2,Hsp90ab1,Hsp90aa1,Ywhae,Hsbp1	6/80
13_Member	Reactome Gene Sets	R-MMU-3371497	HSP90 chaperone cycle for steroid hormone receptors (SHR) in the presence of ligand	-3.86492	-1.95448	15512,15516,15519,22142,22143	Hspa2,Hsp90ab1,Hsp90aa1,Tuba1a,Tuba1b	5/51
13_Member	GO Biological Processes	GO:0009266	response to temperature stimulus	-3.65706	-1.79458	15516,15519,21833,22627,30052,66656,68196,101739	Hsp90ab1,Hsp90aa1,Thra,Ywhae,Pcsk1n,Eef1d,Hsbp1,Psip1	8/165
13_Member	GO Biological Processes	GO:0009408	response to heat	-3.65387	-1.79458	15516,15519,22627,66656,68196,101739	Hsp90ab1,Hsp90aa1,Ywhae,Eef1d,Hsbp1,Psip1	6/88
13_Member	GO Biological Processes	GO:0006457	protein folding	-3.62146	-1.77071	12330,12759,15512,15516,15519,18221,56612,268373	Canx,Clu,Hspa2,Hsp90ab1,Hsp90aa1,Nudc,Pfdn5,Ppia	8/167
13_Member	Reactome Gene Sets	R-MMU-399954	Sema3A PAK dependent Axon repulsion	-3.51359	-1.70161	15516,15519,224105	Hsp90ab1,Hsp90aa1,Pak2	3/14
13_Member	KEGG Pathway	mmu04612	Antigen processing and presentation - Mus musculus (house mouse)	-2.79099	-1.16879	12330,15512,15516,15519,19186	Canx,Hspa2,Hsp90ab1,Hsp90aa1,Psme1	5/87
13_Member	Reactome Gene Sets	R-MMU-2029482	Regulation of actin dynamics for phagocytic cup formation	-2.69375	-1.10528	11461,15516,15519,56378	Actb,Hsp90ab1,Hsp90aa1,Arpc3	4/55
13_Member	Reactome Gene Sets	R-MMU-9706574	RHOBTB GTPase Cycle	-2.43521	-0.939062	15516,15519,22352	Hsp90ab1,Hsp90aa1,Vim	3/32
13_Member	Reactome Gene Sets	R-MMU-2029480	Fcgamma receptor (FCGR) dependent phagocytosis	-2.20729	-0.778464	11461,15516,15519,56378	Actb,Hsp90ab1,Hsp90aa1,Arpc3	4/75
13_Member	GO Biological Processes	GO:0051604	protein maturation	-2.19535	-0.770984	12330,12759,12876,15512,15516,15519,18221,20394,30052,56612,268373	Canx,Clu,Cpe,Hspa2,Hsp90ab1,Hsp90aa1,Nudc,Scg5,Pcsk1n,Pfdn5,Ppia	11/468
14_Summary	GO Biological Processes	GO:0051129	negative regulation of cellular component organization	-6.12642	-3.2971	11848,12257,12759,14580,15078,15081,15289,15512,15901,19684,20024,20682,21833,22129,22352,53328,53378,56612,68585,68943,224105,227753,228357,229521,15519,56378,57320	Rhoa,Tspo,Clu,Gfap,H3f3a,H3f3b,Hmgb1,Hspa2,Id1,Rdx,Sub1,Sox9,Thra,Ttc3,Vim,Pgrmc1,Sdcbp,Pfdn5,Rtn4,Pink1,Pak2,Gsn,Lrp4,Syt11,Hsp90aa1,Arpc3,Park7	27/-
14_Member	GO Biological Processes	GO:0051129	negative regulation of cellular component organization	-6.12642	-3.2971	11848,12257,12759,14580,15078,15081,15289,15512,15901,19684,20024,20682,21833,22129,22352,53328,53378,56612,68585,68943,224105,227753,228357,229521	Rhoa,Tspo,Clu,Gfap,H3f3a,H3f3b,Hmgb1,Hspa2,Id1,Rdx,Sub1,Sox9,Thra,Ttc3,Vim,Pgrmc1,Sdcbp,Pfdn5,Rtn4,Pink1,Pak2,Gsn,Lrp4,Syt11	24/784
14_Member	GO Biological Processes	GO:0043254	regulation of protein-containing complex assembly	-3.27812	-1.52529	11848,12759,15081,15289,15519,19684,20682,21833,56378,57320,68943,227753,229521	Rhoa,Clu,H3f3b,Hmgb1,Hsp90aa1,Rdx,Sox9,Thra,Arpc3,Park7,Pink1,Gsn,Syt11	13/453
14_Member	GO Biological Processes	GO:0031333	negative regulation of protein-containing complex assembly	-2.95329	-1.28367	12759,15289,19684,20682,21833,227753,229521	Clu,Hmgb1,Rdx,Sox9,Thra,Gsn,Syt11	7/163
15_Summary	GO Biological Processes	GO:0042327	positive regulation of phosphorylation	-6.03077	-3.28164	11820,11848,13731,13839,14683,15289,15512,15516,15519,17319,18212,18412,20682,21828,22166,53378,57320,68652,68943,94275,224105,228357,268373,11461,13167,13627,15312,20377,21402,23882	App,Rhoa,Emp2,Epha5,Gnas,Hmgb1,Hspa2,Hsp90ab1,Hsp90aa1,Mif,Ntrk2,Sqstm1,Sox9,Thbs4,Txn1,Sdcbp,Park7,Tab2,Pink1,Maged1,Pak2,Lrp4,Ppia,Actb,Dbi,Eef1a1,Hmgn1,Sfrp1,Skp1,Gadd45g	30/-
15_Member	GO Biological Processes	GO:0042327	positive regulation of phosphorylation	-6.03077	-3.28164	11820,11848,13731,13839,14683,15289,15512,15516,15519,17319,18212,18412,20682,21828,22166,53378,57320,68652,68943,94275,224105,228357,268373	App,Rhoa,Emp2,Epha5,Gnas,Hmgb1,Hspa2,Hsp90ab1,Hsp90aa1,Mif,Ntrk2,Sqstm1,Sox9,Thbs4,Txn1,Sdcbp,Park7,Tab2,Pink1,Maged1,Pak2,Lrp4,Ppia	23/737
15_Member	GO Biological Processes	GO:0001934	positive regulation of protein phosphorylation	-5.40493	-2.90767	11820,11848,13731,14683,15289,15512,15516,15519,17319,18212,18412,20682,21828,22166,57320,68652,68943,94275,224105,228357,268373	App,Rhoa,Emp2,Gnas,Hmgb1,Hspa2,Hsp90ab1,Hsp90aa1,Mif,Ntrk2,Sqstm1,Sox9,Thbs4,Txn1,Park7,Tab2,Pink1,Maged1,Pak2,Lrp4,Ppia	21/687
15_Member	GO Biological Processes	GO:0051338	regulation of transferase activity	-4.21523	-2.19758	11461,11820,11848,13167,13627,13731,13839,15312,15516,15519,17319,18212,20377,21402,23882,57320,68652,94275,268373	Actb,App,Rhoa,Dbi,Eef1a1,Emp2,Epha5,Hmgn1,Hsp90ab1,Hsp90aa1,Mif,Ntrk2,Sfrp1,Skp1,Gadd45g,Park7,Tab2,Maged1,Ppia	19/702
15_Member	GO Biological Processes	GO:0051347	positive regulation of transferase activity	-4.06635	-2.10233	11820,11848,13167,13731,13839,15312,15516,15519,17319,18212,21402,68652,94275,268373	App,Rhoa,Dbi,Emp2,Epha5,Hmgn1,Hsp90ab1,Hsp90aa1,Mif,Ntrk2,Skp1,Tab2,Maged1,Ppia	14/429
15_Member	GO Biological Processes	GO:0043549	regulation of kinase activity	-3.59689	-1.7578	11461,11820,11848,13627,13731,13839,15516,15519,17319,18212,20377,23882,57320,68652,94275,268373	Actb,App,Rhoa,Eef1a1,Emp2,Epha5,Hsp90ab1,Hsp90aa1,Mif,Ntrk2,Sfrp1,Gadd45g,Park7,Tab2,Maged1,Ppia	16/595
15_Member	GO Biological Processes	GO:0033674	positive regulation of kinase activity	-3.14115	-1.42946	11820,11848,13731,13839,15516,15519,17319,18212,68652,94275,268373	App,Rhoa,Emp2,Epha5,Hsp90ab1,Hsp90aa1,Mif,Ntrk2,Tab2,Maged1,Ppia	11/353
15_Member	GO Biological Processes	GO:0045859	regulation of protein kinase activity	-2.6778	-1.0954	11461,11820,11848,13731,15516,15519,17319,20377,23882,57320,68652,94275,268373	Actb,App,Rhoa,Emp2,Hsp90ab1,Hsp90aa1,Mif,Sfrp1,Gadd45g,Park7,Tab2,Maged1,Ppia	13/528
15_Member	GO Biological Processes	GO:0045860	positive regulation of protein kinase activity	-2.49535	-0.979731	11820,11848,13731,15516,15519,17319,68652,94275,268373	App,Rhoa,Emp2,Hsp90ab1,Hsp90aa1,Mif,Tab2,Maged1,Ppia	9/306
16_Summary	WikiPathways	WP4466	Oxidative stress and redox pathway	-5.4849	-2.94342	13057,14630,14860,14862,21672,22166,56615,625249,11848,12313,12314,12315,14281,14678,14683,14707,15516,15519,16476,21402,23882,67673,57320,109801,11950,58810,67126,11898,20502,11928,20377,22631,12876,13627,14109,20394,20918,30052,66656	Cyba,Gclm,Gsta4,Gstm1,Prdx2,Txn1,Mgst1,Gpx4,Rhoa,Calm1,Calm2,Calm3,Fos,Gnai2,Gnas,Gng5,Hsp90ab1,Hsp90aa1,Jun,Skp1,Gadd45g,Elob,Park7,Glo1,Atp5pb,Akr1a1,Atp5f1e,Ass1,Slc16a2,Atp1a1,Sfrp1,Ywhaz,Cpe,Eef1a1,Fau,Scg5,Eif1,Pcsk1n,Eef1d	39/-
16_Member	WikiPathways	WP4466	Oxidative stress and redox pathway	-5.4849	-2.94342	13057,14630,14860,14862,21672,22166,56615,625249	Cyba,Gclm,Gsta4,Gstm1,Prdx2,Txn1,Mgst1,Gpx4	8/92
16_Member	KEGG Pathway	mmu05200	Pathways in cancer - Mus musculus (house mouse)	-4.59815	-2.44805	11848,12313,12314,12315,14281,14678,14683,14707,14860,14862,15516,15519,16476,21402,23882,56615,67673	Rhoa,Calm1,Calm2,Calm3,Fos,Gnai2,Gnas,Gng5,Gsta4,Gstm1,Hsp90ab1,Hsp90aa1,Jun,Skp1,Gadd45g,Mgst1,Elob	17/543
16_Member	GO Biological Processes	GO:0006749	glutathione metabolic process	-4.54874	-2.41806	14630,14860,14862,56615,57320,109801	Gclm,Gsta4,Gstm1,Mgst1,Park7,Glo1	6/61
16_Member	KEGG Pathway	mmu05208	Chemical carcinogenesis - reactive oxygen species - Mus musculus (house mouse)	-3.43837	-1.63707	11950,13057,14281,14860,14862,16476,56615,58810,67126	Atp5pb,Cyba,Fos,Gsta4,Gstm1,Jun,Mgst1,Akr1a1,Atp5f1e	9/224
16_Member	KEGG Pathway	mmu05207	Chemical carcinogenesis - receptor activation - Mus musculus (house mouse)	-3.42425	-1.63034	14281,14678,14683,14860,14862,15516,15519,16476,56615	Fos,Gnai2,Gnas,Gsta4,Gstm1,Hsp90ab1,Hsp90aa1,Jun,Mgst1	9/225
16_Member	Reactome Gene Sets	R-MMU-156590	Glutathione conjugation	-3.30248	-1.54558	14630,14862,56615,58810	Gclm,Gstm1,Mgst1,Akr1a1	4/38
16_Member	GO Biological Processes	GO:0006575	cellular modified amino acid metabolic process	-3.24653	-1.50303	11898,14630,14860,14862,20502,56615,57320,109801	Ass1,Gclm,Gsta4,Gstm1,Slc16a2,Mgst1,Park7,Glo1	8/190
16_Member	GO Biological Processes	GO:0009410	response to xenobiotic stimulus	-3.21268	-1.47573	11848,11928,14281,14630,14683,14860,14862,16476,20377,22631,56615	Rhoa,Atp1a1,Fos,Gclm,Gnas,Gsta4,Gstm1,Jun,Sfrp1,Ywhaz,Mgst1	11/346
16_Member	KEGG Pathway	mmu00480	Glutathione metabolism - Mus musculus (house mouse)	-3.16169	-1.44366	14630,14860,14862,56615,625249	Gclm,Gsta4,Gstm1,Mgst1,Gpx4	5/72
16_Member	WikiPathways	WP412	Oxidative stress response	-2.60295	-1.05908	13057,14281,56615	Cyba,Fos,Mgst1	3/28
16_Member	GO Biological Processes	GO:0006518	peptide metabolic process	-2.34453	-0.870594	12876,13627,14109,14630,14860,14862,20394,20918,30052,56615,57320,66656,109801	Cpe,Eef1a1,Fau,Gclm,Gsta4,Gstm1,Scg5,Eif1,Pcsk1n,Mgst1,Park7,Eef1d,Glo1	13/578
17_Summary	GO Biological Processes	GO:0051881	regulation of mitochondrial membrane potential	-5.44945	-2.92882	11983,12177,12257,14630,22187,57320,68943,114584,11820,11928,12313,12315,16476,18212,22627,56188,11848,12759,15516,21672,80890	Atp5if1,Bnip3l,Tspo,Gclm,Ubb,Park7,Pink1,Clic1,App,Atp1a1,Calm1,Calm3,Jun,Ntrk2,Ywhae,Fxyd1,Rhoa,Clu,Hsp90ab1,Prdx2,Trim2	21/-
17_Member	GO Biological Processes	GO:0051881	regulation of mitochondrial membrane potential	-5.44945	-2.92882	11983,12177,12257,14630,22187,57320,68943,114584	Atp5if1,Bnip3l,Tspo,Gclm,Ubb,Park7,Pink1,Clic1	8/93
17_Member	GO Biological Processes	GO:0042391	regulation of membrane potential	-4.52328	-2.40032	11820,11928,11983,12177,12257,12313,12315,14630,16476,18212,22187,22627,56188,57320,68943,114584	App,Atp1a1,Atp5if1,Bnip3l,Tspo,Calm1,Calm3,Gclm,Jun,Ntrk2,Ubb,Ywhae,Fxyd1,Park7,Pink1,Clic1	16/495
17_Member	GO Biological Processes	GO:0043523	regulation of neuron apoptotic process	-4.12106	-2.13912	11820,11848,12759,14630,15516,16476,18212,21672,22187,57320,68943,80890	App,Rhoa,Clu,Gclm,Hsp90ab1,Jun,Ntrk2,Prdx2,Ubb,Park7,Pink1,Trim2	12/320
17_Member	GO Biological Processes	GO:0043524	negative regulation of neuron apoptotic process	-3.59911	-1.75838	11848,12759,14630,15516,16476,18212,21672,57320,68943	Rhoa,Clu,Gclm,Hsp90ab1,Jun,Ntrk2,Prdx2,Park7,Pink1	9/213
18_Summary	GO Biological Processes	GO:0045667	regulation of osteoblast differentiation	-5.30607	-2.83777	12166,14683,15901,15902,15903,16011,16478,20377,20682,114584,15904,19046,94275,11848,21402,11898,18212,12192,12876,13731,14726,16476,17938,68585,68652	Bmpr1a,Gnas,Id1,Id2,Id3,Igfbp5,Jund,Sfrp1,Sox9,Clic1,Id4,Ppp1cb,Maged1,Rhoa,Skp1,Ass1,Ntrk2,Zfp36l1,Cpe,Emp2,Pdpn,Jun,Naca,Rtn4,Tab2	25/-
18_Member	GO Biological Processes	GO:0045667	regulation of osteoblast differentiation	-5.30607	-2.83777	12166,14683,15901,15902,15903,16011,16478,20377,20682,114584	Bmpr1a,Gnas,Id1,Id2,Id3,Igfbp5,Jund,Sfrp1,Sox9,Clic1	10/164
18_Member	GO Biological Processes	GO:0045668	negative regulation of osteoblast differentiation	-4.17231	-2.17407	15901,15902,15903,16011,20377,20682	Id1,Id2,Id3,Igfbp5,Sfrp1,Sox9	6/71
18_Member	GO Biological Processes	GO:0032922	circadian regulation of gene expression	-4.07106	-2.10484	15901,15902,15903,15904,19046,94275	Id1,Id2,Id3,Id4,Ppp1cb,Maged1	6/74
18_Member	KEGG Pathway	mmu04350	TGF-beta signaling pathway - Mus musculus (house mouse)	-3.9889	-2.04659	11848,12166,15901,15902,15903,15904,21402	Rhoa,Bmpr1a,Id1,Id2,Id3,Id4,Skp1	7/110
18_Member	GO Biological Processes	GO:0007623	circadian rhythm	-3.90201	-1.98176	11898,15901,15902,15903,15904,18212,19046,94275	Ass1,Id1,Id2,Id3,Id4,Ntrk2,Ppp1cb,Maged1	8/152
18_Member	WikiPathways	WP512	ID signaling pathway	-2.84786	-1.20515	15901,15902,15903,15904	Id1,Id2,Id3,Id4	4/50
18_Member	GO Biological Processes	GO:0007507	heart development	-2.53354	-1.00685	11848,12166,12192,12876,13731,14726,15901,15902,15903,16476,17938,20682,68585,68652	Rhoa,Bmpr1a,Zfp36l1,Cpe,Emp2,Pdpn,Id1,Id2,Id3,Jun,Naca,Sox9,Rtn4,Tab2	14/615
18_Member	GO Biological Processes	GO:0048511	rhythmic process	-2.20798	-0.778464	11898,15901,15902,15903,15904,18212,19046,94275	Ass1,Id1,Id2,Id3,Id4,Ntrk2,Ppp1cb,Maged1	8/279
19_Summary	GO Biological Processes	GO:0043065	positive regulation of apoptotic process	-5.20188	-2.77661	11747,11820,11848,11852,12177,12226,12257,12759,15289,15903,16476,20280,20377,21807,22187,23882,57320,94275,224105,227753,14678,15901,17319,18212,21672,21858,22631,23980,66208,268373	Anxa5,App,Rhoa,Rhob,Bnip3l,Btg1,Tspo,Clu,Hmgb1,Id3,Jun,Scp2,Sfrp1,Tsc22d1,Ubb,Gadd45g,Park7,Maged1,Pak2,Gsn,Gnai2,Id1,Mif,Ntrk2,Prdx2,Timp2,Ywhaz,Pebp1,Nenf,Ppia	30/-
19_Member	GO Biological Processes	GO:0043065	positive regulation of apoptotic process	-5.20188	-2.77661	11747,11820,11848,11852,12177,12226,12257,12759,15289,15903,16476,20280,20377,21807,22187,23882,57320,94275,224105,227753	Anxa5,App,Rhoa,Rhob,Bnip3l,Btg1,Tspo,Clu,Hmgb1,Id3,Jun,Scp2,Sfrp1,Tsc22d1,Ubb,Gadd45g,Park7,Maged1,Pak2,Gsn	20/651
19_Member	GO Biological Processes	GO:0043068	positive regulation of programmed cell death	-4.97174	-2.66691	11747,11820,11848,11852,12177,12226,12257,12759,15289,15903,16476,20280,20377,21807,22187,23882,57320,94275,224105,227753	Anxa5,App,Rhoa,Rhob,Bnip3l,Btg1,Tspo,Clu,Hmgb1,Id3,Jun,Scp2,Sfrp1,Tsc22d1,Ubb,Gadd45g,Park7,Maged1,Pak2,Gsn	20/675
19_Member	GO Biological Processes	GO:0043408	regulation of MAPK cascade	-3.43109	-1.63317	11820,14678,15289,15901,16476,17319,18212,20377,21672,21858,22631,23882,23980,66208,94275,224105,227753,268373	App,Gnai2,Hmgb1,Id1,Jun,Mif,Ntrk2,Sfrp1,Prdx2,Timp2,Ywhaz,Gadd45g,Pebp1,Nenf,Maged1,Pak2,Gsn,Ppia	18/743
19_Member	GO Biological Processes	GO:0043410	positive regulation of MAPK cascade	-2.60733	-1.05908	11820,14678,15289,16476,17319,18212,21672,21858,23882,66208,94275,227753,268373	App,Gnai2,Hmgb1,Jun,Mif,Ntrk2,Prdx2,Timp2,Gadd45g,Nenf,Maged1,Gsn,Ppia	13/538
20_Summary	Reactome Gene Sets	R-MMU-9020702	Interleukin-1 signaling	-5.14883	-2.75146	11820,15289,18412,19186,21402,22187,26444,68652,14281,16476,12330,15512,22142,22143,22631,67673,20193,20364,114679,625249,15516,15519,16478,22166,13057,13627,12166,20682,227753,23980,56726,107686,224105,68024,77605,66734,14683,69833,14678,14707	App,Hmgb1,Sqstm1,Psme1,Skp1,Ubb,Psma7,Tab2,Fos,Jun,Canx,Hspa2,Tuba1a,Tuba1b,Ywhaz,Elob,S100a1,Selenow,Selenom,Gpx4,Hsp90ab1,Hsp90aa1,Jund,Txn1,Cyba,Eef1a1,Bmpr1a,Sox9,Gsn,Pebp1,Sh3bgrl,Snrpd2,Pak2,H2bc4,H2az2,Map1lc3a,Gnas,Polr2f,Gnai2,Gng5	40/-
20_Member	Reactome Gene Sets	R-MMU-9020702	Interleukin-1 signaling	-5.14883	-2.75146	11820,15289,18412,19186,21402,22187,26444,68652	App,Hmgb1,Sqstm1,Psme1,Skp1,Ubb,Psma7,Tab2	8/102
20_Member	Reactome Gene Sets	R-MMU-168164	Toll Like Receptor 3 (TLR3) Cascade	-5.03082	-2.70401	11820,14281,15289,16476,21402,22187,68652	App,Fos,Hmgb1,Jun,Skp1,Ubb,Tab2	7/76
20_Member	Reactome Gene Sets	R-MMU-168142	Toll Like Receptor 10 (TLR10) Cascade	-4.95573	-2.66691	11820,14281,15289,16476,21402,22187,68652	App,Fos,Hmgb1,Jun,Skp1,Ubb,Tab2	7/78
20_Member	Reactome Gene Sets	R-MMU-168176	Toll Like Receptor 5 (TLR5) Cascade	-4.95573	-2.66691	11820,14281,15289,16476,21402,22187,68652	App,Fos,Hmgb1,Jun,Skp1,Ubb,Tab2	7/78
20_Member	Reactome Gene Sets	R-MMU-975871	MyD88 cascade initiated on plasma membrane	-4.95573	-2.66691	11820,14281,15289,16476,21402,22187,68652	App,Fos,Hmgb1,Jun,Skp1,Ubb,Tab2	7/78
20_Member	Reactome Gene Sets	R-MMU-166058	MyD88:MAL(TIRAP) cascade initiated on plasma membrane	-4.919	-2.66691	11820,14281,15289,16476,21402,22187,68652	App,Fos,Hmgb1,Jun,Skp1,Ubb,Tab2	7/79
20_Member	Reactome Gene Sets	R-MMU-168179	Toll Like Receptor TLR1:TLR2 Cascade	-4.919	-2.66691	11820,14281,15289,16476,21402,22187,68652	App,Fos,Hmgb1,Jun,Skp1,Ubb,Tab2	7/79
20_Member	Reactome Gene Sets	R-MMU-168188	Toll Like Receptor TLR6:TLR2 Cascade	-4.919	-2.66691	11820,14281,15289,16476,21402,22187,68652	App,Fos,Hmgb1,Jun,Skp1,Ubb,Tab2	7/79
20_Member	Reactome Gene Sets	R-MMU-181438	Toll Like Receptor 2 (TLR2) Cascade	-4.919	-2.66691	11820,14281,15289,16476,21402,22187,68652	App,Fos,Hmgb1,Jun,Skp1,Ubb,Tab2	7/79
20_Member	Reactome Gene Sets	R-MMU-1280215	Cytokine Signaling in Immune system	-4.83063	-2.61526	11820,12330,14281,15289,15512,16476,18412,19186,21402,22142,22143,22187,22631,26444,67673,68652	App,Canx,Fos,Hmgb1,Hspa2,Jun,Sqstm1,Psme1,Skp1,Tuba1a,Tuba1b,Ubb,Ywhaz,Psma7,Elob,Tab2	16/467
20_Member	Reactome Gene Sets	R-MMU-975138	TRAF6 mediated induction of NFkB and MAP kinases upon TLR7/8 or 9 activation	-4.77723	-2.56576	11820,14281,15289,16476,21402,22187,68652	App,Fos,Hmgb1,Jun,Skp1,Ubb,Tab2	7/83
20_Member	Reactome Gene Sets	R-MMU-975155	MyD88 dependent cascade initiated on endosome	-4.74301	-2.5505	11820,14281,15289,16476,21402,22187,68652	App,Fos,Hmgb1,Jun,Skp1,Ubb,Tab2	7/84
20_Member	Reactome Gene Sets	R-MMU-168181	Toll Like Receptor 7/8 (TLR7/8) Cascade	-4.70925	-2.52044	11820,14281,15289,16476,21402,22187,68652	App,Fos,Hmgb1,Jun,Skp1,Ubb,Tab2	7/85
20_Member	Reactome Gene Sets	R-MMU-446652	Interleukin-1 family signaling	-4.6567	-2.48313	11820,15289,18412,19186,21402,22187,26444,68652	App,Hmgb1,Sqstm1,Psme1,Skp1,Ubb,Psma7,Tab2	8/119
20_Member	Reactome Gene Sets	R-MMU-449147	Signaling by Interleukins	-4.59234	-2.44678	11820,12330,14281,15289,16476,18412,19186,21402,22187,22631,26444,68652	App,Canx,Fos,Hmgb1,Jun,Sqstm1,Psme1,Skp1,Ubb,Ywhaz,Psma7,Tab2	12/286
20_Member	Reactome Gene Sets	R-MMU-168138	Toll Like Receptor 9 (TLR9) Cascade	-4.57863	-2.43852	11820,14281,15289,16476,21402,22187,68652	App,Fos,Hmgb1,Jun,Skp1,Ubb,Tab2	7/89
20_Member	Reactome Gene Sets	R-MMU-166166	MyD88-independent TLR4 cascade	-4.36556	-2.28956	11820,14281,15289,16476,21402,22187,68652	App,Fos,Hmgb1,Jun,Skp1,Ubb,Tab2	7/96
20_Member	Reactome Gene Sets	R-MMU-937061	TRIF (TICAM1)-mediated TLR4 signaling	-4.36556	-2.28956	11820,14281,15289,16476,21402,22187,68652	App,Fos,Hmgb1,Jun,Skp1,Ubb,Tab2	7/96
20_Member	Reactome Gene Sets	R-MMU-168898	Toll-like Receptor Cascades	-4.12993	-2.14404	11820,14281,15289,16476,20193,21402,22187,68652	App,Fos,Hmgb1,Jun,S100a1,Skp1,Ubb,Tab2	8/141
20_Member	WikiPathways	WP108	Selenium metabolism selenoproteins	-4.0363	-2.08096	14281,16476,20364,114679,625249	Fos,Jun,Selenow,Selenom,Gpx4	5/47
20_Member	Reactome Gene Sets	R-MMU-166016	Toll Like Receptor 4 (TLR4) Cascade	-3.93969	-2.01144	11820,14281,15289,16476,21402,22187,68652	App,Fos,Hmgb1,Jun,Skp1,Ubb,Tab2	7/112
20_Member	Reactome Gene Sets	R-MMU-448424	Interleukin-17 signaling	-3.70808	-1.83306	14281,16476,21402,22187,68652	Fos,Jun,Skp1,Ubb,Tab2	5/55
20_Member	Reactome Gene Sets	R-MMU-450294	MAP kinase activation	-3.70808	-1.83306	14281,16476,21402,22187,68652	Fos,Jun,Skp1,Ubb,Tab2	5/55
20_Member	KEGG Pathway	mmu04657	IL-17 signaling pathway - Mus musculus (house mouse)	-3.5232	-1.70161	14281,15516,15519,16476,16478,68652	Fos,Hsp90ab1,Hsp90aa1,Jun,Jund,Tab2	6/93
20_Member	Reactome Gene Sets	R-MMU-445989	TAK1-dependent IKK and NF-kappa-B activation	-3.44172	-1.63891	11820,15289,22187,68652	App,Hmgb1,Ubb,Tab2	4/35
20_Member	Reactome Gene Sets	R-MMU-2559580	Oxidative Stress Induced Senescence	-3.34748	-1.57109	14281,16476,22166,22187	Fos,Jun,Txn1,Ubb	4/37
20_Member	KEGG Pathway	mmu05140	Leishmaniasis - Mus musculus (house mouse)	-3.21785	-1.47829	13057,13627,14281,16476,68652	Cyba,Eef1a1,Fos,Jun,Tab2	5/70
20_Member	GO Biological Processes	GO:1902893	regulation of miRNA transcription	-3.00349	-1.326	11820,12166,14281,16476,20682	App,Bmpr1a,Fos,Jun,Sox9	5/78
20_Member	GO Biological Processes	GO:0035994	response to muscle stretch	-2.97268	-1.2997	14281,16476,227753	Fos,Jun,Gsn	3/21
20_Member	WikiPathways	WP572	EGFR1 signaling pathway	-2.77576	-1.15852	13627,14281,16476,16478,23980,56726,107686	Eef1a1,Fos,Jun,Jund,Pebp1,Sh3bgrl,Snrpd2	7/175
20_Member	KEGG Pathway	mmu04380	Osteoclast differentiation - Mus musculus (house mouse)	-2.67576	-1.0954	13057,14281,16476,16478,18412,68652	Cyba,Fos,Jun,Jund,Sqstm1,Tab2	6/135
20_Member	GO Biological Processes	GO:2000628	regulation of miRNA metabolic process	-2.62278	-1.06538	11820,12166,14281,16476,20682	App,Bmpr1a,Fos,Jun,Sox9	5/95
20_Member	GO Biological Processes	GO:0071276	cellular response to cadmium ion	-2.60295	-1.05908	14281,16476,227753	Fos,Jun,Gsn	3/28
20_Member	GO Biological Processes	GO:0140747	regulation of ncRNA transcription	-2.52598	-1.00328	11820,12166,14281,16476,20682	App,Bmpr1a,Fos,Jun,Sox9	5/100
20_Member	Reactome Gene Sets	R-MMU-2871796	FCERI mediated MAPK activation	-2.51597	-0.998003	14281,16476,224105	Fos,Jun,Pak2	3/30
20_Member	Reactome Gene Sets	R-MMU-2559583	Cellular Senescence	-2.49139	-0.978114	14281,16476,22166,22187,68024,77605	Fos,Jun,Txn1,Ubb,H2bc4,H2az2	6/147
20_Member	GO Biological Processes	GO:0060395	SMAD protein signal transduction	-2.43521	-0.939062	14281,16476,66734	Fos,Jun,Map1lc3a	3/32
20_Member	WikiPathways	WP1244	Estrogen signaling	-2.20729	-0.778464	14281,14683,16476,69833	Fos,Gnas,Jun,Polr2f	4/75
20_Member	GO Biological Processes	GO:0046686	response to cadmium ion	-2.16067	-0.749402	14281,16476,227753	Fos,Jun,Gsn	3/40
20_Member	KEGG Pathway	mmu04926	Relaxin signaling pathway - Mus musculus (house mouse)	-2.06089	-0.664114	14281,14678,14683,14707,16476	Fos,Gnai2,Gnas,Gng5,Jun	5/129

## Sheet: Annotation_cluster 5
MyList	Gene ID	Type	Tax ID	Homologene Gene ID	Homologene Gene Tax ID	Gene Symbol	Description	Biological Process (GO)	Kinase Class (UniProt)	WP310 mRNA processing	GO:0006325 chromatin organization	GO:0022613 ribonucleoprotein complex biog	GO:0010608 post-transcriptional regulatio	WP307 Translation factors	GO:0051052 regulation of DNA metabolic pr	R-MMU-212436 Generic Transcription Pathway	R-MMU-1640170 Cell Cycle	GO:1903311 regulation of mRNA metabolic p	WP1763 Mechanisms associated with plu	R-MMU-2262752 Cellular responses to stress	R-MMU-73856 RNA Polymerase II Transcriptio	GO:0006457 protein folding	mmu03082 ATP-dependent chromatin remode	GO:0006259 DNA metabolic process	GO:0050684 regulation of mRNA processing	GO:0007420 brain development	GO:0032774 RNA biosynthetic process	GO:0045596 negative regulation of cell di	GO:1903829 positive regulation of protein
Sox4	20677	symbol	M. musculus	20677	M. musculus	Sox4	SRY (sex determining region Y)-box 4	GO:2000759 regulation of N-terminal peptidyl-lysine acetylation;GO:2000761 positive regulation of N-terminal peptidyl-lysine acetylation;GO:0035910 ascending aorta morphogenesis		0	0	0	1	0	1	0	0	0	0	0	0	1	0	0	0	1	0	1	1
Sox11	20666	symbol	M. musculus	20666	M. musculus	Sox11	SRY (sex determining region Y)-box 11	GO:0061386 closure of optic fissure;GO:2001109 regulation of lens epithelial cell proliferation;GO:2001111 positive regulation of lens epithelial cell proliferation		0	0	0	0	0	0	0	0	0	0	0	0	0	0	0	0	1	0	1	0
Ascl1	17172	symbol	M. musculus	17172	M. musculus	Ascl1	achaete-scute family bHLH transcription factor 1	GO:0003359 noradrenergic neuron fate commitment;GO:0007400 neuroblast fate determination;GO:0014017 neuroblast fate commitment		0	0	0	0	0	0	0	0	0	0	0	0	0	0	0	0	1	0	1	0
Stmn1	16765	symbol	M. musculus	16765	M. musculus	Stmn1	stathmin 1	GO:0070494 regulation of thrombin-activated receptor signaling pathway;GO:0070495 negative regulation of thrombin-activated receptor signaling pathway;GO:1905098 negative regulation of guanyl-nucleotide exchange factor activity		0	0	0	0	0	0	0	0	0	0	0	0	0	0	0	0	0	0	0	0
Marcksl1	17357	symbol	M. musculus	17357	M. musculus	Marcksl1	MARCKS-like 1	GO:0099509 regulation of presynaptic cytosolic calcium ion concentration;GO:0051480 regulation of cytosolic calcium ion concentration;GO:0070050 neuron cellular homeostasis		0	0	0	0	0	0	0	0	0	0	0	0	0	0	0	0	0	0	0	0
Tubb5	22154	symbol	M. musculus	22154	M. musculus	Tubb5	tubulin, beta 5 class I	GO:0071895 odontoblast differentiation;GO:0060563 neuroepithelial cell differentiation;GO:0051225 spindle assembly		0	0	0	0	0	0	0	1	0	0	0	0	0	0	0	0	0	0	0	0
Tmsb10	19240	symbol	M. musculus	19240	M. musculus	Tmsb10	thymosin beta 10	GO:0042989 sequestering of actin monomers;GO:0030837 negative regulation of actin filament polymerization;GO:0032507 maintenance of protein location in cell		0	0	0	0	0	0	0	0	0	0	0	0	0	0	0	0	0	0	1	0
Ncald	52589	symbol	M. musculus	52589	M. musculus	Ncald	neurocalcin delta	GO:0003073 regulation of systemic arterial blood pressure;GO:0019722 calcium-mediated signaling;GO:0008217 regulation of blood pressure		0	0	0	0	0	0	0	0	0	0	0	0	0	0	0	0	0	0	0	0
Jpt1	15374	symbol	M. musculus	15374	M. musculus	Jpt1	Jupiter microtubule associated homolog 1	GO:0008150 biological_process		0	0	0	0	0	0	0	0	0	0	0	0	0	0	0	0	0	0	0	0
Pak3	18481	symbol	M. musculus	18481	M. musculus	Pak3	p21 (RAC1) activated kinase 3	GO:0060997 dendritic spine morphogenesis;GO:0010763 positive regulation of fibroblast migration;GO:0061003 positive regulation of dendritic spine morphogenesis	yes	0	0	0	0	0	1	0	0	0	0	0	0	1	0	0	0	0	0	1	0
Elavl4	15572	symbol	M. musculus	15572	M. musculus	Elavl4	ELAV like RNA binding protein 4	GO:1905870 positive regulation of 3'-UTR-mediated mRNA stabilization;GO:1905868 regulation of 3'-UTR-mediated mRNA stabilization;GO:0140245 regulation of translation at postsynapse		1	0	0	1	0	0	0	0	1	0	0	0	0	0	0	0	1	0	0	0
Cdk6	12571	symbol	M. musculus	12571	M. musculus	Cdk6	cyclin dependent kinase 6	GO:0036275 response to 5-fluorouracil;GO:0043696 dedifferentiation;GO:0043697 cell dedifferentiation	yes	0	0	0	0	0	0	1	1	0	0	1	0	0	0	1	0	0	0	1	0
Mycn	18109	symbol	M. musculus	18109	M. musculus	Mycn	v-myc avian myelocytomatosis viral related oncogene, neuroblastoma derived	GO:0141068 autosome genomic imprinting;GO:0045607 regulation of inner ear auditory receptor cell differentiation;GO:0045631 regulation of mechanoreceptor differentiation		0	1	0	0	0	0	0	0	0	1	0	0	0	0	0	0	0	0	1	0
Dll1	13388	symbol	M. musculus	13388	M. musculus	Dll1	delta like canonical Notch ligand 1	GO:0021688 cerebellar molecular layer formation;GO:0042386 hemocyte differentiation;GO:0045610 regulation of hemocyte differentiation		0	0	0	0	0	0	0	0	0	0	0	0	0	0	0	0	1	0	1	0
Mfap2	17150	symbol	M. musculus	17150	M. musculus	Mfap2	microfibrillar-associated protein 2	GO:0030220 platelet formation;GO:0036344 platelet morphogenesis;GO:0048048 embryonic eye morphogenesis		0	0	0	0	0	0	0	0	0	0	0	0	0	0	0	0	0	0	0	0
Ccnd1	12443	symbol	M. musculus	12443	M. musculus	Ccnd1	cyclin D1	GO:0000320 re-entry into mitotic cell cycle;GO:0033601 positive regulation of mammary gland epithelial cell proliferation;GO:0033327 Leydig cell differentiation		0	0	0	0	0	0	1	1	0	1	0	0	0	1	1	0	0	0	1	0
Draxin	70433	symbol	M. musculus	70433	M. musculus	Draxin	dorsal inhibitory axon guidance protein	GO:0021528 commissural neuron differentiation in spinal cord;GO:0110088 hippocampal neuron apoptotic process;GO:0110091 negative regulation of hippocampal neuron apoptotic process		0	0	0	0	0	0	0	0	0	0	0	0	0	0	0	0	1	0	1	0
Coro1c	23790	symbol	M. musculus	23790	M. musculus	Coro1c	coronin, actin binding protein 1C	GO:0000147 actin cortical patch assembly;GO:0044396 actin cortical patch organization;GO:0097750 endosome membrane tubulation		0	0	0	0	0	0	0	0	0	0	0	0	0	0	0	0	1	0	0	0
Elavl2	15569	symbol	M. musculus	15569	M. musculus	Elavl2	ELAV like RNA binding protein 1	GO:0051963 regulation of synapse assembly;GO:1901888 regulation of cell junction assembly;GO:0050807 regulation of synapse organization		1	0	0	0	0	0	0	0	0	0	0	0	0	0	0	0	0	0	0	0
Tmsb4x	19241	symbol	M. musculus	19241	M. musculus	Tmsb4x	thymosin, beta 4, X chromosome	GO:0042989 sequestering of actin monomers;GO:0051152 positive regulation of smooth muscle cell differentiation;GO:0051150 regulation of smooth muscle cell differentiation		0	0	0	0	0	0	0	0	0	0	0	0	0	0	0	0	0	0	1	0
Mex3a	72640	symbol	M. musculus	72640	M. musculus	Mex3a	mex3 RNA binding family member A	GO:0008150 biological_process		0	0	0	0	0	0	0	0	0	0	0	0	0	0	0	0	0	0	0	0
Marcks	17118	symbol	M. musculus	17118	M. musculus	Marcks	myristoylated alanine rich protein kinase C substrate	GO:1905274 regulation of modification of postsynaptic actin cytoskeleton;GO:0051764 actin crosslink formation;GO:0099159 regulation of modification of postsynaptic structure		0	0	0	0	0	0	0	0	0	0	0	0	0	0	0	0	0	0	0	0
Dctpp1	66422	symbol	M. musculus	66422	M. musculus	Dctpp1	dCTP pyrophosphatase 1	GO:0006253 dCTP catabolic process;GO:0046065 dCTP metabolic process;GO:0009213 pyrimidine deoxyribonucleoside triphosphate catabolic process		0	0	0	0	0	0	0	0	0	0	0	0	0	0	1	0	0	0	0	0
Hsph1	15505	symbol	M. musculus	15505	M. musculus	Hsph1	heat shock 105kDa/110kDa protein 1	GO:0045345 positive regulation of MHC class I biosynthetic process;GO:0045343 regulation of MHC class I biosynthetic process;GO:0051135 positive regulation of NK T cell activation		0	0	0	0	0	0	0	0	0	0	1	0	1	0	0	0	0	0	0	0
Lima1	65970	symbol	M. musculus	65970	M. musculus	Lima1	LIM domain and actin binding 1	GO:0030299 intestinal cholesterol absorption;GO:0098856 intestinal lipid absorption;GO:0044241 lipid digestion		0	0	0	0	0	0	0	0	0	0	0	0	0	0	0	0	0	0	1	0
Dpysl3	22240	symbol	M. musculus	22240	M. musculus	Dpysl3	dihydropyrimidinase-like 3	GO:0051764 actin crosslink formation;GO:0051491 positive regulation of filopodium assembly;GO:0051489 regulation of filopodium assembly		0	0	0	0	0	0	0	0	0	0	0	0	0	0	0	0	0	0	1	0
Septin3	24050	symbol	M. musculus	24050	M. musculus	Septin3	septin 3	GO:0061640 cytoskeleton-dependent cytokinesis;GO:0000910 cytokinesis;GO:0051301 cell division		0	0	0	0	0	0	0	0	0	0	0	0	0	0	0	0	0	0	0	0
Hes6	55927	symbol	M. musculus	55927	M. musculus	Hes6	hairy and enhancer of split 6	GO:0043433 negative regulation of DNA-binding transcription factor activity;GO:0009952 anterior/posterior pattern specification;GO:0051090 regulation of DNA-binding transcription factor activity		0	0	0	0	0	0	0	0	0	0	0	0	0	0	0	0	0	0	0	0
Hmgn2	15331	symbol	M. musculus	15331	M. musculus	Hmgn2	high mobility group nucleosomal binding domain 2	GO:0040034 regulation of development, heterochronic;GO:0031640 killing of cells of another organism;GO:0141061 disruption of cell in another organism		0	1	0	0	0	0	0	0	0	0	0	0	0	0	0	0	0	0	0	0
Tead2	21677	symbol	M. musculus	21677	M. musculus	Tead2	TEA domain family member 2	GO:0048368 lateral mesoderm development;GO:0035329 hippo signaling;GO:0048339 paraxial mesoderm development		0	0	0	0	0	0	1	0	0	0	0	0	0	0	0	0	0	1	0	0
Ccnd2	12444	symbol	M. musculus	12444	M. musculus	Ccnd2	cyclin D2	GO:0071481 cellular response to X-ray;GO:2000726 negative regulation of cardiac muscle cell differentiation;GO:1905208 negative regulation of cardiocyte differentiation		0	0	0	0	0	0	1	1	0	0	0	0	0	0	0	0	0	0	1	0
Egr1	13653	symbol	M. musculus	13653	M. musculus	Egr1	early growth response 1	GO:0072303 positive regulation of glomerular metanephric mesangial cell proliferation;GO:0071505 response to mycophenolic acid;GO:0071506 cellular response to mycophenolic acid		0	0	0	0	0	0	0	0	0	0	0	0	0	0	0	0	0	0	0	0
Nap1l1	53605	symbol	M. musculus	53605	M. musculus	Nap1l1	nucleosome assembly protein 1-like 1	GO:0006334 nucleosome assembly;GO:2000179 positive regulation of neural precursor cell proliferation;GO:0034728 nucleosome organization		0	1	0	0	0	0	0	0	0	0	0	0	0	0	0	0	0	0	0	0
Stmn3	20262	symbol	M. musculus	20262	M. musculus	Stmn3	stathmin-like 3	GO:0035021 negative regulation of Rac protein signal transduction;GO:0007019 microtubule depolymerization;GO:0035020 regulation of Rac protein signal transduction		0	0	0	0	0	0	0	0	0	0	0	0	0	0	0	0	0	0	0	0
Tox3	244579	symbol	M. musculus	244579	M. musculus	Tox3	TOX high mobility group box family member 3	GO:0019722 calcium-mediated signaling;GO:0043524 negative regulation of neuron apoptotic process;GO:0043523 regulation of neuron apoptotic process		0	0	0	0	0	0	0	0	0	0	0	0	0	0	0	0	0	0	0	0
Sncaip	67847	symbol	M. musculus	67847	M. musculus	Sncaip	synuclein, alpha interacting protein (synphilin)	GO:0090083 regulation of inclusion body assembly;GO:0042417 dopamine metabolic process;GO:0006584 catecholamine metabolic process		0	0	0	0	0	0	0	0	0	0	0	0	0	0	0	0	0	0	0	0
Hnrnpa1	15382	symbol	M. musculus	15382	M. musculus	Hnrnpa1	heterogeneous nuclear ribonucleoprotein A1	GO:0035865 cellular response to potassium ion;GO:0035864 response to potassium ion;GO:0045760 positive regulation of action potential		1	0	0	0	0	0	0	0	0	0	0	1	0	0	0	0	0	0	0	0
Lmnb1	16906	symbol	M. musculus	16906	M. musculus	Lmnb1	lamin B1	GO:0051664 nuclear pore localization;GO:1905232 cellular response to L-glutamate;GO:1902065 response to L-glutamate		0	1	0	0	0	0	0	1	0	0	1	0	0	0	0	0	0	0	0	0
Eef1a1	13627	symbol	M. musculus	13627	M. musculus	Eef1a1	eukaryotic translation elongation factor 1 alpha 1	GO:1900022 regulation of D-erythro-sphingosine kinase activity;GO:0043550 regulation of lipid kinase activity;GO:0044829 positive regulation by host of viral genome replication		0	0	0	0	1	0	0	0	0	0	1	1	0	0	0	0	0	0	0	0
Rcc2	108911	symbol	M. musculus	108911	M. musculus	Rcc2	regulator of chromosome condensation 2	GO:0072356 chromosome passenger complex localization to kinetochore;GO:0051987 positive regulation of attachment of spindle microtubules to kinetochore;GO:0034501 protein localization to kinetochore		0	0	0	0	0	0	0	1	0	0	0	0	0	0	0	0	0	0	0	0
Rack1	14694	symbol	M. musculus	14694	M. musculus	Rack1	receptor for activated C kinase 1	GO:0051343 positive regulation of cyclic-nucleotide phosphodiesterase activity;GO:1903750 regulation of intrinsic apoptotic signaling pathway in response to hydrogen peroxide;GO:1903751 negative regulation of intrinsic apoptotic signaling pathway in response to hydrogen peroxide		0	0	0	1	1	0	0	0	0	0	0	0	0	0	0	0	0	0	1	1
Eef1b2	55949	symbol	M. musculus	55949	M. musculus	Eef1b2	eukaryotic translation elongation factor 1 beta 2	GO:0045471 response to ethanol;GO:0006414 translational elongation;GO:0097305 response to alcohol		0	0	0	0	1	0	0	0	0	0	0	0	0	0	0	0	0	0	0	0
Aif1l	108897	symbol	M. musculus	108897	M. musculus	Aif1l	allograft inflammatory factor 1-like	GO:0097178 ruffle assembly;GO:0031529 ruffle organization;GO:0051017 actin filament bundle assembly		0	0	0	0	0	0	0	0	0	0	0	0	0	0	0	0	0	0	0	0
Hmgb3	15354	symbol	M. musculus	15354	M. musculus	Hmgb3	high mobility group box 3	GO:0045578 negative regulation of B cell differentiation;GO:0050869 negative regulation of B cell activation;GO:0045577 regulation of B cell differentiation		0	0	0	0	0	0	0	0	0	0	0	0	0	0	0	0	0	0	1	0
Fbxw7	50754	symbol	M. musculus	50754	M. musculus	Fbxw7	F-box and WD-40 domain protein 7	GO:1903026 negative regulation of RNA polymerase II regulatory region sequence-specific DNA binding;GO:0045741 positive regulation of epidermal growth factor-activated receptor activity;GO:1903378 positive regulation of oxidative stress-induced neuron intrinsic apoptotic signaling pathway		0	0	0	0	0	0	0	0	1	0	0	0	1	0	1	0	0	0	1	1
Hnrnpab	15384	symbol	M. musculus	15384	M. musculus	Hnrnpab	heterogeneous nuclear ribonucleoprotein A/B	GO:1904580 regulation of intracellular mRNA localization;GO:2000623 negative regulation of nuclear-transcribed mRNA catabolic process, nonsense-mediated decay;GO:1901537 positive regulation of DNA demethylation		1	0	0	0	0	1	0	0	1	0	0	0	0	0	0	0	0	0	0	0
Myh10	77579	symbol	M. musculus	77579	M. musculus	Myh10	myosin, heavy polypeptide 10, non-muscle	GO:0021592 fourth ventricle development;GO:0070650 actin filament bundle distribution;GO:0021678 third ventricle development		0	0	0	0	0	0	0	0	0	0	0	0	0	0	0	0	1	0	0	1
Tpt1	22070	symbol	M. musculus	22070	M. musculus	Tpt1	tumor protein, translationally-controlled 1	GO:2000383 regulation of ectoderm development;GO:2000384 negative regulation of ectoderm development;GO:1902230 negative regulation of intrinsic apoptotic signaling pathway in response to DNA damage		0	0	0	0	0	1	0	0	0	0	0	0	0	0	0	0	0	0	0	0
Ptma	19231	symbol	M. musculus	19231	M. musculus	Ptma	prothymosin alpha	GO:0006325 chromatin organization;GO:0071824 protein-DNA complex organization;GO:0043066 negative regulation of apoptotic process		0	1	0	0	0	0	0	0	0	0	0	0	0	0	0	0	0	0	0	0
Set	56086	symbol	M. musculus	56086	M. musculus	Set	SET nuclear oncogene	GO:0006334 nucleosome assembly;GO:0034728 nucleosome organization;GO:0065004 protein-DNA complex assembly		1	1	0	0	0	0	0	1	0	0	0	0	0	0	0	0	0	0	0	0
Mcm7	17220	symbol	M. musculus	17220	M. musculus	Mcm7	minichromosome maintenance complex component 7	GO:0006279 premeiotic DNA replication;GO:0000727 double-strand break repair via break-induced replication;GO:0006271 DNA strand elongation involved in DNA replication		0	0	0	0	0	0	0	1	0	0	0	0	0	0	1	0	0	0	0	0
Zbtb18	30928	symbol	M. musculus	30928	M. musculus	Zbtb18	zinc finger and BTB domain containing 18	GO:0021766 hippocampus development;GO:0021549 cerebellum development;GO:0021761 limbic system development		0	0	0	0	0	0	0	0	0	0	0	0	0	0	0	0	1	0	0	0
Npm1	18148	symbol	M. musculus	18148	M. musculus	Npm1	nucleophosmin 1	GO:0060735 regulation of eIF2 alpha phosphorylation by dsRNA;GO:1902629 regulation of mRNA stability involved in cellular response to UV;GO:0000448 cleavage in ITS2 between 5.8S rRNA and LSU-rRNA of tricistronic rRNA transcript (SSU-rRNA, 5.8S rRNA, LSU-rRNA)		1	1	1	1	0	1	1	1	1	0	0	1	1	0	1	1	0	1	1	1
Snrpg	68011	symbol	M. musculus	68011	M. musculus	Snrpg	small nuclear ribonucleoprotein polypeptide G	GO:0000387 spliceosomal snRNP assembly;GO:0022618 protein-RNA complex assembly;GO:0071826 protein-RNA complex organization		1	0	1	0	0	0	0	0	0	0	0	1	0	0	0	0	0	0	0	0
Hsp90ab1	15516	symbol	M. musculus	15516	M. musculus	Hsp90ab1	heat shock protein 90 alpha (cytosolic), class B member 1	GO:1903660 negative regulation of complement-dependent cytotoxicity;GO:1903659 regulation of complement-dependent cytotoxicity;GO:0045793 positive regulation of cell size		0	0	0	0	0	0	0	1	0	0	1	0	1	0	0	0	0	0	1	1
Snrpf	69878	symbol	M. musculus	69878	M. musculus	Snrpf	small nuclear ribonucleoprotein polypeptide F	GO:0000387 spliceosomal snRNP assembly;GO:0022618 protein-RNA complex assembly;GO:0071826 protein-RNA complex organization		1	0	1	0	0	0	0	0	0	0	0	1	0	0	0	0	0	0	0	0
Pabpc1	18458	symbol	M. musculus	18458	M. musculus	Pabpc1	poly(A) binding protein, cytoplasmic 1	GO:0060213 positive regulation of nuclear-transcribed mRNA poly(A) tail shortening;GO:0060211 regulation of nuclear-transcribed mRNA poly(A) tail shortening;GO:1900153 positive regulation of nuclear-transcribed mRNA catabolic process, deadenylation-dependent decay		1	0	0	1	1	0	0	0	1	0	0	0	0	0	0	0	0	0	0	0
Mxra7	67622	symbol	M. musculus	67622	M. musculus	Mxra7	matrix-remodelling associated 7	GO:0008150 biological_process		0	0	0	0	0	0	0	0	0	0	0	0	0	0	0	0	0	0	0	0
Nop58	55989	symbol	M. musculus	55989	M. musculus	Nop58	NOP58 ribonucleoprotein	GO:0048254 snoRNA localization;GO:0042274 ribosomal small subunit biogenesis;GO:0006403 RNA localization		1	0	1	0	0	0	0	0	0	0	0	1	0	0	0	0	0	0	0	0
Hsp90aa1	15519	symbol	M. musculus	15519	M. musculus	Hsp90aa1	heat shock protein 90, alpha (cytosolic), class A member 1	GO:1902949 positive regulation of tau-protein kinase activity;GO:0045585 positive regulation of cytotoxic T cell differentiation;GO:1905323 telomerase holoenzyme complex assembly		0	0	1	0	0	1	0	1	0	0	1	0	1	0	1	0	0	0	1	1
Fos	14281	symbol	M. musculus	14281	M. musculus	Fos	FBJ osteosarcoma oncogene	GO:0035994 response to muscle stretch;GO:0071276 cellular response to cadmium ion;GO:0060395 SMAD protein signal transduction		0	0	0	0	0	0	0	0	0	1	1	0	0	0	0	0	0	1	0	0
Arl4c	320982	symbol	M. musculus	320982	M. musculus	Arl4c	ADP-ribosylation factor-like 4C	GO:0032456 endocytic recycling;GO:0098876 vesicle-mediated transport to the plasma membrane;GO:0016197 endosomal transport		0	0	0	0	0	0	0	0	0	0	0	0	0	0	0	0	0	0	0	0
Bcl11a	14025	symbol	M. musculus	14025	M. musculus	Bcl11a	BCL11 transcription factor A	GO:1904799 regulation of neuron remodeling;GO:1904800 negative regulation of neuron remodeling;GO:2000173 negative regulation of branching morphogenesis of a nerve		0	0	0	0	0	0	0	0	0	0	0	0	0	0	0	0	0	0	1	0
Podxl2	319655	symbol	M. musculus	319655	M. musculus	Podxl2	podocalyxin-like 2	GO:0050901 leukocyte tethering or rolling;GO:0061756 leukocyte adhesion to vascular endothelial cell;GO:0045123 cellular extravasation		0	0	0	0	0	0	0	0	0	0	0	0	0	0	0	0	0	0	0	0
Ybx1	22608	symbol	M. musculus	22608	M. musculus	Ybx1	Y box protein 1	GO:1990428 miRNA transport;GO:0051031 tRNA transport;GO:1903608 protein localization to cytoplasmic stress granule		1	0	0	1	0	0	0	0	1	0	0	1	0	0	0	0	0	0	1	0
Fau	14109	symbol	M. musculus	14109	M. musculus	Fau	FAU ubiquitin like and ribosomal protein S30 fusion	GO:0000028 ribosomal small subunit assembly;GO:0042255 ribosome assembly;GO:0002227 innate immune response in mucosa		1	0	1	0	1	0	0	0	0	0	0	0	0	0	0	0	0	0	0	0
Naca	17938	symbol	M. musculus	17938	M. musculus	Naca	nascent polypeptide-associated complex alpha polypeptide	GO:1905551 negative regulation of protein localization to endoplasmic reticulum;GO:1905550 regulation of protein localization to endoplasmic reticulum;GO:2000138 positive regulation of cell proliferation involved in heart morphogenesis		0	0	0	0	0	0	0	0	0	0	0	0	0	0	0	0	0	0	0	0
Cdca7	66953	symbol	M. musculus	66953	M. musculus	Cdca7	cell division cycle associated 7	GO:0006915 apoptotic process;GO:0012501 programmed cell death;GO:0008219 cell death		0	0	0	0	0	0	0	0	0	0	0	0	0	0	0	0	0	0	0	0
Odc1	18263	symbol	M. musculus	18263	M. musculus	Odc1	ornithine decarboxylase, structural 1	GO:0033387 putrescine biosynthetic process from ornithine;GO:0009446 putrescine biosynthetic process;GO:0009445 putrescine metabolic process		0	0	0	0	0	0	0	0	0	0	0	0	0	0	0	0	0	0	0	0
Pmepa1	65112	symbol	M. musculus	65112	M. musculus	Pmepa1	prostate transmembrane protein, androgen induced 1	GO:0060392 negative regulation of SMAD protein signal transduction;GO:0060390 regulation of SMAD protein signal transduction;GO:0030512 negative regulation of transforming growth factor beta receptor signaling pathway		0	0	0	0	0	0	0	0	0	0	0	0	0	0	0	0	0	0	0	0
H3f3b	15081	symbol	M. musculus	15081	M. musculus	H3f3b	H3.3 histone B	GO:0090230 regulation of centromere complex assembly;GO:1902340 negative regulation of chromosome condensation;GO:0031508 pericentric heterochromatin formation		0	1	0	0	0	1	1	1	0	0	0	0	1	0	0	0	0	0	0	0
Ezh2	14056	symbol	M. musculus	14056	M. musculus	Ezh2	enhancer of zeste 2 polycomb repressive complex 2 subunit	GO:0036333 hepatocyte homeostasis;GO:1904772 response to tetrachloromethane;GO:0071707 immunoglobulin heavy chain V-D-J recombination		0	1	0	0	0	0	1	0	0	1	1	0	0	1	1	0	1	0	1	0
Cdk4	12567	symbol	M. musculus	12567	M. musculus	Cdk4	cyclin dependent kinase 4	GO:1904627 response to phorbol 13-acetate 12-myristate;GO:1904628 cellular response to phorbol 13-acetate 12-myristate;GO:1904636 response to ionomycin	yes	0	0	0	1	0	0	1	1	0	0	1	0	0	1	0	0	0	0	1	0
Anp32b	67628	symbol	M. musculus	67628	M. musculus	Anp32b	acidic nuclear phosphoprotein 32 family member B	GO:0046827 positive regulation of protein export from nucleus;GO:0021591 ventricular system development;GO:0046825 regulation of protein export from nucleus		0	1	0	0	0	0	0	0	0	0	0	0	0	0	0	0	1	0	1	1
Ywhag	22628	symbol	M. musculus	22628	M. musculus	Ywhag	tyrosine 3-monooxygenase/tryptophan 5-monooxygenase activation protein, gamma polypeptide	GO:1904262 negative regulation of TORC1 signaling;GO:0042149 cellular response to glucose starvation;GO:0032007 negative regulation of TOR signaling		0	0	0	0	0	0	1	1	0	0	0	0	0	0	0	0	0	0	0	0
Epb41	269587	symbol	M. musculus	269587	M. musculus	Epb41	erythrocyte membrane protein band 4.1	GO:1904778 positive regulation of protein localization to cell cortex;GO:1904776 regulation of protein localization to cell cortex;GO:1904478 regulation of intestinal absorption		0	0	0	0	0	0	0	0	0	0	0	0	0	0	0	0	0	0	0	1
Uba52	22186	symbol	M. musculus	22186	M. musculus	Uba52	ubiquitin A-52 residue ribosomal protein fusion product 1	GO:0140236 translation at presynapse;GO:0140241 translation at synapse;GO:0140242 translation at postsynapse		1	0	0	0	1	0	1	1	0	0	1	0	0	1	0	0	0	0	0	0
Calm2	12314	symbol	M. musculus	12314	M. musculus	Calm2	calmodulin 2	GO:1905913 negative regulation of calcium ion export across plasma membrane;GO:1905912 regulation of calcium ion export across plasma membrane;GO:0051343 positive regulation of cyclic-nucleotide phosphodiesterase activity		0	0	0	0	0	0	0	0	0	0	0	0	0	1	0	0	0	0	0	0
Bex2	12069	symbol	M. musculus	12069	M. musculus	Bex2	brain expressed X-linked 2	GO:0031397 negative regulation of protein ubiquitination;GO:1903321 negative regulation of protein modification by small protein conjugation or removal;GO:1901874 negative regulation of post-translational protein modification		0	0	0	0	0	0	0	0	0	0	0	0	0	0	0	0	0	0	0	0
Fkbp1a	14225	symbol	M. musculus	14225	M. musculus	Fkbp1a	FK506 binding protein 1a	GO:0031000 response to caffeine;GO:0060347 heart trabecula formation;GO:0060314 regulation of ryanodine-sensitive calcium-release channel activity		0	0	0	0	0	0	0	0	0	0	0	0	0	0	0	0	0	0	0	0
Tceal9	22381	symbol	M. musculus	22381	M. musculus	Tceal9	transcription elongation factor A like 9			0	0	0	0	0	0	0	0	0	0	0	0	0	0	0	0	0	0	0	0
Nasp	50927	symbol	M. musculus	50927	M. musculus	Nasp	nuclear autoantigenic sperm protein (histone-binding)	GO:0006335 DNA replication-dependent chromatin assembly;GO:0031055 chromatin remodeling at centromere;GO:0034080 CENP-A containing chromatin assembly		0	1	0	0	0	0	0	0	0	0	0	0	0	0	1	0	0	0	0	0
Nbl1	17965	symbol	M. musculus	17965	M. musculus	Nbl1	NBL1, DAN family BMP antagonist	GO:0038098 sequestering of BMP from receptor via BMP binding;GO:0035582 sequestering of BMP in extracellular matrix;GO:0048263 determination of dorsal identity		0	0	0	0	0	0	0	0	0	0	0	0	0	0	0	0	0	0	0	0
Zbtb20	56490	symbol	M. musculus	56490	M. musculus	Zbtb20	zinc finger and BTB domain containing 20	GO:0030813 positive regulation of nucleotide catabolic process;GO:0033123 positive regulation of purine nucleotide catabolic process;GO:0045821 positive regulation of glycolytic process		0	0	0	0	0	0	0	0	1	0	0	0	0	0	0	0	0	0	0	0
Chd7	320790	symbol	M. musculus	320790	M. musculus	Chd7	chromodomain helicase DNA binding protein 7	GO:0003226 right ventricular compact myocardium morphogenesis;GO:0003221 right ventricular cardiac muscle tissue morphogenesis;GO:0021553 olfactory nerve development		0	1	1	0	0	0	0	0	0	0	0	0	0	0	0	0	1	1	0	0
Ppp1r14b	18938	symbol	M. musculus	18938	M. musculus	Ppp1r14b	protein phosphatase 1, regulatory inhibitor subunit 14B	GO:0045087 innate immune response;GO:0140546 defense response to symbiont;GO:0098542 defense response to other organism		1	0	0	0	0	0	0	0	0	0	0	0	0	0	0	0	0	0	0	0
Vps37b	330192	symbol	M. musculus	330192	M. musculus	Vps37b	vacuolar protein sorting 37B	GO:1903772 regulation of viral budding via host ESCRT complex;GO:1903774 positive regulation of viral budding via host ESCRT complex;GO:1903902 positive regulation of viral life cycle		0	0	0	0	0	0	0	0	0	0	0	0	0	0	0	0	0	0	0	0
Tmem132b	208151	symbol	M. musculus	208151	M. musculus	Tmem132b	transmembrane protein 132B	GO:0008150 biological_process		0	0	0	0	0	0	0	0	0	0	0	0	0	0	0	0	0	0	0	0
Ttc3	22129	symbol	M. musculus	22129	M. musculus	Ttc3	tetratricopeptide repeat domain 3	GO:0030517 negative regulation of axon extension;GO:0050771 negative regulation of axonogenesis;GO:0070936 protein K48-linked ubiquitination		0	0	0	0	0	0	0	0	0	0	0	0	0	0	0	0	0	0	1	0
Rtn1	104001	symbol	M. musculus	104001	M. musculus	Rtn1	reticulon 1	GO:0071787 endoplasmic reticulum tubular network formation;GO:0071786 endoplasmic reticulum tubular network organization;GO:1902430 negative regulation of amyloid-beta formation		0	0	0	1	0	0	0	0	0	0	0	0	0	0	0	0	1	0	0	0
Bzw2	66912	symbol	M. musculus	66912	M. musculus	Bzw2	basic leucine zipper and W2 domains 2	GO:0006446 regulation of translational initiation;GO:0006417 regulation of translation;GO:0034248 regulation of amide metabolic process		0	0	0	1	0	0	0	0	0	0	0	0	0	0	0	0	0	0	0	0
Elavl3	15571	symbol	M. musculus	15571	M. musculus	Elavl3	ELAV like RNA binding protein 3	GO:0007399 nervous system development;GO:0048731 system development;GO:0030154 cell differentiation		1	0	0	0	0	0	0	0	0	0	0	0	0	0	0	0	0	0	0	0
Serbp1	66870	symbol	M. musculus	66870	M. musculus	Serbp1	serpine1 mRNA binding protein 1	GO:0141014 ribosome hibernation;GO:0030578 PML body organization;GO:0030575 nuclear body organization		0	0	0	1	0	0	0	0	0	0	0	0	0	0	0	0	0	0	0	0
Hmgb2	97165	symbol	M. musculus	97165	M. musculus	Hmgb2	high mobility group box 2	GO:0032075 positive regulation of nuclease activity;GO:0045654 positive regulation of megakaryocyte differentiation;GO:0045652 regulation of megakaryocyte differentiation		0	0	0	0	0	0	0	0	0	0	0	0	0	0	1	0	0	0	0	0
Btg2	12227	symbol	M. musculus	12227	M. musculus	Btg2	BTG anti-proliferation factor 2	GO:0060213 positive regulation of nuclear-transcribed mRNA poly(A) tail shortening;GO:0060211 regulation of nuclear-transcribed mRNA poly(A) tail shortening;GO:0007406 negative regulation of neuroblast proliferation		0	0	0	1	0	0	1	0	1	0	0	0	0	0	1	0	1	0	1	0
Hspd1	15510	symbol	M. musculus	15510	M. musculus	Hspd1	heat shock protein 1 (chaperonin)	GO:0034514 mitochondrial unfolded protein response;GO:0048291 isotype switching to IgG isotypes;GO:0032607 interferon-alpha production		0	0	0	0	0	0	0	0	0	0	0	0	1	0	1	0	0	0	0	0
Selenoh	72657	symbol	M. musculus	72657	M. musculus	Selenoh	selenoprotein H			0	0	0	0	0	0	0	0	0	0	0	0	0	0	0	0	0	0	0	0
Morf4l2	56397	symbol	M. musculus	56397	M. musculus	Morf4l2	mortality factor 4 like 2	GO:1905168 positive regulation of double-strand break repair via homologous recombination;GO:0010569 regulation of double-strand break repair via homologous recombination;GO:0045911 positive regulation of DNA recombination		0	1	0	0	0	1	0	0	0	0	0	0	0	1	1	0	0	0	0	0
Atpif1	11983	gene_synonym	M. musculus	11983	M. musculus	Atp5if1	ATP synthase inhibitory factor subunit 1	GO:0051882 mitochondrial depolarization;GO:1901030 positive regulation of mitochondrial outer membrane permeabilization involved in apoptotic signaling pathway;GO:1904925 positive regulation of autophagy of mitochondrion in response to mitochondrial depolarization		0	0	0	0	0	0	0	0	0	0	0	0	0	0	0	0	0	0	0	1
Hmgb1	15289	symbol	M. musculus	15289	M. musculus	Hmgb1	high mobility group box 1	GO:0032072 regulation of restriction endodeoxyribonuclease activity;GO:1905455 positive regulation of myeloid progenitor cell differentiation;GO:0017055 negative regulation of RNA polymerase II transcription preinitiation complex assembly		0	1	0	0	0	1	0	0	1	0	0	0	0	0	1	0	0	1	1	0
Cdk2ap1	13445	symbol	M. musculus	13445	M. musculus	Cdk2ap1	cyclin dependent kinase 2 associated protein 1	GO:0060325 face morphogenesis;GO:0060323 head morphogenesis;GO:0010171 body morphogenesis		0	0	0	0	0	0	0	0	0	1	0	0	0	1	0	0	1	0	0	0
Eid1	58521	symbol	M. musculus	58521	M. musculus	Eid1	EP300 interacting inhibitor of differentiation 1	GO:0000122 negative regulation of transcription by RNA polymerase II;GO:0045892 negative regulation of DNA-templated transcription;GO:1902679 negative regulation of RNA biosynthetic process		0	0	0	0	0	0	0	0	0	0	0	0	0	0	0	0	0	0	0	0
Pdap1	231887	symbol	M. musculus	231887	M. musculus	Pdap1	PDGFA associated protein 1	GO:0048008 platelet-derived growth factor receptor signaling pathway;GO:0007169 transmembrane receptor protein tyrosine kinase signaling pathway;GO:0007167 enzyme-linked receptor protein signaling pathway		0	0	0	0	0	0	0	0	0	0	0	0	0	0	0	0	0	0	0	0
Hmgn1	15312	symbol	M. musculus	15312	M. musculus	Hmgn1	high mobility group nucleosomal binding domain 1	GO:1901664 regulation of NAD+ ADP-ribosyltransferase activity;GO:1901666 positive regulation of NAD+ ADP-ribosyltransferase activity;GO:0000720 pyrimidine dimer repair by nucleotide-excision repair		0	1	0	0	0	0	0	0	0	0	0	0	0	0	1	0	0	0	0	0
Gar1	68147	symbol	M. musculus	68147	M. musculus	Gar1	GAR1 ribonucleoprotein	GO:0000454 snoRNA guided rRNA pseudouridine synthesis;GO:0031118 rRNA pseudouridine synthesis;GO:0001522 pseudouridine synthesis		0	0	1	0	0	0	0	1	0	0	0	0	0	0	1	0	0	0	0	0
Cald1	109624	symbol	M. musculus	109624	M. musculus	Cald1	caldesmon 1	GO:0051017 actin filament bundle assembly;GO:0006940 regulation of smooth muscle contraction;GO:0061572 actin filament bundle organization		0	0	0	0	0	0	0	0	0	0	0	0	0	0	0	0	0	0	0	0
Nhp2	52530	symbol	M. musculus	52530	M. musculus	Nhp2	NHP2 ribonucleoprotein	GO:0031120 snRNA pseudouridine synthesis;GO:0000454 snoRNA guided rRNA pseudouridine synthesis;GO:0031118 rRNA pseudouridine synthesis		0	0	1	0	0	0	0	1	0	0	0	0	0	0	1	0	0	0	0	0
Tmpo	21917	symbol	M. musculus	21917	M. musculus	Tmpo	thymopoietin	GO:0006355 regulation of DNA-templated transcription;GO:2001141 regulation of RNA biosynthetic process;GO:0051252 regulation of RNA metabolic process		0	0	0	0	0	0	0	0	0	0	0	0	0	0	0	0	0	0	0	0
Ran	19384	symbol	M. musculus	19384	M. musculus	Ran	RAN, member RAS oncogene family	GO:0061015 snRNA import into nucleus;GO:0006404 RNA import into nucleus;GO:0051030 snRNA transport		0	0	1	0	0	0	0	1	0	0	0	1	0	0	0	0	0	0	0	1
Npm3	18150	symbol	M. musculus	18150	M. musculus	Npm3	nucleoplasmin 3	GO:0009303 rRNA transcription;GO:0098781 ncRNA transcription;GO:0006364 rRNA processing		0	1	1	0	0	0	0	0	0	0	0	0	0	0	0	0	0	1	0	0
Egfr	13649	symbol	M. musculus	13649	M. musculus	Egfr	epidermal growth factor receptor	GO:1902722 positive regulation of prolactin secretion;GO:0010750 positive regulation of nitric oxide mediated signal transduction;GO:1900019 regulation of protein kinase C activity	yes	0	0	0	0	1	1	0	0	0	0	0	0	0	1	0	0	1	0	1	1
Hdgf	15191	symbol	M. musculus	15191	M. musculus	Hdgf	heparin binding growth factor	GO:0098761 cellular response to interleukin-7;GO:0098760 response to interleukin-7;GO:0034504 protein localization to nucleus		0	1	0	0	0	0	0	0	0	0	0	0	0	0	0	0	0	0	0	0
Snrpe	20643	symbol	M. musculus	20643	M. musculus	Snrpe	small nuclear ribonucleoprotein E	GO:0000387 spliceosomal snRNP assembly;GO:0022618 protein-RNA complex assembly;GO:0071826 protein-RNA complex organization		1	0	1	0	0	0	0	0	0	0	0	1	0	0	0	0	0	0	0	0
Ywhah	22629	symbol	M. musculus	22629	M. musculus	Ywhah	tyrosine 3-monooxygenase/tryptophan 5-monooxygenase activation protein, eta polypeptide	GO:0006713 glucocorticoid catabolic process;GO:0042921 glucocorticoid receptor signaling pathway;GO:0031958 corticosteroid receptor signaling pathway		0	0	0	0	0	0	1	1	0	0	0	0	0	0	0	0	0	0	1	0
Cited2	17684	symbol	M. musculus	17684	M. musculus	Cited2	Cbp/p300-interacting transactivator, with Glu/Asp-rich carboxy-terminal domain, 2	GO:0035802 adrenal cortex formation;GO:0035801 adrenal cortex development;GO:0003140 determination of left/right asymmetry in lateral mesoderm		0	0	0	0	0	0	1	0	0	0	1	0	0	0	0	0	0	0	1	0
Ranbp1	19385	symbol	M. musculus	19385	M. musculus	Ranbp1	RAN binding protein 1	GO:0046604 positive regulation of mitotic centrosome separation;GO:0072750 cellular response to leptomycin B;GO:1901344 response to leptomycin B		0	0	0	0	0	0	0	0	0	0	0	1	0	0	0	0	0	0	0	0
Nsa2	59050	symbol	M. musculus	59050	M. musculus	Nsa2	NSA2 ribosome biogenesis homolog	GO:0000470 maturation of LSU-rRNA;GO:0000460 maturation of 5.8S rRNA;GO:0042273 ribosomal large subunit biogenesis		0	0	1	0	0	0	0	0	0	0	0	0	0	0	0	0	0	0	0	0
Cplx2	12890	symbol	M. musculus	12890	M. musculus	Cplx2	complexin 2	GO:0031915 positive regulation of synaptic plasticity;GO:0031630 regulation of synaptic vesicle fusion to presynaptic active zone membrane;GO:1901632 regulation of synaptic vesicle membrane organization		0	0	0	0	0	0	0	0	0	0	0	0	0	0	0	0	0	0	0	0
Apex1	11792	symbol	M. musculus	11792	M. musculus	Apex1	apurinic/apyrimidinic endonuclease 1	GO:0097698 telomere maintenance via base-excision repair;GO:0043247 telomere maintenance in response to DNA damage;GO:0080111 DNA demethylation		0	0	0	1	0	0	0	0	1	0	0	0	0	0	1	0	0	0	0	0
H2az1	51788	symbol	M. musculus	51788	M. musculus	H2az1	H2A.Z variant histone 1	GO:0071392 cellular response to estradiol stimulus;GO:0032355 response to estradiol;GO:0070828 heterochromatin organization		0	1	0	0	0	0	0	0	0	0	0	0	0	1	0	0	0	0	0	0
Eif3e	16341	symbol	M. musculus	16341	M. musculus	Eif3e	eukaryotic translation initiation factor 3, subunit E	GO:1902415 regulation of mRNA binding;GO:1902416 positive regulation of mRNA binding;GO:1905216 positive regulation of RNA binding		1	0	0	1	1	0	0	0	0	0	0	0	0	0	0	0	0	0	0	1
Nfix	18032	symbol	M. musculus	18032	M. musculus	Nfix	nuclear factor I/X	GO:1905222 atrioventricular canal morphogenesis;GO:0002158 osteoclast proliferation;GO:0044838 cell quiescence		0	0	0	0	0	0	0	0	0	0	0	0	0	0	1	0	1	1	0	0
Fkbp3	30795	symbol	M. musculus	30795	M. musculus	Fkbp3	FK506 binding protein 3			0	0	0	0	0	0	0	0	0	0	0	0	0	0	0	0	0	0	0	0
Eif3f	66085	symbol	M. musculus	66085	M. musculus	Eif3f	eukaryotic translation initiation factor 3, subunit F	GO:0075522 IRES-dependent viral translational initiation;GO:0019081 viral translation;GO:0019080 viral gene expression		0	0	0	0	1	0	0	0	0	0	0	0	0	0	0	0	0	0	0	0
Psip1	101739	symbol	M. musculus	101739	M. musculus	Psip1	PC4 and SFRS1 interacting protein 1	GO:0000395 mRNA 5'-splice site recognition;GO:0045292 mRNA cis splicing, via spliceosome;GO:0006376 mRNA splice site recognition		1	1	1	0	0	0	0	0	0	0	0	0	0	0	0	0	0	0	0	0
Serf1	20365	symbol	M. musculus	20365	M. musculus	Serf1	small EDRK-rich factor 1	GO:0008150 biological_process		0	0	0	0	0	0	0	0	0	0	0	0	0	0	0	0	0	0	0	0
Nme1	18102	symbol	M. musculus	18102	M. musculus	Nme1	NME/NM23 nucleoside diphosphate kinase 1	GO:0006231 dTMP biosynthetic process;GO:0009177 pyrimidine deoxyribonucleoside monophosphate biosynthetic process;GO:0006228 UTP biosynthetic process	yes	0	0	0	0	0	0	0	0	0	0	0	0	0	0	0	0	0	0	1	0
Ncl	17975	symbol	M. musculus	17975	M. musculus	Ncl	nucleolin	GO:1901838 positive regulation of transcription of nucleolar large rRNA by RNA polymerase I;GO:1901836 regulation of transcription of nucleolar large rRNA by RNA polymerase I;GO:2000232 regulation of rRNA processing		1	0	0	1	0	0	0	0	1	1	0	0	0	0	0	1	0	0	0	0
Fbl	14113	symbol	M. musculus	14113	M. musculus	Fbl	fibrillarin	GO:0000494 box C/D RNA 3'-end processing;GO:0033967 box C/D RNA metabolic process;GO:0034963 box C/D RNA processing		1	0	1	0	0	0	0	0	0	0	0	1	0	0	0	0	0	0	0	0
Tuba1a	22142	symbol	M. musculus	22142	M. musculus	Tuba1a	tubulin, alpha 1A	GO:1902065 response to L-glutamate;GO:0021859 pyramidal neuron differentiation;GO:0048853 forebrain morphogenesis		0	0	0	0	0	0	0	1	0	0	1	0	0	0	0	0	1	0	0	0
Snrpb2	20639	symbol	M. musculus	20639	M. musculus	Snrpb2	U2 small nuclear ribonucleoprotein B	GO:0000375 RNA splicing, via transesterification reactions;GO:0000377 RNA splicing, via transesterification reactions with bulged adenosine as nucleophile;GO:0000398 mRNA splicing, via spliceosome		1	0	0	0	0	0	0	0	0	0	0	0	0	0	0	0	0	0	0	0
Smarcc1	20588	symbol	M. musculus	20588	M. musculus	Smarcc1	SWI/SNF related, matrix associated, actin dependent regulator of chromatin, subfamily c, member 1	GO:0006337 nucleosome disassembly;GO:0032986 protein-DNA complex disassembly;GO:2000819 regulation of nucleotide-excision repair		0	1	0	0	0	1	1	0	0	1	0	0	0	1	0	0	0	0	1	0
Llph	66225	symbol	M. musculus	66225	M. musculus	Llph	LLP homolog, long-term synaptic facilitation (Aplysia)	GO:0097484 dendrite extension;GO:0060999 positive regulation of dendritic spine development;GO:0060998 regulation of dendritic spine development		0	0	0	0	0	0	0	0	0	0	0	0	0	0	0	0	0	0	0	0
H3f3a	15078	symbol	M. musculus	15078	M. musculus	H3f3a	H3.3 histone A	GO:1902340 negative regulation of chromosome condensation;GO:0031508 pericentric heterochromatin formation;GO:0031509 subtelomeric heterochromatin formation		0	1	0	0	0	1	1	1	0	1	0	0	1	0	0	0	0	0	0	0
Hnrnpc	15381	symbol	M. musculus	15381	M. musculus	Hnrnpc	heterogeneous nuclear ribonucleoprotein C	GO:0090367 negative regulation of mRNA modification;GO:0090365 regulation of mRNA modification;GO:0070935 3'-UTR-mediated mRNA stabilization		1	0	0	1	0	1	0	0	1	0	0	0	1	0	0	0	0	0	0	0
Sumo1	22218	symbol	M. musculus	22218	M. musculus	Sumo1	small ubiquitin-like modifier 1	GO:0010621 negative regulation of transcription by transcription factor localization;GO:0090204 protein localization to nuclear pore;GO:1901896 positive regulation of ATPase-coupled calcium transmembrane transporter activity		0	0	0	0	0	0	1	1	0	1	0	1	1	0	0	0	0	0	0	1
Dek	110052	symbol	M. musculus	110052	M. musculus	Dek	DEK proto-oncogene	GO:0044838 cell quiescence;GO:0045945 positive regulation of transcription by RNA polymerase III;GO:0006359 regulation of transcription by RNA polymerase III		0	1	0	0	0	1	1	0	0	0	0	0	0	0	0	0	0	0	0	0
Ctnnb1	12387	symbol	M. musculus	12387	M. musculus	Ctnnb1	catenin beta 1	GO:0036520 astrocyte-dopaminergic neuron signaling;GO:0150098 glial cell-neuron signaling;GO:0045976 negative regulation of mitotic cell cycle, embryonic		0	0	0	0	0	1	1	0	0	1	0	0	1	0	0	0	1	1	1	0
Igfbp5	16011	symbol	M. musculus	16011	M. musculus	Igfbp5	insulin-like growth factor binding protein 5	GO:1904205 negative regulation of skeletal muscle hypertrophy;GO:1904204 regulation of skeletal muscle hypertrophy;GO:0043569 negative regulation of insulin-like growth factor receptor signaling pathway		0	0	0	1	0	0	0	0	0	0	0	0	0	0	0	0	0	0	1	0
Map3k1	26401	symbol	M. musculus	26401	M. musculus	Map3k1	mitogen-activated protein kinase kinase kinase 1	GO:0050434 positive regulation of viral transcription;GO:0061029 eyelid development in camera-type eye;GO:0046782 regulation of viral transcription		0	0	0	0	0	0	0	0	0	0	0	0	0	0	0	0	0	0	1	0
Jun	16476	symbol	M. musculus	16476	M. musculus	Jun	jun proto-oncogene	GO:0035026 leading edge cell differentiation;GO:0019045 latent virus replication;GO:0019046 release from viral latency		0	0	0	0	0	1	0	0	0	0	1	0	0	0	0	0	0	1	0	0
Eef1g	67160	symbol	M. musculus	67160	M. musculus	Eef1g	eukaryotic translation elongation factor 1 gamma	GO:0006414 translational elongation;GO:0006412 translation;GO:0043043 peptide biosynthetic process		0	0	0	0	1	0	0	0	0	0	0	0	0	0	0	0	0	0	0	0
Nedd4	17999	symbol	M. musculus	17999	M. musculus	Nedd4	neural precursor cell expressed, developmentally down-regulated 4	GO:0044111 formation of structure involved in a symbiotic process;GO:0042921 glucocorticoid receptor signaling pathway;GO:0099576 regulation of protein catabolic process at postsynapse, modulating synaptic transmission		0	0	0	0	0	0	0	0	0	0	0	0	0	1	1	0	0	0	0	1
Sumo2	170930	symbol	M. musculus	170930	M. musculus	Sumo2	small ubiquitin-like modifier 2	GO:0033235 positive regulation of protein sumoylation;GO:0016925 protein sumoylation;GO:0033233 regulation of protein sumoylation		0	0	0	0	0	0	0	0	0	0	0	1	0	0	0	0	0	0	0	0
Sacs	50720	symbol	M. musculus	50720	M. musculus	Sacs	sacsin	GO:0090084 negative regulation of inclusion body assembly;GO:0090083 regulation of inclusion body assembly;GO:0051129 negative regulation of cellular component organization		0	0	0	0	0	0	0	0	0	0	0	0	0	0	0	0	0	0	0	0
Bex3	12070	symbol	M. musculus	12070	M. musculus	Bex3	brain expressed X-linked 3	GO:0008625 extrinsic apoptotic signaling pathway via death domain receptors;GO:0031397 negative regulation of protein ubiquitination;GO:1903321 negative regulation of protein modification by small protein conjugation or removal		0	0	0	0	0	0	0	0	0	0	0	0	0	0	0	0	0	0	0	0
Bag1	12017	symbol	M. musculus	12017	M. musculus	Bag1	BCL2-associated athanogene 1	GO:0014038 regulation of Schwann cell differentiation;GO:0014040 positive regulation of Schwann cell differentiation;GO:2000672 negative regulation of motor neuron apoptotic process		0	0	0	0	0	0	0	0	0	0	1	0	1	0	0	0	0	0	0	0
Rlbp1	19771	symbol	M. musculus	19771	M. musculus	Rlbp1	retinaldehyde binding protein 1	GO:0007601 visual perception;GO:0050953 sensory perception of light stimulus;GO:0007600 sensory perception		0	0	0	0	0	0	0	0	0	0	0	0	0	0	0	0	0	0	0	0
Pfdn2	18637	symbol	M. musculus	18637	M. musculus	Pfdn2	prefoldin 2	GO:1905907 negative regulation of amyloid fibril formation;GO:1905906 regulation of amyloid fibril formation;GO:0006457 protein folding		0	0	0	0	0	0	0	0	0	0	0	0	1	0	0	0	0	0	0	0
Ywhaz	22631	symbol	M. musculus	22631	M. musculus	Ywhaz	tyrosine 3-monooxygenase/tryptophan 5-monooxygenase activation protein, zeta polypeptide	GO:0008039 synaptic target recognition;GO:0090168 Golgi reassembly;GO:0002349 histamine production involved in inflammatory response		1	0	0	0	0	0	1	1	0	0	0	0	1	0	0	0	0	0	0	1
Nop10	66181	symbol	M. musculus	66181	M. musculus	Nop10	NOP10 ribonucleoprotein	GO:0031120 snRNA pseudouridine synthesis;GO:0000454 snoRNA guided rRNA pseudouridine synthesis;GO:0031118 rRNA pseudouridine synthesis		0	0	1	0	0	0	0	1	0	0	0	0	0	0	1	0	0	0	0	0
Ywhab	54401	symbol	M. musculus	54401	M. musculus	Ywhab	tyrosine 3-monooxygenase/tryptophan 5-monooxygenase activation protein, beta polypeptide	GO:0051220 cytoplasmic sequestering of protein;GO:0035308 negative regulation of protein dephosphorylation;GO:0035305 negative regulation of dephosphorylation		1	0	0	0	0	0	1	1	0	0	0	0	0	0	0	0	0	0	0	0
Bcl7a	77045	symbol	M. musculus	77045	M. musculus	Bcl7a	B cell CLL/lymphoma 7A	GO:2000819 regulation of nucleotide-excision repair;GO:0070316 regulation of G0 to G1 transition;GO:1902459 positive regulation of stem cell population maintenance		0	1	0	0	0	1	0	0	0	0	0	0	0	1	0	0	0	0	1	0
Snrpd2	107686	symbol	M. musculus	107686	M. musculus	Snrpd2	small nuclear ribonucleoprotein D2	GO:0000387 spliceosomal snRNP assembly;GO:0022618 protein-RNA complex assembly;GO:0071826 protein-RNA complex organization		1	0	1	0	0	0	0	0	0	0	0	0	0	0	0	0	0	0	0	0
Impdh2	23918	symbol	M. musculus	23918	M. musculus	Impdh2	inosine monophosphate dehydrogenase 2	GO:0097292 XMP metabolic process;GO:0097293 XMP biosynthetic process;GO:0097294 'de novo' XMP biosynthetic process		0	0	0	0	0	0	0	0	0	0	0	0	0	0	0	0	0	0	0	0
Fosb	14282	symbol	M. musculus	14282	M. musculus	Fosb	FBJ osteosarcoma oncogene B	GO:0071277 cellular response to calcium ion;GO:0051592 response to calcium ion;GO:0071248 cellular response to metal ion		0	0	0	0	0	0	0	0	0	0	0	0	0	0	0	0	0	1	0	0
Rtf1	76246	symbol	M. musculus	76246	M. musculus	Rtf1	RTF1, Paf1/RNA polymerase II complex component	GO:0001711 endodermal cell fate commitment;GO:0060795 cell fate commitment involved in formation of primary germ layer;GO:0035987 endodermal cell differentiation		0	1	0	0	0	0	0	0	0	0	0	0	0	0	0	0	0	1	0	0
Siva1	30954	symbol	M. musculus	30954	M. musculus	Siva1	SIVA1, apoptosis-inducing factor	GO:0006924 activation-induced cell death of T cells;GO:1901030 positive regulation of mitochondrial outer membrane permeabilization involved in apoptotic signaling pathway;GO:1901028 regulation of mitochondrial outer membrane permeabilization involved in apoptotic signaling pathway		0	0	0	0	0	0	0	0	0	0	0	0	0	0	0	0	0	0	0	0
Slc4a7	218756	symbol	M. musculus	218756	M. musculus	Slc4a7	solute carrier family 4, sodium bicarbonate cotransporter, member 7	GO:0021747 cochlear nucleus development;GO:0046666 retinal cell programmed cell death;GO:0090383 phagosome acidification		0	0	0	0	0	0	0	0	0	0	0	0	0	0	0	0	1	0	0	0
Eef2	13629	symbol	M. musculus	13629	M. musculus	Eef2	eukaryotic translation elongation factor 2	GO:2000767 positive regulation of cytoplasmic translation;GO:2000765 regulation of cytoplasmic translation;GO:0140241 translation at synapse		0	0	0	1	1	0	0	0	0	0	0	0	0	0	0	0	0	0	0	0
Tra2b	20462	symbol	M. musculus	20462	M. musculus	Tra2b	transformer 2 beta	GO:0021796 cerebral cortex regionalization;GO:0021978 telencephalon regionalization;GO:0021871 forebrain regionalization		1	0	0	0	0	0	0	0	1	0	0	0	0	0	0	1	1	0	0	0
Fam210b	67017	symbol	M. musculus	67017	M. musculus	Fam210b	family with sequence similarity 210, member B	GO:0043249 erythrocyte maturation;GO:0071392 cellular response to estradiol stimulus;GO:0045648 positive regulation of erythrocyte differentiation		0	0	0	0	0	0	0	0	0	0	0	0	0	0	0	0	0	0	0	0
Nfib	18028	symbol	M. musculus	18028	M. musculus	Nfib	nuclear factor I/B	GO:0061141 lung ciliated cell differentiation;GO:2000795 negative regulation of epithelial cell proliferation involved in lung morphogenesis;GO:2000790 regulation of mesenchymal cell proliferation involved in lung development		0	0	0	0	0	0	0	0	0	0	0	0	0	0	1	0	1	0	0	0
Ybx3	56449	symbol	M. musculus	56449	M. musculus	Ybx3	Y box protein 3	GO:1902219 negative regulation of intrinsic apoptotic signaling pathway in response to osmotic stress;GO:0048642 negative regulation of skeletal muscle tissue development;GO:1902218 regulation of intrinsic apoptotic signaling pathway in response to osmotic stress		0	0	0	0	0	1	0	0	0	0	0	0	1	0	0	0	0	0	0	0
Bex4	406217	symbol	M. musculus	406217	M. musculus	Bex4	brain expressed X-linked 4	GO:1904428 negative regulation of tubulin deacetylation;GO:0090043 regulation of tubulin deacetylation;GO:0090311 regulation of protein deacetylation		0	0	0	0	0	0	0	0	0	0	0	0	0	0	0	0	0	0	0	0
Camta1	100072	symbol	M. musculus	100072	M. musculus	Camta1	calmodulin binding transcription activator 1	GO:0070886 positive regulation of calcineurin-NFAT signaling cascade;GO:0106058 positive regulation of calcineurin-mediated signaling;GO:0035307 positive regulation of protein dephosphorylation		0	0	0	0	0	0	0	0	0	0	0	0	0	0	0	0	0	0	0	0
Nsg1	18196	symbol	M. musculus	18196	M. musculus	Nsg1	neuron specific gene family member 1	GO:0099627 neurotransmitter receptor cycle;GO:0099630 postsynaptic neurotransmitter receptor cycle;GO:0098887 neurotransmitter receptor transport, endosome to postsynaptic membrane		0	0	0	0	0	0	0	0	0	0	0	0	0	0	0	0	0	0	0	0
Smc4	70099	symbol	M. musculus	70099	M. musculus	Smc4	structural maintenance of chromosomes 4	GO:1905821 positive regulation of chromosome condensation;GO:0010032 meiotic chromosome condensation;GO:0060623 regulation of chromosome condensation		0	0	0	0	0	1	0	1	0	0	0	0	1	0	1	0	0	0	0	0
Bola2	66162	symbol	M. musculus	66162	M. musculus	Bola2	bolA family member 2	GO:0097428 protein maturation by iron-sulfur cluster transfer;GO:0006879 intracellular iron ion homeostasis;GO:0030003 intracellular monoatomic cation homeostasis		0	0	0	0	0	0	0	0	0	0	0	0	1	0	0	0	0	0	0	0
Ppp3cb	19056	symbol	M. musculus	19056	M. musculus	Ppp3cb	protein phosphatase 3, catalytic subunit, beta isoform	GO:0001915 negative regulation of T cell mediated cytotoxicity;GO:1905673 positive regulation of lysosome organization;GO:1905949 negative regulation of calcium ion import across plasma membrane		0	0	0	0	0	0	0	0	0	0	0	0	0	0	0	0	0	0	0	1
Fam3c	27999	symbol	M. musculus	27999	M. musculus	Fam3c	FAM3 metabolism regulating signaling molecule C	GO:0007275 multicellular organism development;GO:0048856 anatomical structure development;GO:0032502 developmental process		0	0	0	0	0	0	0	0	0	0	0	0	0	0	0	0	0	0	0	0
Slc24a5	317750	symbol	M. musculus	317750	M. musculus	Slc24a5	solute carrier family 24, member 5	GO:0048022 negative regulation of melanin biosynthetic process;GO:1900377 negative regulation of secondary metabolite biosynthetic process;GO:0042438 melanin biosynthetic process		0	0	0	0	0	0	0	0	0	0	0	0	0	0	0	0	0	0	0	0
Btf3	218490	symbol	M. musculus	218490	M. musculus	Btf3	basic transcription factor 3	GO:1905551 negative regulation of protein localization to endoplasmic reticulum;GO:1905550 regulation of protein localization to endoplasmic reticulum;GO:1903828 negative regulation of protein localization		0	0	0	0	0	0	0	0	0	0	0	0	0	0	0	0	0	0	0	0
Sh3bgrl	56726	symbol	M. musculus	56726	M. musculus	Sh3bgrl	SH3-binding domain glutamic acid-rich protein like	GO:1904690 positive regulation of cytoplasmic translational initiation;GO:1904688 regulation of cytoplasmic translational initiation;GO:0045948 positive regulation of translational initiation		0	0	0	1	0	0	0	0	0	0	0	0	0	0	0	0	0	0	0	0
Prmt1	15469	symbol	M. musculus	15469	M. musculus	Prmt1	protein arginine N-methyltransferase 1	GO:0019919 peptidyl-arginine methylation, to asymmetrical-dimethyl arginine;GO:0035247 peptidyl-arginine omega-N-methylation;GO:0035246 peptidyl-arginine N-methylation		1	0	0	1	0	0	1	0	0	0	0	0	0	1	0	0	0	0	1	0
Zeb1	21417	symbol	M. musculus	21417	M. musculus	Zeb1	zinc finger E-box binding homeobox 1	GO:0048752 semicircular canal morphogenesis;GO:0045602 negative regulation of endothelial cell differentiation;GO:0060872 semicircular canal development		0	0	0	0	0	0	0	0	0	0	0	0	0	0	0	0	0	0	1	0
Kras	16653	symbol	M. musculus	16653	M. musculus	Kras	Kirsten rat sarcoma viral oncogene homolog	GO:0021896 forebrain astrocyte differentiation;GO:0021897 forebrain astrocyte development;GO:0060509 type I pneumocyte differentiation		0	0	0	0	0	0	0	0	0	0	0	0	0	0	0	0	1	0	1	0
Pcna	18538	symbol	M. musculus	18538	M. musculus	Pcna	proliferating cell nuclear antigen	GO:1902990 mitotic telomere maintenance via semi-conservative replication;GO:0006272 leading strand elongation;GO:0032077 positive regulation of deoxyribonuclease activity		0	0	0	0	0	1	1	1	0	0	0	0	1	0	1	0	0	0	0	0
Naa50	72117	symbol	M. musculus	72117	M. musculus	Naa50	N(alpha)-acetyltransferase 50, NatE catalytic subunit	GO:0034087 establishment of mitotic sister chromatid cohesion;GO:0071962 mitotic sister chromatid cohesion, centromeric;GO:0034085 establishment of sister chromatid cohesion		0	0	0	0	0	0	0	0	0	0	0	0	1	0	0	0	0	0	0	0
Banf1	23825	symbol	M. musculus	23825	M. musculus	Banf1	BAF nuclear assembly factor 1	GO:0075713 establishment of integrated proviral latency;GO:0019043 establishment of viral latency;GO:0010836 negative regulation of protein ADP-ribosylation		0	1	0	0	0	0	0	1	0	0	0	0	0	0	1	0	0	0	0	0
Jund	16478	symbol	M. musculus	16478	M. musculus	Jund	jun D proto-oncogene	GO:0002076 osteoblast development;GO:0043032 positive regulation of macrophage activation;GO:0043030 regulation of macrophage activation		0	0	0	0	0	0	0	0	0	0	0	0	0	0	0	0	0	1	0	0
Trp53	22059	symbol	M. musculus	22059	M. musculus	Trp53	transformation related protein 53	GO:1903451 negative regulation of G1 to G0 transition;GO:1905856 negative regulation of pentose-phosphate shunt;GO:0006113 fermentation		1	1	0	1	0	1	1	1	1	1	1	1	1	1	1	0	1	1	1	0
Sem1	20422	symbol	M. musculus	20422	M. musculus	Sem1	SEM1, 26S proteasome complex subunit	GO:0043248 proteasome assembly;GO:0006406 mRNA export from nucleus;GO:0006405 RNA export from nucleus		0	0	0	0	0	0	0	0	0	0	0	1	0	0	1	0	0	0	0	0
Fabp7	12140	symbol	M. musculus	12140	M. musculus	Fabp7	fatty acid binding protein 7, brain	GO:0060134 prepulse inhibition;GO:0021846 cell proliferation in forebrain;GO:0001964 startle response		0	0	0	0	0	0	0	0	0	0	0	0	0	0	0	0	1	0	0	0
Nolc1	70769	symbol	M. musculus	70769	M. musculus	Nolc1	nucleolar and coiled-body phosphoprotein 1	GO:0033979 box H/ACA RNA metabolic process;GO:0014029 neural crest formation;GO:0007000 nucleolus organization		0	0	0	1	0	0	0	0	0	0	0	0	0	0	0	0	0	0	0	1
Ankrd6	140577	symbol	M. musculus	140577	M. musculus	Ankrd6	ankyrin repeat domain 6	GO:2000096 positive regulation of Wnt signaling pathway, planar cell polarity pathway;GO:2000052 positive regulation of non-canonical Wnt signaling pathway;GO:2000095 regulation of Wnt signaling pathway, planar cell polarity pathway		0	0	0	0	0	0	0	0	0	0	0	0	0	0	0	0	0	0	0	0
Dut	110074	symbol	M. musculus	110074	M. musculus	Dut	deoxyuridine triphosphatase	GO:0006226 dUMP biosynthetic process;GO:0046080 dUTP metabolic process;GO:0046081 dUTP catabolic process		0	0	0	0	0	0	0	0	0	0	0	0	0	0	0	0	0	0	0	0
Eif5a	276770	symbol	M. musculus	276770	M. musculus	Eif5a	eukaryotic translation initiation factor 5A	GO:0045905 positive regulation of translational termination;GO:0045901 positive regulation of translational elongation;GO:0006449 regulation of translational termination		0	0	0	1	1	0	0	0	0	0	0	0	0	0	0	0	0	0	0	0
Hspe1	15528	symbol	M. musculus	15528	M. musculus	Hspe1	heat shock protein 1 (chaperonin 10)	GO:0051085 chaperone cofactor-dependent protein refolding;GO:0051084 'de novo' post-translational protein folding;GO:0006458 'de novo' protein folding		0	0	0	0	0	0	0	0	0	0	0	0	1	0	0	0	0	0	0	0
Eif3h	68135	symbol	M. musculus	68135	M. musculus	Eif3h	eukaryotic translation initiation factor 3, subunit H	GO:0032435 negative regulation of proteasomal ubiquitin-dependent protein catabolic process;GO:1901799 negative regulation of proteasomal protein catabolic process;GO:2000059 negative regulation of ubiquitin-dependent protein catabolic process		0	0	0	0	1	0	0	0	0	0	0	0	0	0	0	0	0	0	0	0
Dnaja1	15502	symbol	M. musculus	15502	M. musculus	Dnaja1	DnaJ heat shock protein family (Hsp40) member A1	GO:1905258 regulation of nitrosative stress-induced intrinsic apoptotic signaling pathway;GO:1905259 negative regulation of nitrosative stress-induced intrinsic apoptotic signaling pathway;GO:1903748 negative regulation of establishment of protein localization to mitochondrion		0	0	0	0	0	1	0	0	0	0	1	0	1	0	0	0	0	0	0	1
Smarce1	57376	symbol	M. musculus	57376	M. musculus	Smarce1	SWI/SNF related, matrix associated, actin dependent regulator of chromatin, subfamily e, member 1	GO:0006337 nucleosome disassembly;GO:0032986 protein-DNA complex disassembly;GO:2000819 regulation of nucleotide-excision repair		0	1	0	0	0	1	1	0	0	0	0	0	0	1	0	0	0	0	0	0
Ywhaq	22630	symbol	M. musculus	22630	M. musculus	Ywhaq	tyrosine 3-monooxygenase/tryptophan 5-monooxygenase activation protein theta	GO:0034766 negative regulation of monoatomic ion transmembrane transport;GO:0034763 negative regulation of transmembrane transport;GO:0043271 negative regulation of monoatomic ion transport		0	0	0	0	0	0	1	1	0	0	0	0	0	0	0	0	0	0	0	0
Hnrnpd	11991	symbol	M. musculus	11991	M. musculus	Hnrnpd	heterogeneous nuclear ribonucleoprotein D	GO:1904585 response to putrescine;GO:1904586 cellular response to putrescine;GO:1905663 positive regulation of telomerase RNA reverse transcriptase activity		1	0	0	1	0	1	0	0	1	0	0	0	1	0	0	0	0	1	0	0
Hdac2	15182	symbol	M. musculus	15182	M. musculus	Hdac2	histone deacetylase 2	GO:1902437 positive regulation of male mating behavior;GO:0061198 fungiform papilla formation;GO:1902435 regulation of male mating behavior		0	1	0	0	0	0	1	0	0	1	0	0	0	1	0	0	1	0	1	0
Alyref	21681	symbol	M. musculus	21681	M. musculus	Alyref	Aly/REF export factor	GO:0006406 mRNA export from nucleus;GO:0006405 RNA export from nucleus;GO:0051028 mRNA transport		1	0	0	0	0	0	0	0	0	0	0	1	0	0	0	0	0	0	0	0
Dhx9	13211	symbol	M. musculus	13211	M. musculus	Dhx9	DExH-box helicase 9	GO:0039695 DNA-templated viral transcription;GO:2000371 regulation of DNA topoisomerase (ATP-hydrolyzing) activity;GO:2000373 positive regulation of DNA topoisomerase (ATP-hydrolyzing) activity		1	0	1	1	0	1	0	0	1	1	0	1	0	0	0	1	0	1	0	1
Arpp19	59046	symbol	M. musculus	59046	M. musculus	Arpp19	cAMP-regulated phosphoprotein 19	GO:0045722 positive regulation of gluconeogenesis;GO:0035308 negative regulation of protein dephosphorylation;GO:0000086 G2/M transition of mitotic cell cycle		0	0	0	0	0	0	0	1	0	0	0	0	0	0	0	0	0	0	0	0
Akr1a1	58810	symbol	M. musculus	58810	M. musculus	Akr1a1	aldo-keto reductase family 1, member A1	GO:0042839 D-glucuronate metabolic process;GO:0042840 D-glucuronate catabolic process;GO:0006064 glucuronate catabolic process		0	0	0	0	0	0	0	0	0	0	0	0	0	0	0	0	0	0	0	0
Gse1	382034	symbol	M. musculus	382034	M. musculus	Gse1	genetic suppressor element 1, coiled-coil protein	GO:0008150 biological_process		0	0	0	0	0	0	0	0	0	0	0	0	0	0	0	0	0	0	0	0
Setbp1	240427	symbol	M. musculus	240427	M. musculus	Setbp1	SET binding protein 1	GO:0006355 regulation of DNA-templated transcription;GO:2001141 regulation of RNA biosynthetic process;GO:0051252 regulation of RNA metabolic process		0	0	0	0	0	0	0	0	0	0	0	0	0	0	0	0	0	0	0	0
Myef2	17876	symbol	M. musculus	17876	M. musculus	Myef2	myelin basic protein expression factor 2, repressor	GO:0000122 negative regulation of transcription by RNA polymerase II;GO:0045892 negative regulation of DNA-templated transcription;GO:1902679 negative regulation of RNA biosynthetic process		1	0	0	0	0	0	0	0	0	0	0	0	0	0	0	0	0	0	0	0
Rbpj	19664	symbol	M. musculus	19664	M. musculus	Rbpj	recombination signal binding protein for immunoglobulin kappa J region	GO:0060844 arterial endothelial cell fate commitment;GO:0060846 blood vessel endothelial cell fate commitment;GO:0072554 blood vessel lumenization		0	0	0	0	0	0	1	0	0	1	0	0	0	0	0	0	1	0	1	0
Ier5	15939	symbol	M. musculus	15939	M. musculus	Ier5	immediate early response 5	GO:1900036 positive regulation of cellular response to heat;GO:1900034 regulation of cellular response to heat;GO:0034605 cellular response to heat		0	0	0	0	0	1	0	0	0	0	0	0	0	0	0	0	0	0	0	0
Maged1	94275	symbol	M. musculus	94275	M. musculus	Maged1	MAGE family member D1	GO:0090190 positive regulation of branching involved in ureteric bud morphogenesis;GO:0090189 regulation of branching involved in ureteric bud morphogenesis;GO:0090183 regulation of kidney development		0	0	0	0	0	0	1	0	0	0	0	0	0	0	0	0	0	0	0	1
Zfp422	67255	symbol	M. musculus	67255	M. musculus	Zfp422	zinc finger protein 422	GO:0042476 odontogenesis;GO:0001817 regulation of cytokine production;GO:0000122 negative regulation of transcription by RNA polymerase II		0	0	0	0	0	0	0	0	0	0	0	0	0	0	0	0	0	0	0	0
Zmiz1	328365	symbol	M. musculus	328365	M. musculus	Zmiz1	zinc finger, MIZ-type containing 1	GO:0021852 pyramidal neuron migration to cerebral cortex;GO:0007296 vitellogenesis;GO:0140650 radial glia-guided pyramidal neuron migration		0	0	0	0	0	0	0	0	0	0	0	0	0	0	0	0	1	0	0	0
Ptp4a2	19244	symbol	M. musculus	19244	M. musculus	Ptp4a2	protein tyrosine phosphatase 4a2	GO:0006470 protein dephosphorylation;GO:0016311 dephosphorylation;GO:0006796 phosphate-containing compound metabolic process		0	0	0	0	0	0	0	0	0	0	0	0	0	0	0	0	0	0	0	0
Epha4	13838	symbol	M. musculus	13838	M. musculus	Epha4	Eph receptor A4	GO:2001108 positive regulation of Rho guanyl-nucleotide exchange factor activity;GO:0097156 fasciculation of motor neuron axon;GO:1905099 positive regulation of guanyl-nucleotide exchange factor activity	yes	0	0	0	1	0	1	0	0	0	0	0	0	1	0	0	0	0	0	1	0
Ppia	268373	symbol	M. musculus	268373	M. musculus	Ppia	peptidylprolyl isomerase A	GO:0061944 negative regulation of protein K48-linked ubiquitination;GO:0060352 cell adhesion molecule production;GO:0061945 regulation of protein K48-linked ubiquitination		0	0	0	0	0	1	0	0	0	0	0	0	1	0	0	0	0	0	0	1
Trim2	80890	symbol	M. musculus	80890	M. musculus	Trim2	tripartite motif-containing 2	GO:0017148 negative regulation of translation;GO:0034249 negative regulation of amide metabolic process;GO:0000209 protein polyubiquitination		0	0	0	1	0	0	0	0	0	0	0	0	0	0	0	0	0	0	0	0
Pole3	59001	symbol	M. musculus	59001	M. musculus	Pole3	polymerase (DNA directed), epsilon 3 (p17 subunit)	GO:0006272 leading strand elongation;GO:0006271 DNA strand elongation involved in DNA replication;GO:0022616 DNA strand elongation		0	1	0	0	0	1	0	1	0	0	0	0	0	1	1	0	0	0	0	0
Ddx21	56200	symbol	M. musculus	56200	M. musculus	Ddx21	DExD box helicase 21	GO:0062176 R-loop processing;GO:0002733 regulation of myeloid dendritic cell cytokine production;GO:0002735 positive regulation of myeloid dendritic cell cytokine production		1	1	1	0	0	0	0	0	0	0	0	0	0	0	0	0	0	1	0	0
Ssbp3	72475	symbol	M. musculus	72475	M. musculus	Ssbp3	single-stranded DNA binding protein 3	GO:0021501 prechordal plate formation;GO:0021547 midbrain-hindbrain boundary initiation;GO:2000742 regulation of anterior head development		0	0	0	0	0	0	0	0	0	0	0	0	0	0	0	0	1	0	0	0
Eif4a1	13681	symbol	M. musculus	13681	M. musculus	Eif4a1	eukaryotic translation initiation factor 4A1	GO:0002183 cytoplasmic translational initiation;GO:0006413 translational initiation;GO:0002181 cytoplasmic translation		1	0	0	0	1	0	0	0	0	0	0	0	0	0	0	0	0	0	0	0
Dkc1	245474	symbol	M. musculus	245474	M. musculus	Dkc1	dyskeratosis congenita 1, dyskerin	GO:0000495 box H/ACA RNA 3'-end processing;GO:0034964 box H/ACA RNA processing;GO:0033979 box H/ACA RNA metabolic process		1	0	1	1	0	1	0	1	1	0	0	1	1	0	1	0	0	0	0	1
Eif3m	98221	symbol	M. musculus	98221	M. musculus	Eif3m	eukaryotic translation initiation factor 3, subunit M	GO:0002183 cytoplasmic translational initiation;GO:0006413 translational initiation;GO:0002181 cytoplasmic translation		0	0	0	0	1	0	0	0	0	0	0	0	0	0	0	0	0	0	0	0
Lsm2	27756	symbol	M. musculus	27756	M. musculus	Lsm2	LSM2 homolog, U6 small nuclear RNA and mRNA degradation associated	GO:0000244 spliceosomal tri-snRNP complex assembly;GO:0000387 spliceosomal snRNP assembly;GO:0006402 mRNA catabolic process		1	0	1	0	0	0	0	0	0	0	0	0	0	0	0	0	0	0	0	0
Ruvbl1	56505	symbol	M. musculus	56505	M. musculus	Ruvbl1	RuvB-like AAA ATPase 1	GO:0000492 box C/D snoRNP assembly;GO:0000491 small nucleolar ribonucleoprotein complex assembly;GO:1904507 positive regulation of telomere maintenance in response to DNA damage		0	1	1	0	0	1	0	1	0	0	0	0	1	1	1	0	0	0	0	0
Lsm5	66373	symbol	M. musculus	66373	M. musculus	Lsm5	LSM5 homolog, U6 small nuclear RNA and mRNA degradation associated	GO:0006402 mRNA catabolic process;GO:0006401 RNA catabolic process;GO:0000375 RNA splicing, via transesterification reactions		1	0	0	0	0	0	0	0	0	0	0	0	0	0	0	0	0	0	0	0
Trim37	68729	symbol	M. musculus	68729	M. musculus	Trim37	tripartite motif-containing 37	GO:0046600 negative regulation of centriole replication;GO:0070842 aggresome assembly;GO:0070841 inclusion body assembly		0	1	0	0	0	0	0	0	0	0	0	0	1	0	0	0	0	0	0	0
Tcof1	21453	symbol	M. musculus	21453	M. musculus	Tcof1	treacle ribosome biogenesis factor 1	GO:0042790 nucleolar large rRNA transcription by RNA polymerase I;GO:0014029 neural crest formation;GO:0006360 transcription by RNA polymerase I		0	0	0	1	0	0	0	0	0	0	0	0	0	0	0	0	0	1	0	0
Ftl1	14325	symbol	M. musculus	14325	M. musculus	Ftl1	ferritin light polypeptide 1	GO:0006880 intracellular sequestering of iron ion;GO:0097577 sequestering of iron ion;GO:0051238 sequestering of metal ion		0	0	0	0	0	0	0	0	0	0	0	0	0	0	0	0	0	0	0	0
Pa2g4	18813	symbol	M. musculus	18813	M. musculus	Pa2g4	proliferation-associated 2G4	GO:0006364 rRNA processing;GO:0016072 rRNA metabolic process;GO:0042254 ribosome biogenesis		0	0	1	1	0	0	0	0	0	0	0	0	0	0	0	0	0	0	0	0
Clic4	29876	symbol	M. musculus	29876	M. musculus	Clic4	chloride intracellular channel 4	GO:0061299 retina vasculature morphogenesis in camera-type eye;GO:0001886 endothelial cell morphogenesis;GO:0007035 vacuolar acidification		0	0	0	0	0	0	0	0	0	0	0	0	1	0	0	0	0	0	0	0
Smarcd1	83797	symbol	M. musculus	83797	M. musculus	Smarcd1	SWI/SNF related, matrix associated, actin dependent regulator of chromatin, subfamily d, member 1	GO:0006337 nucleosome disassembly;GO:0032986 protein-DNA complex disassembly;GO:2000819 regulation of nucleotide-excision repair		0	1	0	0	0	1	1	0	0	0	0	0	0	1	0	0	0	1	1	0
Nsd2	107823	symbol	M. musculus	107823	M. musculus	Nsd2	nuclear receptor binding SET domain protein 2	GO:0003290 atrial septum secundum morphogenesis;GO:0003285 septum secundum development;GO:0003289 atrial septum primum morphogenesis		0	1	0	0	0	1	0	1	0	0	0	0	0	1	0	0	0	0	0	1
Arpc2	76709	symbol	M. musculus	76709	M. musculus	Arpc2	actin related protein 2/3 complex, subunit 2	GO:2000814 positive regulation of barbed-end actin filament capping;GO:0072752 cellular response to rapamycin;GO:1901355 response to rapamycin		0	0	0	0	0	0	0	0	0	0	0	0	0	0	0	0	0	0	1	1
Mapt	17762	symbol	M. musculus	17762	M. musculus	Mapt	microtubule-associated protein tau	GO:1900034 regulation of cellular response to heat;GO:1902474 positive regulation of protein localization to synapse;GO:1903748 negative regulation of establishment of protein localization to mitochondrion		0	0	0	0	0	1	0	0	1	0	0	1	0	0	1	0	0	0	1	1
Pitpna	18738	symbol	M. musculus	18738	M. musculus	Pitpna	phosphatidylinositol transfer protein, alpha	GO:0015914 phospholipid transport;GO:0015748 organophosphate ester transport;GO:0006869 lipid transport		0	0	0	0	0	0	0	0	0	0	0	0	0	0	0	0	0	0	0	0
Ypel3	66090	symbol	M. musculus	66090	M. musculus	Ypel3	yippee like 3	GO:2000774 positive regulation of cellular senescence;GO:2000772 regulation of cellular senescence;GO:0006915 apoptotic process		0	0	0	0	0	0	0	0	0	0	0	0	0	0	0	0	0	0	0	0
Ncor2	20602	symbol	M. musculus	20602	M. musculus	Ncor2	nuclear receptor co-repressor 2	GO:0060509 type I pneumocyte differentiation;GO:0090312 positive regulation of protein deacetylation;GO:0060766 negative regulation of androgen receptor signaling pathway		0	0	0	0	0	0	1	0	0	0	1	0	1	1	0	0	1	0	1	0
Eif1ax	66235	symbol	M. musculus	66235	M. musculus	Eif1ax	eukaryotic translation initiation factor 1A, X-linked	GO:0006413 translational initiation;GO:0006412 translation;GO:0043043 peptide biosynthetic process		0	0	0	0	1	0	0	0	0	0	0	0	0	0	0	0	0	0	0	0
Tbca	21371	symbol	M. musculus	21371	M. musculus	Tbca	tubulin cofactor A	GO:0007023 post-chaperonin tubulin folding pathway;GO:0007021 tubulin complex assembly;GO:0006457 protein folding		0	0	0	0	0	0	0	0	0	0	0	0	1	0	0	0	0	0	0	0
Adgrl2	99633	symbol	M. musculus	99633	M. musculus	Adgrl2	adhesion G protein-coupled receptor L2	GO:0051965 positive regulation of synapse assembly;GO:1901890 positive regulation of cell junction assembly;GO:0051963 regulation of synapse assembly		0	0	0	0	0	0	0	0	0	0	0	0	0	0	0	0	0	0	0	0
Rcn3	52377	symbol	M. musculus	52377	M. musculus	Rcn3	reticulocalbin 3, EF-hand calcium binding domain	GO:0032964 collagen biosynthetic process;GO:0055091 phospholipid homeostasis;GO:0043129 surfactant homeostasis		0	0	0	0	0	0	0	0	0	0	0	0	0	0	0	0	0	0	0	0
Rnf187	108660	symbol	M. musculus	108660	M. musculus	Rnf187	ring finger protein 187	GO:0051865 protein autoubiquitination;GO:0070936 protein K48-linked ubiquitination;GO:0000209 protein polyubiquitination		0	0	0	0	0	0	0	0	0	0	0	0	0	0	0	0	0	0	0	0
Zmat2	66492	symbol	M. musculus	66492	M. musculus	Zmat2	zinc finger, matrin type 2	GO:0000375 RNA splicing, via transesterification reactions;GO:0000377 RNA splicing, via transesterification reactions with bulged adenosine as nucleophile;GO:0000398 mRNA splicing, via spliceosome		1	0	0	0	0	0	0	0	0	0	0	0	0	0	0	0	0	0	0	0
Tsn	22099	symbol	M. musculus	22099	M. musculus	Tsn	translin	GO:0030422 siRNA processing;GO:0070918 regulatory ncRNA processing;GO:0035194 regulatory ncRNA-mediated post-transcriptional gene silencing		1	0	0	1	0	0	0	0	0	0	0	0	0	0	0	0	0	0	0	0
Pbrm1	66923	symbol	M. musculus	66923	M. musculus	Pbrm1	polybromo 1	GO:0003349 epicardium-derived cardiac endothelial cell differentiation;GO:0060948 cardiac vascular smooth muscle cell development;GO:0003348 cardiac endothelial cell differentiation		0	1	0	0	0	1	0	0	0	1	0	0	0	1	0	0	0	1	0	0
Klf6	23849	symbol	M. musculus	23849	M. musculus	Klf6	Kruppel-like transcription factor 6	GO:1905205 positive regulation of connective tissue replacement;GO:0034105 positive regulation of tissue remodeling;GO:1905203 regulation of connective tissue replacement		0	0	0	0	0	0	0	0	0	0	0	0	0	0	0	0	0	0	0	0
Sh3bgrl3	73723	symbol	M. musculus	73723	M. musculus	Sh3bgrl3	SH3 domain binding glutamic acid-rich protein-like 3	GO:0007010 cytoskeleton organization;GO:0006996 organelle organization;GO:0016043 cellular component organization		0	0	0	0	0	0	0	0	0	0	0	0	0	0	0	0	0	0	0	0
Mybbp1a	18432	symbol	M. musculus	18432	M. musculus	Mybbp1a	MYB binding protein (P160) 1a	GO:1903450 regulation of G1 to G0 transition;GO:2000210 positive regulation of anoikis;GO:0045945 positive regulation of transcription by RNA polymerase III		0	1	1	0	0	0	0	0	0	0	0	0	0	0	0	0	0	0	0	0
Pebp1	23980	symbol	M. musculus	23980	M. musculus	Pebp1	phosphatidylethanolamine binding protein 1	GO:0060409 positive regulation of acetylcholine metabolic process;GO:1905921 regulation of acetylcholine biosynthetic process;GO:1905923 positive regulation of acetylcholine biosynthetic process		0	0	0	0	0	0	0	0	0	0	0	0	0	0	0	0	0	0	0	0
Hmgn5	50887	symbol	M. musculus	50887	M. musculus	Hmgn5	high-mobility group nucleosome binding domain 5	GO:0006749 glutathione metabolic process;GO:0006575 cellular modified amino acid metabolic process;GO:0006790 sulfur compound metabolic process		0	1	0	0	1	0	0	0	0	0	0	0	0	0	0	0	0	0	0	0
Tma7	66167	symbol	M. musculus	66167	M. musculus	Tma7	translational machinery associated 7			0	0	0	0	0	0	0	0	0	0	0	0	0	0	0	0	0	0	0	0
Klhl7	52323	symbol	M. musculus	52323	M. musculus	Klhl7	kelch-like 7	GO:0016567 protein ubiquitination;GO:0032446 protein modification by small protein conjugation;GO:0070647 protein modification by small protein conjugation or removal		0	0	0	0	0	0	0	0	0	0	0	0	0	0	0	0	0	0	0	0
Hspa4	15525	symbol	M. musculus	15525	M. musculus	Hspa4	heat shock protein 4	GO:0045040 protein insertion into mitochondrial outer membrane;GO:0007008 outer mitochondrial membrane organization;GO:1903978 regulation of microglial cell activation		0	0	0	0	0	0	0	0	0	0	0	0	1	0	0	0	0	0	0	0
Actb	11461	symbol	M. musculus	11461	M. musculus	Actb	actin, beta	GO:0072749 cellular response to cytochalasin B;GO:1901328 response to cytochalasin B;GO:0051621 regulation of norepinephrine uptake		0	1	0	0	0	1	0	1	0	0	0	0	0	1	0	0	0	0	1	0
Denr	68184	symbol	M. musculus	68184	M. musculus	Denr	density-regulated protein	GO:0002188 translation reinitiation;GO:0001731 formation of translation preinitiation complex;GO:0075522 IRES-dependent viral translational initiation		0	0	1	0	1	0	0	0	0	0	0	0	0	0	0	0	0	0	0	0
Rab6a	19346	symbol	M. musculus	19346	M. musculus	Rab6a	RAB6A, member RAS oncogene family	GO:0018125 peptidyl-cysteine methylation;GO:1903292 protein localization to Golgi membrane;GO:0034498 early endosome to Golgi transport		0	0	0	0	0	0	0	0	0	0	0	0	0	0	0	0	0	0	0	0
Gnl3	30877	symbol	M. musculus	30877	M. musculus	Gnl3	guanine nucleotide binding protein nucleolar 3	GO:1904816 positive regulation of protein localization to chromosome, telomeric region;GO:1904814 regulation of protein localization to chromosome, telomeric region;GO:0033235 positive regulation of protein sumoylation		1	0	0	0	0	1	0	0	0	0	0	0	1	0	0	0	0	0	0	1
Psmg4	69666	symbol	M. musculus	69666	M. musculus	Psmg4	proteasome (prosome, macropain) assembly chaperone 4	GO:0043248 proteasome assembly;GO:0065003 protein-containing complex assembly;GO:0043933 protein-containing complex organization		0	0	0	0	0	0	0	0	0	0	0	0	0	0	0	0	0	0	0	0
Zc3h15	69082	symbol	M. musculus	69082	M. musculus	Zc3h15	zinc finger CCCH-type containing 15	GO:0002181 cytoplasmic translation;GO:0043547 positive regulation of GTPase activity;GO:0043087 regulation of GTPase activity		0	0	0	0	1	0	0	0	0	0	0	0	0	0	0	0	0	0	0	0
Anp32e	66471	symbol	M. musculus	66471	M. musculus	Anp32e	acidic nuclear phosphoprotein 32 family member E	GO:0006325 chromatin organization;GO:0071824 protein-DNA complex organization;GO:0042981 regulation of apoptotic process		0	1	0	0	0	0	0	0	0	0	0	0	0	0	0	0	0	0	0	0
Mrfap1	67568	symbol	M. musculus	67568	M. musculus	Mrfap1	Morf4 family associated protein 1	GO:0008150 biological_process		0	0	0	0	0	0	0	0	0	0	0	0	0	0	0	0	0	0	0	0
Trim28	21849	symbol	M. musculus	21849	M. musculus	Trim28	tripartite motif-containing 28	GO:1901536 negative regulation of DNA demethylation;GO:0060028 convergent extension involved in axis elongation;GO:0090309 positive regulation of DNA methylation-dependent heterochromatin formation		0	1	0	0	0	1	1	0	0	1	0	0	1	0	1	0	0	0	0	1
Pam	18484	symbol	M. musculus	18484	M. musculus	Pam	peptidylglycine alpha-amidating monooxygenase	GO:0001519 peptide amidation;GO:0062112 fatty acid primary amide biosynthetic process;GO:0062126 fatty acid primary amide metabolic process		0	0	0	0	1	0	0	0	0	0	0	0	0	0	0	0	0	0	0	0
Top1	21969	symbol	M. musculus	21969	M. musculus	Top1	topoisomerase (DNA) I	GO:0006265 DNA topological change;GO:0040016 embryonic cleavage;GO:0009303 rRNA transcription		0	1	0	0	0	0	0	0	0	0	0	0	0	0	1	0	0	1	0	0
Hint1	15254	symbol	M. musculus	15254	M. musculus	Hint1	histidine triad nucleotide binding protein 1	GO:0016926 protein desumoylation;GO:0050850 positive regulation of calcium-mediated signaling;GO:0072332 intrinsic apoptotic signaling pathway by p53 class mediator		0	0	0	0	0	0	0	0	0	0	0	0	0	0	0	0	0	0	0	0
Eif4ebp2	13688	symbol	M. musculus	13688	M. musculus	Eif4ebp2	eukaryotic translation initiation factor 4E binding protein 2	GO:0045947 negative regulation of translational initiation;GO:0031929 TOR signaling;GO:0035176 social behavior		0	0	0	1	1	0	0	0	0	0	0	0	0	0	0	0	0	0	0	0
Aprt	11821	symbol	M. musculus	11821	M. musculus	Aprt	adenine phosphoribosyl transferase	GO:0006168 adenine salvage;GO:0046084 adenine biosynthetic process;GO:0043096 purine nucleobase salvage		0	0	0	0	0	0	0	0	0	0	0	0	0	0	0	0	0	0	0	0
Zfp36l1	12192	symbol	M. musculus	12192	M. musculus	Zfp36l1	zinc finger protein 36, C3H type-like 1	GO:0097403 cellular response to raffinose;GO:1901545 response to raffinose;GO:0003342 proepicardium development		1	0	0	1	0	0	0	0	1	0	0	1	0	0	0	1	0	0	1	0
Tuba1b	22143	symbol	M. musculus	22143	M. musculus	Tuba1b	tubulin, alpha 1B	GO:0071353 cellular response to interleukin-4;GO:0070670 response to interleukin-4;GO:0000226 microtubule cytoskeleton organization		0	0	0	0	0	0	0	1	0	0	1	0	0	0	0	0	0	0	0	0
Acot1	26897	symbol	M. musculus	26897	M. musculus	Acot1	acyl-CoA thioesterase 1	GO:0000038 very long-chain fatty acid metabolic process;GO:0010667 negative regulation of cardiac muscle cell apoptotic process;GO:0010664 negative regulation of striated muscle cell apoptotic process		0	0	0	0	0	0	0	0	0	0	0	0	0	0	0	0	0	0	0	0
Ssrp1	20833	symbol	M. musculus	20833	M. musculus	Ssrp1	structure specific recognition protein 1	GO:0006337 nucleosome disassembly;GO:0032986 protein-DNA complex disassembly;GO:1902275 regulation of chromatin organization		0	1	0	0	0	0	1	0	0	1	0	0	0	1	1	0	0	0	0	0
Mcts1	68995	symbol	M. musculus	68995	M. musculus	Mcts1	malignant T cell amplified sequence 1	GO:0001731 formation of translation preinitiation complex;GO:0075522 IRES-dependent viral translational initiation;GO:0019081 viral translation		0	0	1	0	1	0	0	0	0	0	0	0	0	0	1	0	0	0	0	0
Ola1	67059	symbol	M. musculus	67059	M. musculus	Ola1	Obg-like ATPase 1	GO:0046034 ATP metabolic process;GO:0009205 purine ribonucleoside triphosphate metabolic process;GO:0009199 ribonucleoside triphosphate metabolic process		0	0	0	0	0	0	0	0	0	0	0	0	0	0	0	0	0	0	0	0
Arpc3	56378	symbol	M. musculus	56378	M. musculus	Arpc3	actin related protein 2/3 complex, subunit 3	GO:0034314 Arp2/3 complex-mediated actin nucleation;GO:0045010 actin nucleation;GO:0030833 regulation of actin filament polymerization		0	0	0	0	0	0	0	0	0	0	0	0	0	0	0	0	0	0	1	0
Cbx5	12419	symbol	M. musculus	12419	M. musculus	Cbx5	chromobox 5	GO:0006325 chromatin organization;GO:0006974 DNA damage response;GO:0071824 protein-DNA complex organization		0	1	0	0	0	0	0	0	0	0	0	0	0	0	1	0	0	0	0	0
Cacybp	12301	symbol	M. musculus	12301	M. musculus	Cacybp	calcyclin binding protein	GO:0060416 response to growth hormone;GO:0045740 positive regulation of DNA replication;GO:0055007 cardiac muscle cell differentiation		0	0	0	0	0	1	0	0	0	0	0	0	0	0	0	0	0	0	0	0
Stx6	58244	symbol	M. musculus	58244	M. musculus	Stx6	syntaxin 6	GO:0016189 synaptic vesicle to endosome fusion;GO:0099532 synaptic vesicle endosomal processing;GO:0048278 vesicle docking		0	0	0	0	0	0	0	0	0	0	0	0	0	0	0	0	0	0	0	0
Hnrnpf	98758	symbol	M. musculus	98758	M. musculus	Hnrnpf	heterogeneous nuclear ribonucleoprotein F	GO:0043484 regulation of RNA splicing;GO:0008380 RNA splicing;GO:0006397 mRNA processing		1	0	0	0	0	0	0	0	0	0	0	0	0	0	0	1	0	0	0	0
Gls	14660	symbol	M. musculus	14660	M. musculus	Gls	glutaminase	GO:0006537 glutamate biosynthetic process;GO:0006543 glutamine catabolic process;GO:0090461 intracellular glutamate homeostasis		0	0	0	0	0	0	1	0	0	0	0	0	0	0	0	0	0	0	0	0
Klf13	50794	symbol	M. musculus	50794	M. musculus	Klf13	Kruppel-like transcription factor 13	GO:0045647 negative regulation of erythrocyte differentiation;GO:0045646 regulation of erythrocyte differentiation;GO:0045638 negative regulation of myeloid cell differentiation		0	0	0	0	0	0	0	0	0	0	0	0	0	0	0	0	0	1	1	0
Cnot6	104625	symbol	M. musculus	104625	M. musculus	Cnot6	CCR4-NOT transcription complex, subunit 6	GO:0010606 positive regulation of cytoplasmic mRNA processing body assembly;GO:0070966 nuclear-transcribed mRNA catabolic process, no-go decay;GO:0010603 regulation of cytoplasmic mRNA processing body assembly		1	0	0	1	0	0	1	0	1	0	0	0	0	0	0	0	0	0	0	0
Txnrd1	50493	symbol	M. musculus	50493	M. musculus	Txnrd1	thioredoxin reductase 1	GO:0016259 selenocysteine metabolic process;GO:0070995 NADPH oxidation;GO:0042537 benzene-containing compound metabolic process		0	0	0	0	0	0	1	0	0	0	1	0	0	0	0	0	0	0	0	0
Erh	13877	symbol	M. musculus	13877	M. musculus	Erh	ERH mRNA splicing and mitosis factor	GO:0001649 osteoblast differentiation;GO:0001503 ossification;GO:0030154 cell differentiation		0	0	0	0	0	0	0	0	0	0	0	0	0	0	0	0	0	0	0	0
Eif4b	75705	symbol	M. musculus	75705	M. musculus	Eif4b	eukaryotic translation initiation factor 4B	GO:0006413 translational initiation;GO:0006412 translation;GO:0043043 peptide biosynthetic process		1	0	0	0	1	0	0	0	0	0	0	0	0	0	0	0	0	0	0	0
Tomm7	66169	symbol	M. musculus	66169	M. musculus	Tomm7	translocase of outer mitochondrial membrane 7	GO:0098779 positive regulation of mitophagy in response to mitochondrial depolarization;GO:1903955 positive regulation of protein targeting to mitochondrion;GO:1904925 positive regulation of autophagy of mitochondrion in response to mitochondrial depolarization		0	0	0	0	0	0	0	0	0	0	0	0	1	0	0	0	0	0	0	1
Sub1	20024	symbol	M. musculus	20024	M. musculus	Sub1	SUB1 homolog, transcriptional regulator	GO:0001109 promoter clearance during DNA-templated transcription;GO:0001111 RNA polymerase II promoter clearance;GO:1905463 negative regulation of DNA duplex unwinding		0	0	0	0	0	1	0	0	0	0	0	0	0	0	0	0	0	1	0	0
Nono	53610	symbol	M. musculus	53610	M. musculus	Nono	non-POU-domain-containing, octamer binding protein	GO:1903377 negative regulation of oxidative stress-induced neuron intrinsic apoptotic signaling pathway;GO:1903376 regulation of oxidative stress-induced neuron intrinsic apoptotic signaling pathway;GO:1904385 cellular response to angiotensin		1	0	0	0	0	0	0	0	0	0	0	0	0	0	1	0	0	0	0	0
Gatad2a	234366	symbol	M. musculus	234366	M. musculus	Gatad2a	GATA zinc finger domain containing 2A	GO:0021506 anterior neuropore closure;GO:0021995 neuropore closure;GO:0001842 neural fold formation		0	1	0	0	0	0	1	0	0	1	0	0	0	1	0	0	0	0	0	0
Gpx1	14775	symbol	M. musculus	14775	M. musculus	Gpx1	glutathione peroxidase 1	GO:0010269 response to selenium ion;GO:0009608 response to symbiont;GO:0009609 response to symbiotic bacterium		0	1	0	0	1	0	0	0	0	0	1	0	0	0	0	0	0	0	1	0
Bzw1	66882	symbol	M. musculus	66882	M. musculus	Bzw1	basic leucine zipper and W2 domains 1	GO:0006446 regulation of translational initiation;GO:0006417 regulation of translation;GO:0034248 regulation of amide metabolic process		0	0	0	1	0	0	0	0	0	0	0	0	0	0	0	0	0	0	0	0
Cct6a	12466	symbol	M. musculus	12466	M. musculus	Cct6a	chaperonin containing TCP1 subunit 6A	GO:1904851 positive regulation of establishment of protein localization to telomere;GO:0070203 regulation of establishment of protein localization to telomere;GO:0070202 regulation of establishment of protein localization to chromosome		0	0	0	0	0	1	0	0	0	0	0	0	1	0	0	0	0	0	0	1
Snu13	20826	symbol	M. musculus	20826	M. musculus	Snu13	SNU13 homolog, small nuclear ribonucleoprotein (U4/U6.U5)	GO:0000492 box C/D snoRNP assembly;GO:0000491 small nucleolar ribonucleoprotein complex assembly;GO:0000470 maturation of LSU-rRNA		1	0	1	0	0	0	0	0	0	0	0	0	1	0	0	0	0	0	0	0
Psma7	26444	symbol	M. musculus	26444	M. musculus	Psma7	proteasome subunit alpha 7	GO:0043161 proteasome-mediated ubiquitin-dependent protein catabolic process;GO:0010498 proteasomal protein catabolic process;GO:0006511 ubiquitin-dependent protein catabolic process		1	0	0	0	0	0	1	1	0	0	1	0	0	1	0	0	0	0	0	0
Ssb	20823	symbol	M. musculus	20823	M. musculus	Ssb	small RNA binding exonuclease protection factor La	GO:0071045 nuclear histone mRNA catabolic process;GO:0006409 tRNA export from nucleus;GO:0051031 tRNA transport		1	0	0	1	0	0	0	0	0	0	0	1	0	0	0	0	0	0	0	0
Eif3a	13669	symbol	M. musculus	13669	M. musculus	Eif3a	eukaryotic translation initiation factor 3, subunit A	GO:0002188 translation reinitiation;GO:0001732 formation of cytoplasmic translation initiation complex;GO:0075525 viral translational termination-reinitiation		0	0	1	0	1	0	0	0	0	0	0	0	0	0	0	0	0	0	0	0
Mrpl52	68836	symbol	M. musculus	68836	M. musculus	Mrpl52	mitochondrial ribosomal protein L52	GO:0032543 mitochondrial translation;GO:0140053 mitochondrial gene expression;GO:0006412 translation		0	0	0	0	1	0	0	0	0	0	0	0	0	0	0	0	0	0	0	0
Dynll2	68097	symbol	M. musculus	68097	M. musculus	Dynll2	dynein light chain LC8-type 2	GO:0007017 microtubule-based process;GO:0009987 cellular process;GO:0008150 biological_process		0	0	0	0	0	0	0	1	0	0	1	0	0	0	0	0	0	0	0	0
Nop53	68077	symbol	M. musculus	68077	M. musculus	Nop53	NOP53 ribosome biogenesis factor	GO:1903004 regulation of protein K63-linked deubiquitination;GO:1903006 positive regulation of protein K63-linked deubiquitination;GO:1990173 protein localization to nucleoplasm		0	0	1	0	0	0	0	0	0	0	0	0	1	0	1	0	0	0	0	0
Snrpd1	20641	symbol	M. musculus	20641	M. musculus	Snrpd1	small nuclear ribonucleoprotein D1	GO:0000387 spliceosomal snRNP assembly;GO:0022618 protein-RNA complex assembly;GO:0071826 protein-RNA complex organization		1	0	1	0	0	0	0	0	0	0	0	0	0	0	0	0	0	0	0	0
Arl4a	11861	symbol	M. musculus	11861	M. musculus	Arl4a	ADP-ribosylation factor-like 4A	GO:0050873 brown fat cell differentiation;GO:0045444 fat cell differentiation;GO:0006886 intracellular protein transport		0	0	0	0	0	0	0	0	0	0	0	0	0	0	0	0	0	0	0	0
Kdm7a	338523	symbol	M. musculus	338523	M. musculus	Kdm7a	lysine (K)-specific demethylase 7A	GO:0006482 protein demethylation;GO:0008214 protein dealkylation;GO:0070988 demethylation		0	1	0	0	0	0	0	0	0	0	0	0	0	1	0	0	0	0	0	0
Kcne1l	66240	gene_synonym	M. musculus	66240	M. musculus	Kcne5	potassium voltage-gated channel subfamily E regulatory subunit 5	GO:1903765 negative regulation of potassium ion export across plasma membrane;GO:0060372 regulation of atrial cardiac muscle cell membrane repolarization;GO:1903764 regulation of potassium ion export across plasma membrane		0	0	0	0	0	0	0	0	0	0	0	0	0	0	0	0	0	0	0	0
Cct5	12465	symbol	M. musculus	12465	M. musculus	Cct5	chaperonin containing TCP1 subunit 5	GO:1904851 positive regulation of establishment of protein localization to telomere;GO:0070203 regulation of establishment of protein localization to telomere;GO:0070202 regulation of establishment of protein localization to chromosome		0	0	0	0	0	1	0	0	0	0	0	0	1	0	0	0	0	0	0	1
Midn	59090	symbol	M. musculus	59090	M. musculus	Midn	midnolin	GO:0010499 proteasomal ubiquitin-independent protein catabolic process;GO:0033132 negative regulation of glucokinase activity;GO:1903300 negative regulation of hexokinase activity		0	0	0	0	0	0	0	0	0	0	0	0	0	0	0	0	0	0	0	1
Slc39a10	227059	symbol	M. musculus	227059	M. musculus	Slc39a10	solute carrier family 39 (zinc transporter), member 10	GO:1903615 positive regulation of protein tyrosine phosphatase activity;GO:1903613 regulation of protein tyrosine phosphatase activity;GO:0050861 positive regulation of B cell receptor signaling pathway		0	0	0	0	0	0	0	0	0	0	0	0	0	0	0	0	0	0	0	0
Scg5	20394	symbol	M. musculus	20394	M. musculus	Scg5	secretogranin V	GO:0016486 peptide hormone processing;GO:0140448 signaling receptor ligand precursor processing;GO:0007218 neuropeptide signaling pathway		0	0	0	0	1	0	0	0	0	0	0	0	1	0	0	0	0	0	0	0
Mapre1	13589	symbol	M. musculus	13589	M. musculus	Mapre1	microtubule-associated protein, RP/EB family, member 1	GO:1902888 protein localization to astral microtubule;GO:1902889 protein localization to spindle microtubule;GO:1905755 protein localization to cytoplasmic microtubule		0	0	0	0	0	0	0	1	0	0	0	0	0	0	0	0	0	0	0	0
Pcbp1	23983	symbol	M. musculus	23983	M. musculus	Pcbp1	poly(rC) binding protein 1	GO:0039694 viral RNA genome replication;GO:0019079 viral genome replication;GO:0019058 viral life cycle		1	0	0	0	0	0	0	0	0	0	0	0	0	0	0	0	0	1	0	0
Atp5e	67126	gene_synonym	M. musculus	67126	M. musculus	Atp5f1e	ATP synthase F1 subunit epsilon	GO:0042776 proton motive force-driven mitochondrial ATP synthesis;GO:0015986 proton motive force-driven ATP synthesis;GO:0006754 ATP biosynthetic process		0	0	0	0	0	0	0	0	0	0	0	0	0	0	0	0	0	0	0	0
Tpm4	326618	symbol	M. musculus	326618	M. musculus	Tpm4	tropomyosin 4	GO:0006936 muscle contraction;GO:0003012 muscle system process;GO:0007015 actin filament organization		0	0	0	0	0	0	0	0	0	0	0	0	0	0	0	0	0	0	0	0
Cct3	12462	symbol	M. musculus	12462	M. musculus	Cct3	chaperonin containing TCP1 subunit 3	GO:1904851 positive regulation of establishment of protein localization to telomere;GO:0070203 regulation of establishment of protein localization to telomere;GO:0070202 regulation of establishment of protein localization to chromosome		0	0	0	0	0	1	0	0	0	0	0	0	1	0	0	0	0	0	0	1
Hspa8	15481	symbol	M. musculus	15481	M. musculus	Hspa8	heat shock protein 8	GO:0061738 late endosomal microautophagy;GO:0061740 protein targeting to lysosome involved in chaperone-mediated autophagy;GO:0061684 chaperone-mediated autophagy		1	0	0	0	0	0	0	0	1	0	1	0	1	0	0	1	0	0	0	0
Nfia	18027	symbol	M. musculus	18027	M. musculus	Nfia	nuclear factor I/A	GO:0044838 cell quiescence;GO:0021780 glial cell fate specification;GO:0010458 exit from mitosis		0	0	0	0	0	0	0	0	0	0	0	0	0	0	1	0	0	0	0	0
Cct8	12469	symbol	M. musculus	12469	M. musculus	Cct8	chaperonin containing TCP1 subunit 8	GO:1904851 positive regulation of establishment of protein localization to telomere;GO:0070203 regulation of establishment of protein localization to telomere;GO:0070202 regulation of establishment of protein localization to chromosome		0	0	0	0	0	1	0	0	0	0	0	0	1	0	0	0	0	0	0	1
Rtn4	68585	symbol	M. musculus	68585	M. musculus	Rtn4	reticulon 4	GO:0120077 angiogenic sprout fusion;GO:0120078 cell adhesion involved in sprouting angiogenesis;GO:1905578 regulation of ERBB3 signaling pathway		0	0	0	1	0	1	0	0	0	0	0	0	1	0	0	0	1	0	1	1
Matr3	17184	symbol	M. musculus	17184	M. musculus	Matr3	matrin 3	GO:0001825 blastocyst formation;GO:0003170 heart valve development;GO:0003281 ventricular septum development		1	0	0	1	0	0	0	0	0	0	0	0	0	0	0	0	0	0	0	0
Srsf3	20383	symbol	M. musculus	20383	M. musculus	Srsf3	serine and arginine-rich splicing factor 3	GO:0031053 primary miRNA processing;GO:0035196 miRNA processing;GO:0070918 regulatory ncRNA processing		1	0	0	0	0	0	0	0	1	0	0	1	0	0	0	1	0	0	0	0
Cox7a2l	20463	symbol	M. musculus	20463	M. musculus	Cox7a2l	cytochrome c oxidase subunit 7A2 like	GO:0097250 mitochondrial respirasome assembly;GO:0006123 mitochondrial electron transport, cytochrome c to oxygen;GO:0002082 regulation of oxidative phosphorylation		0	0	0	0	0	0	1	0	0	0	1	0	0	0	0	0	0	0	0	0
Gm1673	381633	gene_synonym	M. musculus	381633	M. musculus	Nicol1	NELL2 interacting cell ontogeny regulator 1	GO:0007283 spermatogenesis;GO:0048232 male gamete generation;GO:0007276 gamete generation		0	0	0	0	0	0	0	0	0	0	0	0	0	0	0	0	0	0	0	0
Cct2	12461	symbol	M. musculus	12461	M. musculus	Cct2	chaperonin containing TCP1 subunit 2	GO:0051086 chaperone mediated protein folding independent of cofactor;GO:1904874 positive regulation of telomerase RNA localization to Cajal body;GO:0090666 scaRNA localization to Cajal body		0	0	0	0	0	1	0	0	0	0	0	1	1	0	0	0	0	0	0	1
Tead1	21676	symbol	M. musculus	21676	M. musculus	Tead1	TEA domain family member 1	GO:0014883 transition between fast and slow fiber;GO:0048368 lateral mesoderm development;GO:0014733 regulation of skeletal muscle adaptation		0	0	0	0	0	0	0	0	0	0	0	0	0	0	0	0	0	0	1	0
Smarca5	93762	symbol	M. musculus	93762	M. musculus	Smarca5	SWI/SNF related, matrix associated, actin dependent regulator of chromatin, subfamily a, member 5	GO:1903379 regulation of mitotic chromosome condensation;GO:1905213 negative regulation of mitotic chromosome condensation;GO:1902340 negative regulation of chromosome condensation		0	1	0	0	0	1	0	1	0	1	0	0	0	1	1	0	0	1	0	0
Sfr1	67788	symbol	M. musculus	67788	M. musculus	Sfr1	SWI5 dependent recombination repair 1	GO:0071391 cellular response to estrogen stimulus;GO:0043627 response to estrogen;GO:0000724 double-strand break repair via homologous recombination		0	0	0	0	0	0	0	0	0	0	0	0	0	0	1	0	0	0	0	0
Hnrnpk	15387	symbol	M. musculus	15387	M. musculus	Hnrnpk	heterogeneous nuclear ribonucleoprotein K	GO:1905599 positive regulation of low-density lipoprotein receptor activity;GO:2000173 negative regulation of branching morphogenesis of a nerve;GO:2000172 regulation of branching morphogenesis of a nerve		1	0	0	0	0	1	0	0	1	0	0	0	0	0	0	1	1	0	1	1
Fzd3	14365	symbol	M. musculus	14365	M. musculus	Fzd3	frizzled class receptor 3	GO:0045976 negative regulation of mitotic cell cycle, embryonic;GO:0033278 cell proliferation in midbrain;GO:0036515 serotonergic neuron axon guidance		0	0	0	0	0	0	0	0	0	0	0	0	0	0	0	0	1	0	0	0
Ube2i	22196	symbol	M. musculus	22196	M. musculus	Ube2i	ubiquitin-conjugating enzyme E2I	GO:1903182 regulation of SUMO transferase activity;GO:1903755 positive regulation of SUMO transferase activity;GO:0016925 protein sumoylation		0	0	0	0	0	0	1	1	0	1	0	1	0	0	0	0	0	0	0	0
Dnajb6	23950	symbol	M. musculus	23950	M. musculus	Dnajb6	DnaJ heat shock protein family (Hsp40) member B6	GO:0060715 syncytiotrophoblast cell differentiation involved in labyrinthine layer development;GO:0060710 chorio-allantoic fusion;GO:0090084 negative regulation of inclusion body assembly		0	0	0	0	0	0	0	0	0	0	1	0	1	0	0	0	0	0	0	0
Tfdp2	211586	symbol	M. musculus	211586	M. musculus	Tfdp2	transcription factor Dp 2	GO:0051726 regulation of cell cycle;GO:0045892 negative regulation of DNA-templated transcription;GO:1902679 negative regulation of RNA biosynthetic process		0	0	0	0	0	0	0	0	0	0	0	0	0	0	0	0	0	0	0	0
Lsm4	50783	symbol	M. musculus	50783	M. musculus	Lsm4	LSM4 homolog, U6 small nuclear RNA and mRNA degradation associated	GO:0033962 P-body assembly;GO:0000387 spliceosomal snRNP assembly;GO:0000956 nuclear-transcribed mRNA catabolic process		1	0	1	0	0	0	0	0	0	0	0	0	0	0	0	0	0	0	0	0
Dtymk	21915	symbol	M. musculus	21915	M. musculus	Dtymk	deoxythymidylate kinase	GO:0006233 dTDP biosynthetic process;GO:0046072 dTDP metabolic process;GO:0046105 thymidine biosynthetic process	yes	0	0	0	0	0	0	0	0	0	0	0	0	0	0	0	0	0	0	0	0
Dnajc2	22791	symbol	M. musculus	22791	M. musculus	Dnajc2	DnaJ heat shock protein family (Hsp40) member C2	GO:0051083 'de novo' cotranslational protein folding;GO:0006450 regulation of translational fidelity;GO:2000279 negative regulation of DNA biosynthetic process		0	1	0	0	0	1	0	0	0	0	1	0	1	0	1	0	0	0	1	0
Pcbp2	18521	symbol	M. musculus	18521	M. musculus	Pcbp2	poly(rC) binding protein 2	GO:0039694 viral RNA genome replication;GO:0019079 viral genome replication;GO:0075522 IRES-dependent viral translational initiation		1	0	0	0	0	0	0	0	0	0	0	0	0	0	0	0	0	1	0	0
Caprin1	53872	symbol	M. musculus	53872	M. musculus	Caprin1	cell cycle associated protein 1	GO:0106288 regulation of deadenylation-dependent decapping of nuclear-transcribed mRNA;GO:0062029 positive regulation of stress granule assembly;GO:0062028 regulation of stress granule assembly		0	0	0	1	0	0	0	0	1	0	0	1	0	0	0	0	0	0	0	0
Nras	18176	symbol	M. musculus	18176	M. musculus	Nras	neuroblastoma ras oncogene	GO:0048642 negative regulation of skeletal muscle tissue development;GO:1901862 negative regulation of muscle tissue development;GO:0048641 regulation of skeletal muscle tissue development		0	0	0	0	0	0	0	0	0	0	0	0	0	0	0	0	0	0	0	0
G3bp2	23881	symbol	M. musculus	23881	M. musculus	G3bp2	G3BP stress granule assembly factor 2	GO:0062029 positive regulation of stress granule assembly;GO:0062028 regulation of stress granule assembly;GO:0034063 stress granule assembly		0	0	0	0	0	0	0	0	0	0	0	1	0	0	0	0	0	0	0	0
Zkscan1	74570	symbol	M. musculus	74570	M. musculus	Zkscan1	zinc finger with KRAB and SCAN domains 1	GO:0006357 regulation of transcription by RNA polymerase II;GO:0006355 regulation of DNA-templated transcription;GO:2001141 regulation of RNA biosynthetic process		0	0	0	0	0	0	1	0	0	0	0	0	0	0	0	0	0	0	0	0
Ywhae	22627	symbol	M. musculus	22627	M. musculus	Ywhae	tyrosine 3-monooxygenase/tryptophan 5-monooxygenase activation protein, epsilon polypeptide	GO:1905913 negative regulation of calcium ion export across plasma membrane;GO:1902309 negative regulation of peptidyl-serine dephosphorylation;GO:1905912 regulation of calcium ion export across plasma membrane		0	0	0	0	0	0	1	1	0	0	1	0	0	0	0	0	1	0	0	1
Prdx2	21672	symbol	M. musculus	21672	M. musculus	Prdx2	peroxiredoxin 2	GO:0002536 respiratory burst involved in inflammatory response;GO:0002679 respiratory burst involved in defense response;GO:0031665 negative regulation of lipopolysaccharide-mediated signaling pathway		0	0	0	0	0	0	1	0	0	0	1	0	0	0	0	0	0	0	1	0
H2az2	77605	symbol	M. musculus	77605	M. musculus	H2az2	H2A.Z histone variant 2	GO:0070828 heterochromatin organization;GO:0006338 chromatin remodeling;GO:0006325 chromatin organization		0	1	0	0	0	0	1	1	0	0	1	0	0	1	0	0	0	0	0	0
Carnmt1	67383	symbol	M. musculus	67383	M. musculus	Carnmt1	carnosine N-methyltransferase 1	GO:0035498 carnosine metabolic process;GO:0032259 methylation;GO:0006520 amino acid metabolic process		0	0	0	0	1	0	0	0	0	0	0	0	0	0	0	0	0	0	0	0
Csde1	229663	symbol	M. musculus	229663	M. musculus	Csde1	cold shock domain containing E1, RNA binding	GO:0070966 nuclear-transcribed mRNA catabolic process, no-go decay;GO:0070934 CRD-mediated mRNA stabilization;GO:0075522 IRES-dependent viral translational initiation		1	0	0	1	0	0	0	0	1	0	0	0	0	0	0	0	0	0	0	0
Rtraf	68045	symbol	M. musculus	68045	M. musculus	Rtraf	RNA transcription, translation and transport factor	GO:0006388 tRNA splicing, via endonucleolytic cleavage and ligation;GO:0000394 RNA splicing, via endonucleolytic cleavage and ligation;GO:0008033 tRNA processing		1	0	0	0	0	0	0	0	0	0	0	0	0	0	0	0	0	0	0	0
Txn1	22166	symbol	M. musculus	22166	M. musculus	Txn1	thioredoxin 1	GO:0061692 cellular detoxification of hydrogen peroxide;GO:2000170 positive regulation of peptidyl-cysteine S-nitrosylation;GO:0061691 detoxification of hydrogen peroxide		0	0	0	0	0	0	1	0	0	0	1	0	0	0	0	0	0	0	0	1
Csnk1e	27373	symbol	M. musculus	27373	M. musculus	Csnk1e	casein kinase 1, epsilon	GO:2000052 positive regulation of non-canonical Wnt signaling pathway;GO:1902004 positive regulation of amyloid-beta formation;GO:1902993 positive regulation of amyloid precursor protein catabolic process	yes	1	0	0	1	0	0	0	1	0	0	0	0	0	0	0	0	0	0	0	0
Nudt21	68219	symbol	M. musculus	68219	M. musculus	Nudt21	nudix hydrolase 21	GO:2000975 positive regulation of pro-B cell differentiation;GO:1990120 messenger ribonucleoprotein complex assembly;GO:1905458 positive regulation of lymphoid progenitor cell differentiation		1	0	1	1	0	0	0	0	0	0	0	1	0	0	0	0	0	0	0	0
Hnrnpa0	77134	symbol	M. musculus	77134	M. musculus	Hnrnpa0	heterogeneous nuclear ribonucleoprotein A0	GO:0070935 3'-UTR-mediated mRNA stabilization;GO:0048255 mRNA stabilization;GO:0043489 RNA stabilization		1	0	0	1	0	0	0	0	1	0	0	0	0	0	0	0	0	0	0	0
Pnrc1	108767	symbol	M. musculus	108767	M. musculus	Pnrc1	proline-rich nuclear receptor coactivator 1	GO:0000184 nuclear-transcribed mRNA catabolic process, nonsense-mediated decay;GO:0000956 nuclear-transcribed mRNA catabolic process;GO:0006402 mRNA catabolic process		1	0	0	0	0	0	0	0	0	0	0	0	0	0	0	0	0	0	0	0
Polr1d	20018	symbol	M. musculus	20018	M. musculus	Polr1d	polymerase (RNA) I polypeptide D	GO:0006362 transcription elongation by RNA polymerase I;GO:0042790 nucleolar large rRNA transcription by RNA polymerase I;GO:0006360 transcription by RNA polymerase I		0	0	0	0	0	0	0	0	0	0	0	0	0	0	0	0	0	1	0	0
Lsm8	76522	symbol	M. musculus	76522	M. musculus	Lsm8	LSM8 homolog, U6 small nuclear RNA associated	GO:0000375 RNA splicing, via transesterification reactions;GO:0000377 RNA splicing, via transesterification reactions with bulged adenosine as nucleophile;GO:0000398 mRNA splicing, via spliceosome		1	0	0	0	0	0	0	0	0	0	0	0	0	0	0	0	0	0	0	0
Magoh	17149	symbol	M. musculus	17149	M. musculus	Magoh	mago homolog, exon junction complex core component	GO:2000622 regulation of nuclear-transcribed mRNA catabolic process, nonsense-mediated decay;GO:0000184 nuclear-transcribed mRNA catabolic process, nonsense-mediated decay;GO:0000381 regulation of alternative mRNA splicing, via spliceosome		1	0	0	1	0	0	0	0	1	0	0	1	0	0	0	1	0	0	0	0
Eif4g2	13690	symbol	M. musculus	13690	M. musculus	Eif4g2	eukaryotic translation initiation factor 4, gamma 2	GO:0045773 positive regulation of axon extension;GO:0060999 positive regulation of dendritic spine development;GO:0006446 regulation of translational initiation		1	0	0	1	1	0	0	0	1	0	0	0	0	0	0	0	0	0	1	0
Cbx1	12412	symbol	M. musculus	12412	M. musculus	Cbx1	chromobox 1	GO:0006325 chromatin organization;GO:0006974 DNA damage response;GO:0071824 protein-DNA complex organization		0	1	0	0	0	0	0	0	0	0	0	0	0	0	1	0	0	0	0	0
Rnps1	19826	symbol	M. musculus	19826	M. musculus	Rnps1	RNA binding protein with serine rich domain 1	GO:0048025 negative regulation of mRNA splicing, via spliceosome;GO:0050686 negative regulation of mRNA processing;GO:0033119 negative regulation of RNA splicing		1	0	0	0	0	0	0	0	1	0	0	1	0	0	0	1	0	0	0	0
Polr3k	67005	symbol	M. musculus	67005	M. musculus	Polr3k	polymerase (RNA) III (DNA directed) polypeptide K	GO:0006386 termination of RNA polymerase III transcription;GO:0006353 DNA-templated transcription termination;GO:0006383 transcription by RNA polymerase III		0	0	0	0	0	0	0	0	0	0	0	0	0	0	0	0	0	1	0	0
Noc2l	57741	symbol	M. musculus	57741	M. musculus	Noc2l	NOC2 like nucleolar associated transcriptional repressor	GO:0002903 negative regulation of B cell apoptotic process;GO:0002902 regulation of B cell apoptotic process;GO:0045815 transcription initiation-coupled chromatin remodeling		0	1	1	0	0	0	0	0	0	0	0	0	0	0	0	0	0	1	0	0
Glrx3	30926	symbol	M. musculus	30926	M. musculus	Glrx3	glutaredoxin 3	GO:0044571 [2Fe-2S] cluster assembly;GO:0097428 protein maturation by iron-sulfur cluster transfer;GO:0016226 iron-sulfur cluster assembly		0	0	0	0	0	0	0	0	0	0	0	0	1	0	0	0	0	0	0	0
Cct7	12468	symbol	M. musculus	12468	M. musculus	Cct7	chaperonin containing TCP1 subunit 7	GO:1904851 positive regulation of establishment of protein localization to telomere;GO:0070203 regulation of establishment of protein localization to telomere;GO:0070202 regulation of establishment of protein localization to chromosome		0	0	0	0	0	1	0	0	0	0	0	0	1	0	0	0	0	0	0	1
Ddx6	13209	symbol	M. musculus	13209	M. musculus	Ddx6	DEAD-box helicase 6	GO:0019072 viral genome packaging;GO:0019074 viral RNA genome packaging;GO:0033962 P-body assembly		1	0	0	1	0	0	0	0	0	0	0	0	0	0	0	0	0	0	1	0
Ythdf2	213541	symbol	M. musculus	213541	M. musculus	Ythdf2	YTH N6-methyladenosine RNA binding protein 2	GO:1903538 regulation of meiotic cell cycle process involved in oocyte maturation;GO:1903677 regulation of cap-independent translational initiation;GO:1903679 positive regulation of cap-independent translational initiation		1	0	0	1	0	0	0	0	1	0	0	0	0	0	0	0	0	0	1	0
Anp32a	11737	symbol	M. musculus	11737	M. musculus	Anp32a	acidic nuclear phosphoprotein 32 family member A	GO:0006913 nucleocytoplasmic transport;GO:0051169 nuclear transport;GO:0046907 intracellular transport		1	0	0	0	0	0	0	0	0	0	0	1	0	0	0	0	0	0	0	0
Atp6v1a	11964	symbol	M. musculus	11964	M. musculus	Atp6v1a	ATPase, H+ transporting, lysosomal V1 subunit A	GO:0036295 cellular response to increased oxygen levels;GO:0036296 response to increased oxygen levels;GO:0097401 synaptic vesicle lumen acidification		0	0	0	0	0	0	0	0	0	0	1	0	0	0	0	0	0	0	0	0
Ptges3	56351	symbol	M. musculus	56351	M. musculus	Ptges3	prostaglandin E synthase 3	GO:1905323 telomerase holoenzyme complex assembly;GO:0042921 glucocorticoid receptor signaling pathway;GO:0031958 corticosteroid receptor signaling pathway		0	0	1	0	0	1	0	0	0	0	1	0	1	0	1	0	0	0	0	0
Hdgfl3	29877	symbol	M. musculus	29877	M. musculus	Hdgfl3	HDGF like 3	GO:0007026 negative regulation of microtubule depolymerization;GO:0031114 regulation of microtubule depolymerization;GO:0046785 microtubule polymerization		0	1	0	0	0	0	0	0	0	0	0	0	0	0	0	0	0	0	0	0
G3bp1	27041	symbol	M. musculus	27041	M. musculus	G3bp1	G3BP stress granule assembly factor 1	GO:0062029 positive regulation of stress granule assembly;GO:0062028 regulation of stress granule assembly;GO:0034063 stress granule assembly		1	0	0	0	0	0	0	0	0	0	0	0	0	0	0	0	0	0	0	0
D10Wsu102e	28109	gene_synonym	M. musculus	28109	M. musculus	Nopchap1	NOP protein chaperone 1	GO:0000492 box C/D snoRNP assembly;GO:0000491 small nucleolar ribonucleoprotein complex assembly;GO:0022618 protein-RNA complex assembly		0	0	1	0	0	0	0	0	0	0	0	0	0	0	0	0	0	0	0	0
Igf1r	16001	symbol	M. musculus	16001	M. musculus	Igf1r	insulin-like growth factor I receptor	GO:1904192 regulation of cholangiocyte apoptotic process;GO:1904193 negative regulation of cholangiocyte apoptotic process;GO:0044849 estrous cycle	yes	0	0	0	0	0	1	0	0	0	0	0	0	0	0	0	0	1	0	0	0
Sec61g	20335	symbol	M. musculus	20335	M. musculus	Sec61g	SEC61 translocon subunit gamma	GO:0031204 post-translational protein targeting to membrane, translocation;GO:0006620 post-translational protein targeting to endoplasmic reticulum membrane;GO:0065002 intracellular protein transmembrane transport		0	0	0	0	0	0	0	0	0	0	0	0	0	0	0	0	0	0	0	0
Supt16	114741	symbol	M. musculus	114741	M. musculus	Supt16	SPT16, facilitates chromatin remodeling subunit	GO:0006337 nucleosome disassembly;GO:0032986 protein-DNA complex disassembly;GO:0006368 transcription elongation by RNA polymerase II		0	1	0	0	0	0	1	0	0	0	0	0	0	1	1	0	0	1	0	0
Khdrbs1	20218	symbol	M. musculus	20218	M. musculus	Khdrbs1	KH domain containing, RNA binding, signal transduction associated 1	GO:0046833 positive regulation of RNA export from nucleus;GO:0032241 positive regulation of nucleobase-containing compound transport;GO:0046831 regulation of RNA export from nucleus		1	0	0	1	0	0	0	0	1	0	0	0	0	0	0	1	0	0	0	1
Snrpb	20638	symbol	M. musculus	20638	M. musculus	Snrpb	small nuclear ribonucleoprotein B	GO:0000387 spliceosomal snRNP assembly;GO:0006479 protein methylation;GO:0008213 protein alkylation		1	0	1	0	0	0	0	0	0	0	0	1	0	0	0	0	0	0	0	0
Cebpz	12607	symbol	M. musculus	12607	M. musculus	Cebpz	CCAAT/enhancer binding protein zeta	GO:0045944 positive regulation of transcription by RNA polymerase II;GO:0045893 positive regulation of DNA-templated transcription;GO:1902680 positive regulation of RNA biosynthetic process		0	0	0	0	0	0	0	0	0	0	0	0	0	0	0	0	0	0	0	0
Eif2s3x	26905	symbol	M. musculus	26905	M. musculus	Eif2s3x	eukaryotic translation initiation factor 2, subunit 3, structural gene X-linked	GO:0001731 formation of translation preinitiation complex;GO:0002183 cytoplasmic translational initiation;GO:0006413 translational initiation		0	0	1	0	1	0	0	0	0	0	1	0	0	0	0	0	0	0	0	0
Rbm8a	60365	symbol	M. musculus	60365	M. musculus	Rbm8a	RNA binding motif protein 8a	GO:2000622 regulation of nuclear-transcribed mRNA catabolic process, nonsense-mediated decay;GO:0000184 nuclear-transcribed mRNA catabolic process, nonsense-mediated decay;GO:0000381 regulation of alternative mRNA splicing, via spliceosome		1	0	0	0	0	0	0	0	1	0	0	1	0	0	0	1	0	0	0	0
Parp1	11545	symbol	M. musculus	11545	M. musculus	Parp1	poly (ADP-ribose) polymerase family, member 1	GO:1904762 positive regulation of myofibroblast differentiation;GO:1903516 regulation of single strand break repair;GO:1903518 positive regulation of single strand break repair		0	0	0	0	0	1	0	0	0	1	0	0	1	0	1	0	0	0	0	1
Clta	12757	symbol	M. musculus	12757	M. musculus	Clta	clathrin light chain A	GO:0048268 clathrin coat assembly;GO:0072583 clathrin-dependent endocytosis;GO:0006898 receptor-mediated endocytosis		0	0	0	0	0	0	0	0	0	0	0	0	0	0	0	0	0	0	0	0
Snrpd3	67332	symbol	M. musculus	67332	M. musculus	Snrpd3	small nuclear ribonucleoprotein D3	GO:0000387 spliceosomal snRNP assembly;GO:0006479 protein methylation;GO:0008213 protein alkylation		1	0	1	0	0	0	0	0	0	0	0	1	0	0	0	0	0	0	0	0
C1qbp	12261	symbol	M. musculus	12261	M. musculus	C1qbp	complement component 1, q subcomponent binding protein	GO:0039534 negative regulation of MDA-5 signaling pathway;GO:0039533 regulation of MDA-5 signaling pathway;GO:1901165 positive regulation of trophoblast cell migration		1	0	1	1	0	0	0	0	1	0	0	0	0	0	0	1	0	0	0	0
U2af1	108121	symbol	M. musculus	108121	M. musculus	U2af1	U2 small nuclear ribonucleoprotein auxiliary factor (U2AF) 1	GO:0000375 RNA splicing, via transesterification reactions;GO:0000377 RNA splicing, via transesterification reactions with bulged adenosine as nucleophile;GO:0000398 mRNA splicing, via spliceosome		1	0	0	0	0	0	0	0	0	0	0	1	0	0	0	0	0	0	0	0
Rock2	19878	symbol	M. musculus	19878	M. musculus	Rock2	Rho-associated coiled-coil containing protein kinase 2	GO:0032723 positive regulation of connective tissue growth factor production;GO:0150033 negative regulation of protein localization to lysosome;GO:0032643 regulation of connective tissue growth factor production	yes	0	0	0	1	0	1	0	0	1	1	0	0	0	0	0	0	0	0	1	1
Mapk1ip1l	218975	symbol	M. musculus	218975	M. musculus	Mapk1ip1l	mitogen-activated protein kinase 1 interacting protein 1-like	GO:0008150 biological_process		0	0	0	0	0	0	0	0	0	0	0	0	0	0	0	0	0	0	0	0
Rbm3	19652	symbol	M. musculus	19652	M. musculus	Rbm3	RNA binding motif (RNP1, RRM) protein 3	GO:0035196 miRNA processing;GO:0048026 positive regulation of mRNA splicing, via spliceosome;GO:0009409 response to cold		1	0	0	1	1	0	0	0	1	0	0	0	0	0	0	1	0	0	0	0
Oaz1	18245	symbol	M. musculus	18245	M. musculus	Oaz1	ornithine decarboxylase antizyme 1	GO:0090368 regulation of ornithine metabolic process;GO:1903266 regulation of ornithine catabolic process;GO:1903267 negative regulation of ornithine catabolic process		0	0	0	0	0	0	0	0	1	0	0	0	0	0	0	0	0	0	0	1
Nudc	18221	symbol	M. musculus	18221	M. musculus	Nudc	nudC nuclear distribution protein	GO:0007097 nuclear migration;GO:0051647 nucleus localization;GO:0007080 mitotic metaphase chromosome alignment		0	0	0	0	0	0	0	1	0	0	0	0	1	0	0	0	0	0	0	0
Slbp	20492	symbol	M. musculus	20492	M. musculus	Slbp	stem-loop binding protein	GO:0002191 cap-dependent translational initiation;GO:0006398 mRNA 3'-end processing by stem-loop binding and cleavage;GO:0008334 histone mRNA metabolic process		1	0	0	0	1	0	0	0	0	0	0	1	0	0	0	0	0	0	0	0
Arx	11878	symbol	M. musculus	11878	M. musculus	Arx	aristaless related homeobox	GO:0021759 globus pallidus development;GO:0021831 embryonic olfactory bulb interneuron precursor migration;GO:0021853 cerebral cortex GABAergic interneuron migration		0	0	0	0	0	0	0	0	0	0	0	0	0	0	0	0	1	0	0	0
Cbx3	12417	symbol	M. musculus	12417	M. musculus	Cbx3	chromobox 3	GO:0031507 heterochromatin formation;GO:0045814 negative regulation of gene expression, epigenetic;GO:0070828 heterochromatin organization		0	1	0	0	0	0	0	0	0	0	0	0	0	0	1	0	0	0	0	0
Purb	19291	symbol	M. musculus	19291	M. musculus	Purb	purine rich element binding protein B	GO:0000122 negative regulation of transcription by RNA polymerase II;GO:0045892 negative regulation of DNA-templated transcription;GO:1902679 negative regulation of RNA biosynthetic process		0	0	0	0	0	0	0	0	0	0	0	0	0	0	0	0	0	0	0	0
Pfdn5	56612	symbol	M. musculus	56612	M. musculus	Pfdn5	prefoldin 5	GO:1990113 RNA polymerase I assembly;GO:1990115 RNA polymerase III assembly;GO:1990114 RNA polymerase II core complex assembly		0	0	0	0	0	0	0	0	0	0	0	0	1	0	0	0	0	0	0	0
Ptbp1	19205	symbol	M. musculus	19205	M. musculus	Ptbp1	polypyrimidine tract binding protein 1	GO:1904409 regulation of secretory granule organization;GO:1904411 positive regulation of secretory granule organization;GO:0075522 IRES-dependent viral translational initiation		1	0	0	1	0	0	0	0	1	0	0	0	0	0	0	1	0	0	1	1
Efhd2	27984	symbol	M. musculus	27984	M. musculus	Efhd2	EF hand domain containing 2			0	0	0	0	0	0	0	0	0	0	0	0	0	0	0	0	0	0	0	0
Sec61b	66212	symbol	M. musculus	66212	M. musculus	Sec61b	SEC61 translocon subunit beta	GO:0031204 post-translational protein targeting to membrane, translocation;GO:0006616 SRP-dependent cotranslational protein targeting to membrane, translocation;GO:0030970 retrograde protein transport, ER to cytosol		0	0	0	0	0	0	0	0	0	0	0	0	0	0	0	0	0	0	0	0
Myl12a	67268	symbol	M. musculus	67268	M. musculus	Myl12a	myosin, light chain 12A, regulatory, non-sarcomeric	GO:0008360 regulation of cell shape;GO:0072659 protein localization to plasma membrane;GO:0022604 regulation of cell morphogenesis		0	0	0	0	0	0	0	0	0	0	0	0	0	0	0	0	0	0	0	0
Cfdp1	23837	symbol	M. musculus	23837	M. musculus	Cfdp1	craniofacial development protein 1	GO:2000270 negative regulation of fibroblast apoptotic process;GO:0044346 fibroblast apoptotic process;GO:2000269 regulation of fibroblast apoptotic process		0	1	0	0	0	0	0	0	0	0	0	0	0	0	0	0	0	0	0	0
Brd3	67382	symbol	M. musculus	67382	M. musculus	Brd3	bromodomain containing 3	GO:0035987 endodermal cell differentiation;GO:0001706 endoderm formation;GO:0071168 protein localization to chromatin		0	1	0	0	0	0	0	0	0	0	0	0	0	0	0	0	0	0	0	0
Zfand6	65098	symbol	M. musculus	65098	M. musculus	Zfand6	zinc finger, AN1-type domain 6	GO:0006625 protein targeting to peroxisome;GO:0072662 protein localization to peroxisome;GO:0072663 establishment of protein localization to peroxisome		0	0	0	0	0	0	0	0	0	0	0	0	0	0	0	0	0	0	0	0
Rbmxl1	19656	symbol	M. musculus	19656	M. musculus	Rbmxl1	RNA binding motif protein, X-linked like-1	GO:0048026 positive regulation of mRNA splicing, via spliceosome;GO:0050685 positive regulation of mRNA processing;GO:0033120 positive regulation of RNA splicing		1	0	0	0	0	0	0	0	1	0	0	0	0	0	0	1	0	0	0	0
Cdc26	66440	symbol	M. musculus	66440	M. musculus	Cdc26	cell division cycle 26	GO:0031145 anaphase-promoting complex-dependent catabolic process;GO:0070979 protein K11-linked ubiquitination;GO:0000209 protein polyubiquitination		0	0	0	0	0	0	0	1	0	0	1	0	0	0	0	0	0	0	0	0
Smarca4	20586	symbol	M. musculus	20586	M. musculus	Smarca4	SWI/SNF related, matrix associated, actin dependent regulator of chromatin, subfamily a, member 4	GO:0035887 aortic smooth muscle cell differentiation;GO:0007403 glial cell fate determination;GO:1902661 positive regulation of glucose mediated signaling pathway		0	1	0	0	0	1	1	0	0	1	0	0	0	1	0	0	1	1	1	0
Atp5g2	67942	gene_synonym	M. musculus	67942	M. musculus	Atp5mc2	ATP synthase membrane subunit c locus 2	GO:0046931 pore complex assembly;GO:0015986 proton motive force-driven ATP synthesis;GO:0006754 ATP biosynthetic process		0	0	0	0	0	0	0	0	0	0	0	0	0	0	0	0	0	0	0	0
Ap2m1	11773	symbol	M. musculus	11773	M. musculus	Ap2m1	adaptor-related protein complex 2, mu 1 subunit	GO:0098884 postsynaptic neurotransmitter receptor internalization;GO:0140239 postsynaptic endocytosis;GO:1900244 positive regulation of synaptic vesicle endocytosis		0	0	0	0	0	0	0	0	0	0	0	0	0	0	0	0	0	0	1	0
Nip7	66164	symbol	M. musculus	66164	M. musculus	Nip7	NIP7, nucleolar pre-rRNA processing protein	GO:0042255 ribosome assembly;GO:0042273 ribosomal large subunit biogenesis;GO:0042254 ribosome biogenesis		1	0	1	0	0	0	0	0	0	0	0	0	0	0	0	0	0	0	0	0
Ilf2	67781	symbol	M. musculus	67781	M. musculus	Ilf2	interleukin enhancer binding factor 2	GO:0045893 positive regulation of DNA-templated transcription;GO:1902680 positive regulation of RNA biosynthetic process;GO:0051254 positive regulation of RNA metabolic process		0	0	0	0	0	0	0	0	0	0	0	0	0	0	0	0	0	0	0	0
Wdr12	57750	symbol	M. musculus	57750	M. musculus	Wdr12	WD repeat domain 12	GO:0000463 maturation of LSU-rRNA from tricistronic rRNA transcript (SSU-rRNA, 5.8S rRNA, LSU-rRNA);GO:0000466 maturation of 5.8S rRNA from tricistronic rRNA transcript (SSU-rRNA, 5.8S rRNA, LSU-rRNA);GO:0000470 maturation of LSU-rRNA		1	0	1	0	0	0	0	0	0	0	0	0	0	0	0	0	0	0	0	0
Skp1a	21402	gene_synonym	M. musculus	21402	M. musculus	Skp1	S-phase kinase-associated protein 1	GO:1904668 positive regulation of ubiquitin protein ligase activity;GO:0051443 positive regulation of ubiquitin-protein transferase activity;GO:1904666 regulation of ubiquitin protein ligase activity		0	1	0	0	0	0	1	1	0	0	1	0	0	0	0	0	0	0	0	0
Nifk	67949	symbol	M. musculus	67949	M. musculus	Nifk	nucleolar protein interacting with the FHA domain of MKI67	GO:0000463 maturation of LSU-rRNA from tricistronic rRNA transcript (SSU-rRNA, 5.8S rRNA, LSU-rRNA);GO:0000470 maturation of LSU-rRNA;GO:0042273 ribosomal large subunit biogenesis		1	0	1	0	0	0	0	0	0	0	0	0	0	0	0	0	0	0	0	0
Golim4	73124	symbol	M. musculus	73124	M. musculus	Golim4	golgi integral membrane protein 4	GO:0008150 biological_process		0	0	0	0	0	0	0	0	0	0	0	0	0	0	0	0	0	0	0	0
Arrdc3	105171	symbol	M. musculus	105171	M. musculus	Arrdc3	arrestin domain containing 3	GO:0031651 negative regulation of heat generation;GO:0090327 negative regulation of locomotion involved in locomotory behavior;GO:0071878 negative regulation of adenylate cyclase-activating adrenergic receptor signaling pathway		0	0	0	0	0	0	0	0	0	0	0	0	0	0	0	0	0	0	0	0
Sumo3	20610	symbol	M. musculus	20610	M. musculus	Sumo3	small ubiquitin-like modifier 3	GO:0016925 protein sumoylation;GO:0043392 negative regulation of DNA binding;GO:2000060 positive regulation of ubiquitin-dependent protein catabolic process		0	0	0	0	0	0	0	0	0	0	0	1	0	0	0	0	0	0	0	1
Pkig	18769	symbol	M. musculus	18769	M. musculus	Pkig	protein kinase inhibitor, gamma	GO:2000480 negative regulation of cAMP-dependent protein kinase activity;GO:2000479 regulation of cAMP-dependent protein kinase activity;GO:0042308 negative regulation of protein import into nucleus		0	0	0	0	0	0	0	0	0	0	0	0	0	0	0	0	0	0	0	1
Ddx1	104721	symbol	M. musculus	104721	M. musculus	Ddx1	DEAD box helicase 1	GO:0002733 regulation of myeloid dendritic cell cytokine production;GO:0002735 positive regulation of myeloid dendritic cell cytokine production;GO:1903608 protein localization to cytoplasmic stress granule		1	0	0	0	0	0	0	0	0	0	0	0	0	0	1	0	0	0	0	0
Eif3k	73830	symbol	M. musculus	73830	M. musculus	Eif3k	eukaryotic translation initiation factor 3, subunit K	GO:0006446 regulation of translational initiation;GO:0006413 translational initiation;GO:0006417 regulation of translation		0	0	0	1	1	0	0	0	0	0	0	0	0	0	0	0	0	0	0	0
Pomp	66537	symbol	M. musculus	66537	M. musculus	Pomp	proteasome maturation protein	GO:0043248 proteasome assembly;GO:0065003 protein-containing complex assembly;GO:0043933 protein-containing complex organization		0	0	0	0	0	0	0	0	0	0	0	0	0	0	0	0	0	0	0	0
Polr2j	20022	symbol	M. musculus	20022	M. musculus	Polr2j	polymerase (RNA) II (DNA directed) polypeptide J	GO:0006366 transcription by RNA polymerase II;GO:0006351 DNA-templated transcription;GO:0032774 RNA biosynthetic process		0	0	0	0	0	0	0	0	0	0	0	0	0	0	0	0	0	1	0	0
Macroh2a1	26914	symbol	M. musculus	26914	M. musculus	Macroh2a1	macroH2A.1 histone	GO:1902688 regulation of NAD metabolic process;GO:1904815 negative regulation of protein localization to chromosome, telomeric region;GO:1903226 positive regulation of endodermal cell differentiation		0	1	0	0	0	1	0	0	0	0	0	0	1	1	1	0	0	1	0	0
Usp3	235441	symbol	M. musculus	235441	M. musculus	Usp3	ubiquitin specific peptidase 3	GO:0140861 DNA repair-dependent chromatin remodeling;GO:0016579 protein deubiquitination;GO:0070646 protein modification by small protein removal		0	1	0	0	0	0	0	0	0	0	0	0	0	0	1	0	0	0	0	0
Pfdn4	109054	symbol	M. musculus	109054	M. musculus	Pfdn4	prefoldin 4	GO:1905907 negative regulation of amyloid fibril formation;GO:1905906 regulation of amyloid fibril formation;GO:0006457 protein folding		0	0	0	0	0	0	0	0	0	0	0	0	1	0	0	0	0	0	0	0
Snrpc	20630	symbol	M. musculus	20630	M. musculus	Snrpc	U1 small nuclear ribonucleoprotein C	GO:0000395 mRNA 5'-splice site recognition;GO:0045292 mRNA cis splicing, via spliceosome;GO:0006376 mRNA splice site recognition		1	0	1	0	0	0	0	0	0	0	0	0	0	0	0	0	0	0	0	0
Kmt5a	67956	symbol	M. musculus	67956	M. musculus	Kmt5a	lysine methyltransferase 5A	GO:0018026 peptidyl-lysine monomethylation;GO:2000042 negative regulation of double-strand break repair via homologous recombination;GO:0018022 peptidyl-lysine methylation		0	1	0	0	0	1	1	0	0	0	0	0	0	1	0	0	0	0	0	0
Cnot6l	231464	symbol	M. musculus	231464	M. musculus	Cnot6l	CCR4-NOT transcription complex, subunit 6-like	GO:0010606 positive regulation of cytoplasmic mRNA processing body assembly;GO:0010603 regulation of cytoplasmic mRNA processing body assembly;GO:0000289 nuclear-transcribed mRNA poly(A) tail shortening		1	0	0	1	0	0	1	0	1	0	0	0	0	0	0	0	0	0	0	0
Syncrip	56403	symbol	M. musculus	56403	M. musculus	Syncrip	synaptotagmin binding, cytoplasmic RNA interacting protein	GO:0090367 negative regulation of mRNA modification;GO:0090365 regulation of mRNA modification;GO:2000623 negative regulation of nuclear-transcribed mRNA catabolic process, nonsense-mediated decay		1	0	0	1	0	1	0	0	1	0	0	0	0	0	0	0	0	0	0	0
Usp22	216825	symbol	M. musculus	216825	M. musculus	Usp22	ubiquitin specific peptidase 22	GO:0016579 protein deubiquitination;GO:0070646 protein modification by small protein removal;GO:0045931 positive regulation of mitotic cell cycle		0	1	0	0	0	1	0	0	0	0	0	0	0	0	0	1	0	0	0	0
Socs4	67296	symbol	M. musculus	67296	M. musculus	Socs4	suppressor of cytokine signaling 4	GO:0007175 negative regulation of epidermal growth factor-activated receptor activity;GO:0007176 regulation of epidermal growth factor-activated receptor activity;GO:0061099 negative regulation of protein tyrosine kinase activity		0	0	0	0	0	0	0	0	0	0	0	0	0	0	0	0	0	0	0	0
Eif2a	229317	symbol	M. musculus	229317	M. musculus	Eif2a	eukaryotic translation initiation factor 2A	GO:0032933 SREBP signaling pathway;GO:0071501 cellular response to sterol depletion;GO:0006991 response to sterol depletion		0	0	1	1	1	1	0	0	0	0	0	0	0	0	0	0	0	0	0	0
Srp9	27058	symbol	M. musculus	27058	M. musculus	Srp9	signal recognition particle 9	GO:0045900 negative regulation of translational elongation;GO:0006448 regulation of translational elongation;GO:0006614 SRP-dependent cotranslational protein targeting to membrane		1	0	0	1	1	0	0	0	0	0	0	0	0	0	0	0	0	0	0	0
Tcf20	21411	symbol	M. musculus	21411	M. musculus	Tcf20	transcription factor 20	GO:0045944 positive regulation of transcription by RNA polymerase II;GO:0045893 positive regulation of DNA-templated transcription;GO:1902680 positive regulation of RNA biosynthetic process		0	0	0	0	0	0	0	0	0	0	0	0	0	0	0	0	0	0	0	0
Rsl1d1	66409	symbol	M. musculus	66409	M. musculus	Rsl1d1	ribosomal L1 domain containing 1	GO:0000470 maturation of LSU-rRNA;GO:2000772 regulation of cellular senescence;GO:0042273 ribosomal large subunit biogenesis		0	0	1	0	0	0	0	0	0	0	0	0	0	0	0	0	0	0	0	0
Nedd8	18002	symbol	M. musculus	18002	M. musculus	Nedd8	neural precursor cell expressed, developmentally down-regulated gene 8	GO:0045116 protein neddylation;GO:0019941 modification-dependent protein catabolic process;GO:0043632 modification-dependent macromolecule catabolic process		0	0	0	0	0	0	0	0	0	0	0	0	0	0	0	0	0	0	0	0
Rnf4	19822	symbol	M. musculus	19822	M. musculus	Rnf4	ring finger protein 4	GO:0090234 regulation of kinetochore assembly;GO:0090230 regulation of centromere complex assembly;GO:0120186 negative regulation of protein localization to chromatin		0	0	0	0	0	1	0	0	0	0	0	0	0	0	0	0	0	0	0	0
Ivns1abp	117198	symbol	M. musculus	117198	M. musculus	Ivns1abp	influenza virus NS1A binding protein	GO:0031397 negative regulation of protein ubiquitination;GO:1903321 negative regulation of protein modification by small protein conjugation or removal;GO:1901874 negative regulation of post-translational protein modification		1	0	0	0	0	0	0	0	0	0	0	0	0	0	0	0	0	0	0	0
Zfp462	242466	symbol	M. musculus	242466	M. musculus	Zfp462	zinc finger protein 462	GO:0043392 negative regulation of DNA binding;GO:0051101 regulation of DNA binding;GO:0051100 negative regulation of binding		0	1	0	0	0	0	0	0	0	0	0	0	0	0	0	0	0	0	0	0
Trmt112	67674	symbol	M. musculus	67674	M. musculus	Trmt112	tRNA methyltransferase 11-2	GO:0018364 peptidyl-glutamine methylation;GO:0070476 rRNA (guanine-N7)-methylation;GO:0036265 RNA (guanine-N7)-methylation		0	1	1	0	1	0	0	0	0	0	0	0	0	0	0	0	0	1	0	0
Rif1	51869	symbol	M. musculus	51869	M. musculus	Rif1	replication timing regulatory factor 1	GO:0031509 subtelomeric heterochromatin formation;GO:0140719 constitutive heterochromatin formation;GO:0043247 telomere maintenance in response to DNA damage		0	1	0	0	0	1	0	0	0	1	0	0	0	0	1	0	0	0	0	0
Zwint	52696	symbol	M. musculus	52696	M. musculus	Zwint	ZW10 interactor	GO:1905325 regulation of meiosis I spindle assembly checkpoint;GO:0031619 homologous chromosome orientation in meiotic metaphase I;GO:0043060 meiotic metaphase I homologous chromosome alignment		0	0	0	0	0	1	0	1	0	0	0	0	0	0	0	0	0	0	0	0
Gtpbp4	69237	symbol	M. musculus	69237	M. musculus	Gtpbp4	GTP binding protein 4	GO:0033341 regulation of collagen binding;GO:0033342 negative regulation of collagen binding;GO:0000463 maturation of LSU-rRNA from tricistronic rRNA transcript (SSU-rRNA, 5.8S rRNA, LSU-rRNA)		0	0	1	0	0	1	0	0	0	0	0	0	1	0	0	0	0	0	0	0
Serf2	378702	symbol	M. musculus	378702	M. musculus	Serf2	small EDRK-rich factor 2	GO:0031648 protein destabilization;GO:0031647 regulation of protein stability;GO:0065008 regulation of biological quality		0	0	0	0	0	0	0	0	0	0	0	0	1	0	0	0	0	0	0	0
Bnip3l	12177	symbol	M. musculus	12177	M. musculus	Bnip3l	BCL2/adenovirus E1B interacting protein 3-like	GO:0035694 mitochondrial protein catabolic process;GO:0097345 mitochondrial outer membrane permeabilization;GO:1902110 positive regulation of mitochondrial membrane permeability involved in apoptotic process		0	0	0	0	0	0	1	0	1	0	0	0	0	0	0	0	0	0	0	1
Actg1	11465	symbol	M. musculus	11465	M. musculus	Actg1	actin, gamma, cytoplasmic 1	GO:0150111 regulation of transepithelial transport;GO:1902396 protein localization to bicellular tight junction;GO:0150105 protein localization to cell-cell junction		0	0	0	0	0	0	0	1	0	0	0	0	0	1	0	0	0	0	0	0
Tcp1	21454	symbol	M. musculus	21454	M. musculus	Tcp1	t-complex protein 1	GO:1904874 positive regulation of telomerase RNA localization to Cajal body;GO:0090666 scaRNA localization to Cajal body;GO:0090670 RNA localization to Cajal body		0	0	0	0	0	1	0	0	0	0	0	1	1	0	0	0	0	0	0	1
Cep83	77048	symbol	M. musculus	77048	M. musculus	Cep83	centrosomal protein 83	GO:0051660 establishment of centrosome localization;GO:0071539 protein localization to centrosome;GO:1905508 protein localization to microtubule organizing center		0	0	0	0	0	0	0	0	0	0	0	0	0	0	0	0	0	0	0	0
Ilf3	16201	symbol	M. musculus	16201	M. musculus	Ilf3	interleukin enhancer binding factor 3	GO:0006479 protein methylation;GO:0008213 protein alkylation;GO:0045071 negative regulation of viral genome replication		1	0	0	1	0	0	0	0	0	0	0	0	0	0	0	0	0	0	0	0
Cfl2	12632	symbol	M. musculus	12632	M. musculus	Cfl2	cofilin 2, muscle	GO:0030043 actin filament fragmentation;GO:0030042 actin filament depolymerization;GO:0030836 positive regulation of actin filament depolymerization		0	0	0	0	0	0	0	0	0	0	0	0	0	0	0	0	0	0	1	0
Ddah2	51793	symbol	M. musculus	51793	M. musculus	Ddah2	DDAH family member 2, ADMA independent			0	0	0	0	0	0	0	0	0	0	0	0	0	0	0	0	0	0	0	0
Hnrnpu	51810	symbol	M. musculus	51810	M. musculus	Hnrnpu	heterogeneous nuclear ribonucleoprotein U	GO:1990280 RNA localization to chromatin;GO:1902889 protein localization to spindle microtubule;GO:0098961 dendritic transport of ribonucleoprotein complex		1	1	0	1	0	1	0	0	1	1	0	1	1	0	0	1	0	0	1	0
Eef1d	66656	symbol	M. musculus	66656	M. musculus	Eef1d	eukaryotic translation elongation factor 1 delta	GO:0034605 cellular response to heat;GO:0071479 cellular response to ionizing radiation;GO:0006414 translational elongation		0	0	0	0	1	0	0	0	0	0	0	0	0	0	0	0	0	0	0	0
Pum1	80912	symbol	M. musculus	80912	M. musculus	Pum1	pumilio RNA-binding family member 1	GO:1900246 positive regulation of RIG-I signaling pathway;GO:0060148 positive regulation of post-transcriptional gene silencing;GO:1900370 positive regulation of post-transcriptional gene silencing by RNA		1	0	0	1	0	0	0	0	1	0	0	0	0	0	0	0	0	0	0	0
Magi1	14924	symbol	M. musculus	14924	M. musculus	Magi1	membrane associated guanylate kinase, WW and PDZ domain containing 1	GO:0022409 positive regulation of cell-cell adhesion;GO:0022407 regulation of cell-cell adhesion;GO:0045785 positive regulation of cell adhesion	yes	0	0	0	0	0	0	0	0	0	0	0	0	0	0	0	0	0	0	0	0
Mdk	17242	symbol	M. musculus	17242	M. musculus	Mdk	midkine	GO:0030421 defecation;GO:0106016 positive regulation of inflammatory response to wounding;GO:0106091 glial cell projection elongation		0	0	0	0	0	0	0	0	0	0	0	0	0	0	0	0	1	0	1	0
Rlim	19820	symbol	M. musculus	19820	M. musculus	Rlim	ring finger protein, LIM domain interacting	GO:0060816 random inactivation of X chromosome;GO:0009048 dosage compensation by inactivation of X chromosome;GO:0007549 sex-chromosome dosage compensation		0	1	0	0	0	0	0	0	0	0	0	0	0	0	0	0	0	0	0	0
Celf2	14007	symbol	M. musculus	14007	M. musculus	Celf2	CUGBP, Elav-like family member 2	GO:0006376 mRNA splice site recognition;GO:0000245 spliceosomal complex assembly;GO:0000381 regulation of alternative mRNA splicing, via spliceosome		1	0	1	1	0	0	0	0	1	0	0	0	0	0	0	1	0	0	0	0
Bbx	70508	symbol	M. musculus	70508	M. musculus	Bbx	bobby sox HMG box containing	GO:0060348 bone development;GO:0001501 skeletal system development;GO:0006357 regulation of transcription by RNA polymerase II		0	0	0	0	0	0	0	0	0	0	0	0	0	0	0	0	0	0	0	0
Atp2b2	11941	symbol	M. musculus	11941	M. musculus	Atp2b2	ATPase, Ca++ transporting, plasma membrane 2	GO:0045299 otolith mineralization;GO:0021684 cerebellar granular layer formation;GO:0021707 cerebellar granule cell differentiation		0	0	0	0	0	0	0	0	0	0	0	0	0	0	0	0	1	0	1	0
Lsm3	67678	symbol	M. musculus	67678	M. musculus	Lsm3	LSM3 homolog, U6 small nuclear RNA and mRNA degradation associated	GO:0033962 P-body assembly;GO:0000375 RNA splicing, via transesterification reactions;GO:0000377 RNA splicing, via transesterification reactions with bulged adenosine as nucleophile		1	0	0	0	0	0	0	0	0	0	0	0	0	0	0	0	0	0	0	0
Lbh	77889	symbol	M. musculus	77889	M. musculus	Lbh	limb-bud and heart	GO:1904675 regulation of somatic stem cell division;GO:1904677 positive regulation of somatic stem cell division;GO:2000101 regulation of mammary stem cell proliferation		0	0	0	0	0	0	0	0	0	0	0	0	0	0	0	0	0	0	1	0
Chd3	216848	symbol	M. musculus	216848	M. musculus	Chd3	chromodomain helicase DNA binding protein 3	GO:0042659 regulation of cell fate specification;GO:0010453 regulation of cell fate commitment;GO:0007098 centrosome cycle		0	1	0	0	0	0	1	0	0	0	0	0	0	1	0	0	0	0	0	0
Itgb1	16412	symbol	M. musculus	16412	M. musculus	Itgb1	integrin beta 1 (fibronectin receptor beta)	GO:0048626 myoblast fate specification;GO:0051943 positive regulation of amino acid uptake involved in synaptic transmission;GO:0051951 positive regulation of glutamate uptake involved in transmission of nerve impulse		0	0	0	0	0	0	0	0	0	1	0	0	0	0	0	0	1	0	1	1
Rrp1	18114	symbol	M. musculus	18114	M. musculus	Rrp1	ribosomal RNA processing 1	GO:0006364 rRNA processing;GO:0016072 rRNA metabolic process;GO:0042254 ribosome biogenesis		0	0	1	0	0	0	0	0	0	0	0	0	0	0	0	0	0	0	0	0
Cep170	545389	symbol	M. musculus	545389	M. musculus	Cep170	centrosomal protein 170	GO:0008150 biological_process		0	0	0	0	0	0	0	0	0	0	0	0	0	0	0	0	0	0	0	0
Kdm6b	216850	symbol	M. musculus	216850	M. musculus	Kdm6b	KDM1 lysine (K)-specific demethylase 6B	GO:0048333 mesodermal cell differentiation;GO:0070301 cellular response to hydrogen peroxide;GO:0001707 mesoderm formation		0	1	0	0	0	0	0	0	0	1	1	0	0	1	0	0	1	0	0	0
Polr2f	69833	symbol	M. musculus	69833	M. musculus	Polr2f	polymerase (RNA) II (DNA directed) polypeptide F	GO:0009304 tRNA transcription;GO:0042797 tRNA transcription by RNA polymerase III;GO:0006360 transcription by RNA polymerase I		1	0	0	0	0	0	1	0	0	0	0	0	0	1	0	0	0	1	0	0
Bcl7c	12055	symbol	M. musculus	12055	M. musculus	Bcl7c	B cell CLL/lymphoma 7C	GO:2000819 regulation of nucleotide-excision repair;GO:0070316 regulation of G0 to G1 transition;GO:1902459 positive regulation of stem cell population maintenance		0	1	0	0	0	1	0	0	0	0	0	0	0	1	0	0	0	0	1	0
Mcl1	17210	symbol	M. musculus	17210	M. musculus	Mcl1	myeloid cell leukemia sequence 1	GO:1903378 positive regulation of oxidative stress-induced neuron intrinsic apoptotic signaling pathway;GO:1902177 positive regulation of oxidative stress-induced intrinsic apoptotic signaling pathway;GO:2000811 negative regulation of anoikis		0	0	0	0	0	0	0	0	1	0	0	0	0	0	1	0	0	0	0	0
Cpd	12874	symbol	M. musculus	12874	M. musculus	Cpd	carboxypeptidase D	GO:0016485 protein processing;GO:0051604 protein maturation;GO:0006518 peptide metabolic process		0	0	0	0	1	0	0	0	0	0	0	0	1	0	0	0	0	0	0	0
Ubl5	66177	symbol	M. musculus	66177	M. musculus	Ubl5	ubiquitin-like 5	GO:0000375 RNA splicing, via transesterification reactions;GO:0000377 RNA splicing, via transesterification reactions with bulged adenosine as nucleophile;GO:0000398 mRNA splicing, via spliceosome		1	0	0	0	0	0	0	0	0	0	0	0	0	0	0	0	0	0	0	0
Ipo5	70572	symbol	M. musculus	70572	M. musculus	Ipo5	importin 5	GO:0006610 ribosomal protein import into nucleus;GO:0006607 NLS-bearing protein import into nucleus;GO:0042307 positive regulation of protein import into nucleus		0	0	0	0	0	0	0	0	0	0	0	1	0	0	0	0	0	0	0	1
Actr3	74117	symbol	M. musculus	74117	M. musculus	Actr3	ARP3 actin-related protein 3	GO:1904171 negative regulation of bleb assembly;GO:0043519 regulation of myosin II filament organization;GO:0016344 meiotic chromosome movement towards spindle pole		0	0	0	0	0	0	0	0	0	0	0	0	0	0	0	0	0	0	1	1
Dctn3	53598	symbol	M. musculus	53598	M. musculus	Dctn3	dynactin 3	GO:0061640 cytoskeleton-dependent cytokinesis;GO:0000910 cytokinesis;GO:0051301 cell division		0	0	0	0	0	0	0	1	0	0	1	0	0	0	0	0	0	0	0	0
Sall3	20689	symbol	M. musculus	20689	M. musculus	Sall3	spalt like transcription factor 3	GO:0021891 olfactory bulb interneuron development;GO:0021889 olfactory bulb interneuron differentiation;GO:0045879 negative regulation of smoothened signaling pathway		0	0	0	0	0	0	0	0	0	1	0	0	0	0	0	0	1	0	0	0
Lsm7	66094	symbol	M. musculus	66094	M. musculus	Lsm7	LSM7 homolog, U6 small nuclear RNA and mRNA degradation associated	GO:0000956 nuclear-transcribed mRNA catabolic process;GO:0006402 mRNA catabolic process;GO:0006401 RNA catabolic process		1	0	0	0	0	0	0	0	0	0	0	0	0	0	0	0	0	0	0	0
Commd1	17846	symbol	M. musculus	17846	M. musculus	Commd1	COMM domain containing 1	GO:1902072 negative regulation of hypoxia-inducible factor-1alpha signaling pathway;GO:1902071 regulation of hypoxia-inducible factor-1alpha signaling pathway;GO:1905751 positive regulation of endosome to plasma membrane protein transport		0	0	0	0	0	1	0	0	0	0	0	0	1	0	1	0	0	0	0	1
Naa15	74838	symbol	M. musculus	74838	M. musculus	Naa15	N(alpha)-acetyltransferase 15, NatA auxiliary subunit	GO:0017196 N-terminal peptidyl-methionine acetylation;GO:0018206 peptidyl-methionine modification;GO:0006474 N-terminal protein amino acid acetylation		0	0	0	0	0	0	0	0	0	0	0	0	1	0	0	0	0	0	0	0
Ppa1	67895	symbol	M. musculus	67895	M. musculus	Ppa1	pyrophosphatase (inorganic) 1	GO:0006796 phosphate-containing compound metabolic process;GO:0006793 phosphorus metabolic process;GO:0044237 cellular metabolic process		0	0	0	0	1	0	0	0	0	0	0	0	0	0	0	0	0	0	0	0
Tcerg1	56070	symbol	M. musculus	56070	M. musculus	Tcerg1	transcription elongation regulator 1 (CA150)	GO:0008380 RNA splicing;GO:0006397 mRNA processing;GO:0006351 DNA-templated transcription		1	0	0	0	0	0	0	0	0	0	0	0	0	0	0	0	0	1	0	0
Zfp664	269704	symbol	M. musculus	269704	M. musculus	Zfp664	zinc finger protein 664	GO:0006355 regulation of DNA-templated transcription;GO:2001141 regulation of RNA biosynthetic process;GO:0051252 regulation of RNA metabolic process		0	0	0	0	0	0	1	0	0	0	0	0	0	0	0	0	0	0	0	0
Alkbh1	211064	symbol	M. musculus	211064	M. musculus	Alkbh1	alkB homolog 1, histone H2A dioxygenase	GO:1990983 regulation of translational initiation by tRNA modification;GO:0002101 tRNA wobble cytosine modification;GO:0035552 oxidative single-stranded DNA demethylation		0	0	0	1	0	0	0	0	0	0	0	0	0	0	1	0	0	0	0	0
Fkbp4	14228	symbol	M. musculus	14228	M. musculus	Fkbp4	FK506 binding protein 4	GO:0006463 steroid hormone receptor complex assembly;GO:0031115 negative regulation of microtubule polymerization;GO:0006825 copper ion transport		0	0	0	0	0	0	0	0	0	0	1	0	1	0	0	0	0	0	0	0
Etf1	225363	symbol	M. musculus	225363	M. musculus	Etf1	eukaryotic translation termination factor 1	GO:0002184 cytoplasmic translational termination;GO:0006415 translational termination;GO:0006449 regulation of translational termination		1	0	0	1	1	0	0	0	0	0	0	0	0	0	0	0	0	0	0	0
Slc38a2	67760	symbol	M. musculus	67760	M. musculus	Slc38a2	solute carrier family 38, member 2	GO:1903840 response to arsenite(3-);GO:1903841 cellular response to arsenite(3-);GO:0043090 amino acid import		0	0	0	0	0	1	0	0	0	0	0	0	0	0	0	1	0	0	0	0
Gtf3c6	67371	symbol	M. musculus	67371	M. musculus	Gtf3c6	general transcription factor IIIC, polypeptide 6, alpha	GO:0006383 transcription by RNA polymerase III;GO:0006351 DNA-templated transcription;GO:0032774 RNA biosynthetic process		0	0	0	0	0	0	0	0	0	0	0	0	0	0	0	0	0	1	0	0
Ctr9	22083	symbol	M. musculus	22083	M. musculus	Ctr9	CTR9 homolog, Paf1/RNA polymerase II complex component	GO:0001826 inner cell mass cell differentiation;GO:0001711 endodermal cell fate commitment;GO:0070102 interleukin-6-mediated signaling pathway		0	1	0	0	0	0	0	0	0	1	0	0	0	0	0	0	0	1	1	0
Carhsp1	52502	symbol	M. musculus	52502	M. musculus	Carhsp1	calcium regulated heat stable protein 1	GO:0043488 regulation of mRNA stability;GO:0043487 regulation of RNA stability;GO:0061013 regulation of mRNA catabolic process		0	0	0	1	0	0	0	0	1	0	0	0	0	0	0	0	0	0	0	0
Gtf2h5	66467	symbol	M. musculus	66467	M. musculus	Gtf2h5	general transcription factor IIH, polypeptide 5	GO:0006294 nucleotide-excision repair, preincision complex assembly;GO:0006362 transcription elongation by RNA polymerase I;GO:0042790 nucleolar large rRNA transcription by RNA polymerase I		1	1	1	0	0	0	1	0	0	0	0	0	0	1	1	0	0	1	0	0
Elf2	69257	symbol	M. musculus	69257	M. musculus	Elf2	E74-like factor 2	GO:0045892 negative regulation of DNA-templated transcription;GO:1902679 negative regulation of RNA biosynthetic process;GO:0051253 negative regulation of RNA metabolic process		0	0	0	0	0	0	1	0	0	0	0	0	0	0	0	0	0	0	0	0
Mapk1	26413	symbol	M. musculus	26413	M. musculus	Mapk1	mitogen-activated protein kinase 1	GO:0019858 cytosine metabolic process;GO:0015960 diadenosine polyphosphate biosynthetic process;GO:0015965 diadenosine tetraphosphate metabolic process	yes	0	0	0	1	0	1	1	1	0	1	1	0	1	1	1	0	1	1	1	1
Emg1	14791	symbol	M. musculus	14791	M. musculus	Emg1	EMG1 N1-specific pseudouridine methyltransferase	GO:0017126 nucleologenesis;GO:0070475 rRNA base methylation;GO:0007000 nucleolus organization		1	0	1	0	0	0	0	0	0	0	0	0	0	0	0	0	0	0	0	0
Tmem258	69038	symbol	M. musculus	69038	M. musculus	Tmem258	transmembrane protein 258	GO:0006487 protein N-linked glycosylation;GO:1904019 epithelial cell apoptotic process;GO:0009306 protein secretion		0	0	0	0	0	0	0	0	0	0	0	0	0	0	0	0	0	0	0	0
Appbp2	66884	symbol	M. musculus	66884	M. musculus	Appbp2	amyloid beta precursor protein binding protein 2	GO:0043161 proteasome-mediated ubiquitin-dependent protein catabolic process;GO:0010498 proteasomal protein catabolic process;GO:0006511 ubiquitin-dependent protein catabolic process		0	0	0	0	0	0	0	0	0	0	0	0	0	0	0	0	0	0	0	0
Celf1	13046	symbol	M. musculus	13046	M. musculus	Celf1	CUGBP, Elav-like family member 1	GO:0006376 mRNA splice site recognition;GO:0040018 positive regulation of multicellular organism growth;GO:0000245 spliceosomal complex assembly		1	0	1	1	0	0	0	0	1	0	0	0	0	0	0	1	1	0	0	0
Ttc28	209683	symbol	M. musculus	209683	M. musculus	Ttc28	tetratricopeptide repeat domain 28	GO:0051301 cell division;GO:0007346 regulation of mitotic cell cycle;GO:0051726 regulation of cell cycle		0	0	0	0	0	0	0	0	0	0	0	0	0	0	0	0	0	0	0	0
Fip1l1	66899	symbol	M. musculus	66899	M. musculus	Fip1l1	factor interacting with PAPOLA and CPSF1	GO:0031440 regulation of mRNA 3'-end processing;GO:0050684 regulation of mRNA processing;GO:1903311 regulation of mRNA metabolic process		1	0	0	0	0	0	0	0	1	0	0	1	0	0	0	1	0	0	0	0
Map1a	17754	symbol	M. musculus	17754	M. musculus	Map1a	microtubule-associated protein 1 A	GO:0099642 retrograde axonal protein transport;GO:1902816 regulation of protein localization to microtubule;GO:1902817 negative regulation of protein localization to microtubule		0	0	0	0	0	0	0	0	0	0	0	0	0	0	0	0	0	0	0	1
Snw1	66354	symbol	M. musculus	66354	M. musculus	Snw1	SNW domain containing 1	GO:0070564 positive regulation of vitamin D receptor signaling pathway;GO:0070562 regulation of vitamin D receptor signaling pathway;GO:0043923 positive regulation by host of viral transcription		1	0	0	0	0	0	1	0	1	0	0	0	0	0	1	1	0	0	0	0
Zfp451	98403	symbol	M. musculus	98403	M. musculus	Zfp451	zinc finger protein 451	GO:0060633 negative regulation of transcription initiation by RNA polymerase II;GO:2000143 negative regulation of DNA-templated transcription initiation;GO:0016925 protein sumoylation		0	0	0	0	0	0	0	0	0	0	0	0	0	0	0	0	0	0	0	0
Ebna1bp2	69072	symbol	M. musculus	69072	M. musculus	Ebna1bp2	EBNA1 binding protein 2	GO:0042273 ribosomal large subunit biogenesis;GO:0006364 rRNA processing;GO:0016072 rRNA metabolic process		1	0	1	0	0	0	0	0	0	0	0	0	0	0	0	0	0	0	0	0
Tcf3	21423	symbol	M. musculus	21423	M. musculus	Tcf3	transcription factor 3	GO:0002326 B cell lineage commitment;GO:0033152 immunoglobulin V(D)J recombination;GO:0048537 mucosa-associated lymphoid tissue development		0	1	0	0	0	0	1	0	0	0	0	0	1	0	1	0	0	1	0	0
Sox21	223227	symbol	M. musculus	223227	M. musculus	Sox21	SRY (sex determining region Y)-box 21	GO:0045665 negative regulation of neuron differentiation;GO:0001942 hair follicle development;GO:0022404 molting cycle process		0	0	0	0	0	0	0	0	0	0	0	0	0	0	0	0	1	0	1	0
Dnajc9	108671	symbol	M. musculus	108671	M. musculus	Dnajc9	DnaJ heat shock protein family (Hsp40) member C9	GO:0032781 positive regulation of ATP-dependent activity;GO:0043462 regulation of ATP-dependent activity;GO:0006334 nucleosome assembly		0	1	0	0	0	0	0	0	0	0	0	0	0	0	0	0	0	0	0	0
Dhx15	13204	symbol	M. musculus	13204	M. musculus	Dhx15	DEAH-box helicase 15	GO:0140374 antiviral innate immune response;GO:0043123 positive regulation of canonical NF-kappaB signal transduction;GO:0043122 regulation of canonical NF-kappaB signal transduction		1	0	0	0	0	0	0	0	0	0	0	0	0	0	0	0	0	0	0	0
Gatad2b	229542	symbol	M. musculus	229542	M. musculus	Gatad2b	GATA zinc finger domain containing 2B	GO:0042659 regulation of cell fate specification;GO:0010453 regulation of cell fate commitment;GO:2000736 regulation of stem cell differentiation		0	1	0	0	0	0	1	0	0	1	0	0	0	1	0	0	0	0	0	0
Kpnb1	16211	symbol	M. musculus	16211	M. musculus	Kpnb1	karyopherin subunit beta 1	GO:0007079 mitotic chromosome movement towards spindle pole;GO:0006610 ribosomal protein import into nucleus;GO:0006404 RNA import into nucleus		0	0	0	0	0	0	0	1	0	1	0	1	0	0	0	0	0	0	0	0
Cfl1	12631	symbol	M. musculus	12631	M. musculus	Cfl1	cofilin 1, non-muscle	GO:0010771 negative regulation of cell morphogenesis;GO:0051510 regulation of unidimensional cell growth;GO:0051511 negative regulation of unidimensional cell growth		0	0	0	0	0	0	0	0	0	0	0	1	0	0	0	0	0	0	1	1
Kifap3	16579	symbol	M. musculus	16579	M. musculus	Kifap3	kinesin-associated protein 3	GO:0046586 regulation of calcium-dependent cell-cell adhesion;GO:0046587 positive regulation of calcium-dependent cell-cell adhesion;GO:0070244 negative regulation of thymocyte apoptotic process		0	0	0	0	0	0	0	0	0	0	0	0	0	0	0	0	0	0	1	0
Peli1	67245	symbol	M. musculus	67245	M. musculus	Peli1	pellino 1	GO:0008592 regulation of Toll signaling pathway;GO:0034141 positive regulation of toll-like receptor 3 signaling pathway;GO:0034139 regulation of toll-like receptor 3 signaling pathway		0	0	0	0	0	0	0	0	0	0	0	0	0	0	0	0	0	0	0	0
Srsf9	108014	symbol	M. musculus	108014	M. musculus	Srsf9	serine and arginine-rich splicing factor 9	GO:0048025 negative regulation of mRNA splicing, via spliceosome;GO:0050686 negative regulation of mRNA processing;GO:0000380 alternative mRNA splicing, via spliceosome		1	0	0	0	0	0	0	0	1	0	0	1	0	0	0	1	0	0	0	0
Zfp326	54367	symbol	M. musculus	54367	M. musculus	Zfp326	zinc finger protein 326	GO:0032784 regulation of DNA-templated transcription elongation;GO:0043484 regulation of RNA splicing;GO:0008380 RNA splicing		1	0	0	0	0	0	0	0	0	0	0	0	0	0	0	1	0	0	0	0
Metap2	56307	symbol	M. musculus	56307	M. musculus	Metap2	methionine aminopeptidase 2	GO:0018206 peptidyl-methionine modification;GO:0031365 N-terminal protein amino acid modification;GO:0016485 protein processing		0	0	0	0	0	0	0	0	0	0	0	0	1	0	0	0	0	0	0	0
Txnip	56338	symbol	M. musculus	56338	M. musculus	Txnip	thioredoxin interacting protein	GO:0071228 cellular response to tumor cell;GO:0051782 negative regulation of cell division;GO:0002347 response to tumor cell		0	0	0	0	0	0	0	0	0	0	0	1	0	0	0	0	0	0	0	0
Chic2	74277	symbol	M. musculus	74277	M. musculus	Chic2	cysteine-rich hydrophobic domain 2	GO:0006893 Golgi to plasma membrane transport;GO:0006892 post-Golgi vesicle-mediated transport;GO:0098876 vesicle-mediated transport to the plasma membrane		0	0	0	0	0	0	0	0	0	0	0	0	0	0	0	0	0	0	0	0
Nop56	67134	symbol	M. musculus	67134	M. musculus	Nop56	NOP56 ribonucleoprotein	GO:0042274 ribosomal small subunit biogenesis;GO:0042254 ribosome biogenesis;GO:0022613 ribonucleoprotein complex biogenesis		1	0	1	0	0	0	0	0	0	0	0	0	0	0	0	0	0	0	0	0
Fubp1	51886	symbol	M. musculus	51886	M. musculus	Fubp1	far upstream element (FUSE) binding protein 1	GO:1900149 positive regulation of Schwann cell migration;GO:1900147 regulation of Schwann cell migration;GO:1903977 positive regulation of glial cell migration		0	0	0	0	0	0	0	0	0	0	0	0	0	0	0	0	0	0	0	0
Prpf40a	56194	symbol	M. musculus	56194	M. musculus	Prpf40a	pre-mRNA processing factor 40A	GO:0045292 mRNA cis splicing, via spliceosome;GO:0032465 regulation of cytokinesis;GO:0008360 regulation of cell shape		1	0	0	0	0	0	0	0	0	0	0	0	0	0	0	0	0	0	0	0
Pum2	80913	symbol	M. musculus	80913	M. musculus	Pum2	pumilio RNA-binding family member 2	GO:0048687 positive regulation of sprouting of injured axon;GO:0048686 regulation of sprouting of injured axon;GO:1904580 regulation of intracellular mRNA localization		1	0	0	1	0	1	0	0	1	0	0	0	0	0	0	0	0	0	1	0
Eif3g	53356	symbol	M. musculus	53356	M. musculus	Eif3g	eukaryotic translation initiation factor 3, subunit G	GO:0075525 viral translational termination-reinitiation;GO:0019081 viral translation;GO:0019080 viral gene expression		1	0	0	0	1	0	0	0	0	0	0	0	0	0	0	0	0	0	0	0
Cdc37	12539	symbol	M. musculus	12539	M. musculus	Cdc37	cell division cycle 37	GO:0098779 positive regulation of mitophagy in response to mitochondrial depolarization;GO:1904925 positive regulation of autophagy of mitochondrion in response to mitochondrial depolarization;GO:1904923 regulation of autophagy of mitochondrion in response to mitochondrial depolarization		0	0	0	1	0	0	0	0	0	0	0	0	1	0	0	0	0	0	0	0
Thoc7	66231	symbol	M. musculus	66231	M. musculus	Thoc7	THO complex 7	GO:0006406 mRNA export from nucleus;GO:0006405 RNA export from nucleus;GO:0051028 mRNA transport		1	0	0	0	0	0	0	0	0	0	0	1	0	0	0	0	0	0	0	0
Fam98b	68215	symbol	M. musculus	68215	M. musculus	Fam98b	family with sequence similarity 98, member B	GO:0006479 protein methylation;GO:0008213 protein alkylation;GO:0043414 macromolecule methylation		0	0	0	0	0	0	0	0	0	0	0	0	0	0	0	0	0	0	0	0
Taf1d	75316	symbol	M. musculus	75316	M. musculus	Taf1d	TATA-box binding protein associated factor, RNA polymerase I, D	GO:0006355 regulation of DNA-templated transcription;GO:2001141 regulation of RNA biosynthetic process;GO:0051252 regulation of RNA metabolic process		0	0	0	0	0	0	0	0	0	0	0	0	0	1	0	0	0	0	0	0
Eif3c	56347	symbol	M. musculus	56347	M. musculus	Eif3c	eukaryotic translation initiation factor 3, subunit C	GO:0006413 translational initiation;GO:0006412 translation;GO:0043043 peptide biosynthetic process		0	0	0	0	1	0	0	0	0	0	0	0	0	0	0	0	0	0	0	0
Hnrnpa3	229279	symbol	M. musculus	229279	M. musculus	Hnrnpa3	heterogeneous nuclear ribonucleoprotein A3	GO:0051028 mRNA transport;GO:0050657 nucleic acid transport;GO:0050658 RNA transport		1	0	0	0	0	0	0	0	0	0	0	1	0	0	0	0	0	0	0	0
Aimp1	13722	symbol	M. musculus	13722	M. musculus	Aimp1	aminoacyl tRNA synthetase complex-interacting multifunctional protein 1	GO:0070094 positive regulation of glucagon secretion;GO:0070092 regulation of glucagon secretion;GO:0001937 negative regulation of endothelial cell proliferation		1	0	0	0	1	0	0	0	0	0	0	0	0	0	0	0	0	0	0	0
Smim11	68936	symbol	M. musculus	68936	M. musculus	Smim11	small integral membrane protein 11	GO:0008150 biological_process		0	0	0	0	0	0	0	0	0	0	0	0	0	0	0	0	0	0	0	0
Uchl3	50933	symbol	M. musculus	50933	M. musculus	Uchl3	ubiquitin carboxyl-terminal esterase L3 (ubiquitin thiolesterase)	GO:0042755 eating behavior;GO:0007628 adult walking behavior;GO:0090659 walking behavior		0	0	0	0	0	0	0	0	0	0	0	0	0	0	0	0	0	0	0	0
Ubald2	319370	symbol	M. musculus	319370	M. musculus	Ubald2	UBA-like domain containing 2	GO:0008150 biological_process		0	0	0	0	0	0	0	0	0	0	0	0	0	0	0	0	0	0	0	0
Gpbp1	73274	symbol	M. musculus	73274	M. musculus	Gpbp1	GC-rich promoter binding protein 1	GO:0006351 DNA-templated transcription;GO:0032774 RNA biosynthetic process;GO:0034654 nucleobase-containing compound biosynthetic process		0	0	0	0	0	0	0	0	0	0	0	0	0	0	0	0	0	1	0	0
Wdr83os	414077	symbol	M. musculus	414077	M. musculus	Wdr83os	WD repeat domain 83 opposite strand	GO:0160063 multi-pass transmembrane protein insertion into ER membrane;GO:0045048 protein insertion into ER membrane;GO:0051205 protein insertion into membrane		0	0	0	0	0	0	0	0	0	0	0	0	0	0	0	0	0	0	0	0
Ube2n	93765	symbol	M. musculus	93765	M. musculus	Ube2n	ubiquitin-conjugating enzyme E2N	GO:1902523 positive regulation of protein K63-linked ubiquitination;GO:1900044 regulation of protein K63-linked ubiquitination;GO:0000729 DNA double-strand break processing		0	0	0	0	0	1	0	1	0	0	0	0	0	0	1	0	0	0	0	0
Fundc2	67391	symbol	M. musculus	67391	M. musculus	Fundc2	FUN14 domain containing 2	GO:0035356 intracellular triglyceride homeostasis;GO:0070328 triglyceride homeostasis;GO:0055090 acylglycerol homeostasis		0	0	0	0	0	0	0	0	0	0	0	0	0	0	0	0	0	0	0	0
Dusp1	19252	symbol	M. musculus	19252	M. musculus	Dusp1	dual specificity phosphatase 1	GO:0070262 peptidyl-serine dephosphorylation;GO:0090027 negative regulation of monocyte chemotaxis;GO:1903753 negative regulation of p38MAPK cascade		0	0	0	0	0	1	0	0	0	0	0	0	1	0	0	0	0	0	0	0
Ddx3x	13205	symbol	M. musculus	13205	M. musculus	Ddx3x	DEAD box helicase 3, X-linked	GO:0034159 regulation of toll-like receptor 8 signaling pathway;GO:0034161 positive regulation of toll-like receptor 8 signaling pathway;GO:0036493 positive regulation of translation in response to endoplasmic reticulum stress		1	0	1	1	1	0	0	0	0	0	0	0	0	0	0	0	0	0	1	0
BC005537	79555	symbol	M. musculus	79555	M. musculus	BC005537	cDNA sequence BC005537	GO:0008150 biological_process		0	0	0	0	0	0	0	0	0	0	0	0	0	0	0	0	0	0	0	0
Mrpl21	353242	symbol	M. musculus	353242	M. musculus	Mrpl21	mitochondrial ribosomal protein L21	GO:0032543 mitochondrial translation;GO:0140053 mitochondrial gene expression;GO:0006412 translation		0	0	0	0	1	0	0	0	0	0	0	0	0	0	0	0	0	0	0	0
St13	70356	symbol	M. musculus	70356	M. musculus	St13	suppression of tumorigenicity 13	GO:0061083 regulation of protein refolding;GO:0061084 negative regulation of protein refolding;GO:1903333 negative regulation of protein folding		0	0	0	0	0	0	0	0	0	0	1	0	1	0	0	0	0	0	0	0
Srm	20810	symbol	M. musculus	20810	M. musculus	Srm	spermidine synthase	GO:0008295 spermidine biosynthetic process;GO:0008216 spermidine metabolic process;GO:0006596 polyamine biosynthetic process		0	0	0	0	0	0	0	0	0	0	0	0	0	0	0	0	0	0	0	0
Rbbp4	19646	symbol	M. musculus	19646	M. musculus	Rbbp4	retinoblastoma binding protein 4, chromatin remodeling factor	GO:0006335 DNA replication-dependent chromatin assembly;GO:1902455 negative regulation of stem cell population maintenance;GO:0042659 regulation of cell fate specification		0	1	0	0	0	0	1	1	0	1	1	0	0	1	1	0	1	0	0	0
Polr2k	17749	symbol	M. musculus	17749	M. musculus	Polr2k	polymerase (RNA) II (DNA directed) polypeptide K	GO:0006366 transcription by RNA polymerase II;GO:0006351 DNA-templated transcription;GO:0032774 RNA biosynthetic process		1	0	0	0	0	0	1	0	0	0	0	0	0	1	0	0	0	1	0	0
Meis2	17536	symbol	M. musculus	17536	M. musculus	Meis2	Meis homeobox 2	GO:0110022 regulation of cardiac muscle myoblast proliferation;GO:0110024 positive regulation of cardiac muscle myoblast proliferation;GO:2000288 positive regulation of myoblast proliferation		0	0	0	0	0	0	0	0	0	0	0	0	0	0	0	0	1	0	1	0
Gadd45g	23882	symbol	M. musculus	23882	M. musculus	Gadd45g	growth arrest and DNA-damage-inducible 45 gamma	GO:0045063 T-helper 1 cell differentiation;GO:0042088 T-helper 1 type immune response;GO:1900745 positive regulation of p38MAPK cascade		0	0	0	0	0	0	0	0	0	0	0	0	0	0	0	0	0	0	0	0
Kdm1a	99982	symbol	M. musculus	99982	M. musculus	Kdm1a	lysine (K)-specific demethylase 1A	GO:0010725 regulation of primitive erythrocyte differentiation;GO:0046098 guanine metabolic process;GO:0006482 protein demethylation		0	1	0	0	0	1	0	0	0	1	0	0	0	1	1	0	1	1	1	0
Sf3b5	66125	symbol	M. musculus	66125	M. musculus	Sf3b5	splicing factor 3b, subunit 5	GO:0043484 regulation of RNA splicing;GO:0006282 regulation of DNA repair;GO:0000375 RNA splicing, via transesterification reactions		1	0	0	0	0	1	0	0	0	0	0	0	0	0	0	1	0	0	0	0
U2af2	22185	symbol	M. musculus	22185	M. musculus	U2af2	U2 small nuclear ribonucleoprotein auxiliary factor (U2AF) 2	GO:0048025 negative regulation of mRNA splicing, via spliceosome;GO:0050686 negative regulation of mRNA processing;GO:0033119 negative regulation of RNA splicing		1	0	1	0	0	0	0	0	1	0	0	1	0	0	0	1	0	0	0	0
Zfp266	77519	symbol	M. musculus	77519	M. musculus	Zfp266	zinc finger protein 266	GO:0006357 regulation of transcription by RNA polymerase II;GO:0006355 regulation of DNA-templated transcription;GO:2001141 regulation of RNA biosynthetic process		0	0	0	0	0	0	0	0	0	0	0	0	0	0	0	0	0	0	0	0
Zfand5	22682	symbol	M. musculus	22682	M. musculus	Zfand5	zinc finger, AN1-type domain 5	GO:0048745 smooth muscle tissue development;GO:0010761 fibroblast migration;GO:0003016 respiratory system process		0	0	0	0	0	0	0	0	0	0	0	0	0	0	0	0	1	0	0	0
Ssbp1	381760	symbol	M. musculus	381760	M. musculus	Ssbp1	single-stranded DNA binding protein 1	GO:0090297 positive regulation of mitochondrial DNA replication;GO:1901860 positive regulation of mitochondrial DNA metabolic process;GO:0090296 regulation of mitochondrial DNA replication		0	0	0	0	0	1	0	0	0	0	0	0	0	0	1	0	0	0	0	0
Snrpa1	68981	symbol	M. musculus	68981	M. musculus	Snrpa1	small nuclear ribonucleoprotein polypeptide A'	GO:0000375 RNA splicing, via transesterification reactions;GO:0000377 RNA splicing, via transesterification reactions with bulged adenosine as nucleophile;GO:0000398 mRNA splicing, via spliceosome		1	0	0	0	0	0	0	0	0	0	0	0	0	0	0	0	0	0	0	0
Rhobtb3	73296	symbol	M. musculus	73296	M. musculus	Rhobtb3	Rho-related BTB domain containing 3	GO:0042147 retrograde transport, endosome to Golgi;GO:0016482 cytosolic transport;GO:0008584 male gonad development		0	0	0	0	0	0	0	0	0	0	0	0	0	0	0	0	0	0	0	0
Ppig	228005	symbol	M. musculus	228005	M. musculus	Ppig	peptidyl-prolyl isomerase G (cyclophilin G)	GO:0000413 protein peptidyl-prolyl isomerization;GO:0018208 peptidyl-proline modification;GO:0006457 protein folding		0	0	0	0	0	0	0	0	0	0	0	0	1	0	0	0	0	0	0	0
Cct4	12464	symbol	M. musculus	12464	M. musculus	Cct4	chaperonin containing TCP1 subunit 4	GO:1904874 positive regulation of telomerase RNA localization to Cajal body;GO:0090666 scaRNA localization to Cajal body;GO:0090670 RNA localization to Cajal body		0	0	0	0	0	1	0	0	0	0	0	1	1	0	0	0	0	0	0	1
Mbd3	17192	symbol	M. musculus	17192	M. musculus	Mbd3	methyl-CpG binding domain protein 3	GO:0006346 DNA methylation-dependent heterochromatin formation;GO:0042659 regulation of cell fate specification;GO:0140718 facultative heterochromatin formation		0	1	0	0	0	0	1	0	0	1	0	0	0	1	0	0	0	0	0	0
Paip2	67869	symbol	M. musculus	67869	M. musculus	Paip2	polyadenylate-binding protein-interacting protein 2	GO:0045947 negative regulation of translational initiation;GO:1900271 regulation of long-term synaptic potentiation;GO:0006446 regulation of translational initiation		0	0	0	1	1	0	0	0	0	0	0	0	0	0	0	0	0	0	0	0
Nol7	70078	symbol	M. musculus	70078	M. musculus	Nol7	nucleolar protein 7	GO:0030490 maturation of SSU-rRNA;GO:0042274 ribosomal small subunit biogenesis;GO:0006364 rRNA processing		0	0	1	0	0	0	0	0	0	0	0	0	0	0	0	0	0	0	0	0
Sfrp1	20377	symbol	M. musculus	20377	M. musculus	Sfrp1	secreted frizzled-related protein 1	GO:0044345 stromal-epithelial cell signaling involved in prostate gland development;GO:0090246 convergent extension involved in somitogenesis;GO:2000080 negative regulation of canonical Wnt signaling pathway involved in controlling type B pancreatic cell proliferation		0	0	0	0	0	0	0	0	0	0	0	0	0	0	0	0	0	0	1	1
Srsf6	67996	symbol	M. musculus	67996	M. musculus	Srsf6	serine and arginine-rich splicing factor 6	GO:0060501 positive regulation of epithelial cell proliferation involved in lung morphogenesis;GO:2000675 negative regulation of type B pancreatic cell apoptotic process;GO:2000794 regulation of epithelial cell proliferation involved in lung morphogenesis		1	0	1	0	0	0	0	0	1	0	0	0	0	0	0	1	0	0	1	0
Txnl4a	27366	symbol	M. musculus	27366	M. musculus	Txnl4a	thioredoxin-like 4A	GO:0000375 RNA splicing, via transesterification reactions;GO:0000377 RNA splicing, via transesterification reactions with bulged adenosine as nucleophile;GO:0000398 mRNA splicing, via spliceosome		1	0	0	0	0	0	0	0	0	0	0	0	0	0	0	0	0	0	0	0
Psma5	26442	symbol	M. musculus	26442	M. musculus	Psma5	proteasome subunit alpha 5	GO:0043161 proteasome-mediated ubiquitin-dependent protein catabolic process;GO:0010498 proteasomal protein catabolic process;GO:0006511 ubiquitin-dependent protein catabolic process		1	0	0	0	0	0	1	1	0	0	1	0	0	1	0	0	0	0	0	0
Sarnp	66118	symbol	M. musculus	66118	M. musculus	Sarnp	SAP domain containing ribonucleoprotein	GO:0016973 poly(A)+ mRNA export from nucleus;GO:0006406 mRNA export from nucleus;GO:0006405 RNA export from nucleus		1	0	0	1	0	0	0	0	0	0	0	1	0	0	0	0	0	0	0	0
Romo1	67067	symbol	M. musculus	67067	M. musculus	Romo1	reactive oxygen species modulator 1	GO:0051838 cytolysis by host of symbiont cells;GO:0045039 protein insertion into mitochondrial inner membrane;GO:0090399 replicative senescence		0	0	0	0	0	0	0	0	0	0	0	0	0	0	0	0	0	0	0	0
Eif4a2	13682	symbol	M. musculus	13682	M. musculus	Eif4a2	eukaryotic translation initiation factor 4A2	GO:1900259 regulation of RNA-dependent RNA polymerase activity;GO:1900260 negative regulation of RNA-dependent RNA polymerase activity;GO:0002183 cytoplasmic translational initiation		1	0	0	0	1	0	0	0	0	0	0	0	0	0	0	0	0	0	0	0
Polr2e	66420	symbol	M. musculus	66420	M. musculus	Polr2e	polymerase (RNA) II (DNA directed) polypeptide E	GO:0009304 tRNA transcription;GO:0042797 tRNA transcription by RNA polymerase III;GO:0006362 transcription elongation by RNA polymerase I		1	0	0	0	0	0	1	0	0	0	0	0	0	1	0	0	0	1	0	0
Zfp292	30046	symbol	M. musculus	30046	M. musculus	Zfp292	zinc finger protein 292	GO:0045944 positive regulation of transcription by RNA polymerase II;GO:0045893 positive regulation of DNA-templated transcription;GO:1902680 positive regulation of RNA biosynthetic process		0	0	0	0	0	0	0	0	0	0	0	0	0	0	0	0	0	0	0	0
Raly	19383	symbol	M. musculus	19383	M. musculus	Raly	hnRNP-associated with lethal yellow	GO:0042632 cholesterol homeostasis;GO:0055092 sterol homeostasis;GO:0055088 lipid homeostasis		1	0	0	0	0	0	0	0	0	0	0	0	0	0	0	0	0	0	0	0
Kif21a	16564	symbol	M. musculus	16564	M. musculus	Kif21a	kinesin family member 21A	GO:0007018 microtubule-based movement;GO:0007017 microtubule-based process;GO:0009987 cellular process		0	0	0	0	0	0	0	0	0	0	0	0	0	0	0	0	0	0	0	0
Rhob	11852	symbol	M. musculus	11852	M. musculus	Rhob	ras homolog family member B	GO:0003159 morphogenesis of an endothelium;GO:0061154 endothelial tube morphogenesis;GO:0099159 regulation of modification of postsynaptic structure		0	0	0	0	0	0	0	1	0	0	0	0	0	0	0	0	0	0	0	0
Csnk2a1	12995	symbol	M. musculus	12995	M. musculus	Csnk2a1	casein kinase 2, alpha 1 polypeptide	GO:0018107 peptidyl-threonine phosphorylation;GO:0018210 peptidyl-threonine modification;GO:1903076 regulation of protein localization to plasma membrane	yes	0	0	0	0	0	0	1	1	0	0	0	0	1	1	0	0	0	0	0	0
Ccar1	67500	symbol	M. musculus	67500	M. musculus	Ccar1	cell division cycle and apoptosis regulator 1	GO:0030335 positive regulation of cell migration;GO:2000147 positive regulation of cell motility;GO:0043065 positive regulation of apoptotic process		0	0	0	0	0	0	0	0	0	0	0	0	0	0	0	0	0	0	0	0
Wac	225131	symbol	M. musculus	225131	M. musculus	Wac	WW domain containing adaptor with coiled-coil	GO:0031571 mitotic G1 DNA damage checkpoint signaling;GO:0044819 mitotic G1/S transition checkpoint signaling;GO:0032435 negative regulation of proteasomal ubiquitin-dependent protein catabolic process		0	1	0	0	0	0	0	0	1	0	0	0	0	0	1	0	0	0	0	0
Timm10	30059	symbol	M. musculus	30059	M. musculus	Timm10	translocase of inner mitochondrial membrane 10	GO:0045039 protein insertion into mitochondrial inner membrane;GO:0090151 establishment of protein localization to mitochondrial membrane;GO:0007007 inner mitochondrial membrane organization		0	0	0	0	0	0	0	0	0	0	0	0	0	0	0	0	0	0	0	0
Btg1	12226	symbol	M. musculus	12226	M. musculus	Btg1	BTG anti-proliferation factor 1	GO:0045603 positive regulation of endothelial cell differentiation;GO:2000271 positive regulation of fibroblast apoptotic process;GO:2000269 regulation of fibroblast apoptotic process		0	0	0	0	0	0	0	0	0	0	0	0	0	0	0	0	0	0	0	0
Gspt1	14852	symbol	M. musculus	14852	M. musculus	Gspt1	G1 to S phase transition 1	GO:0006415 translational termination;GO:0006449 regulation of translational termination;GO:0000184 nuclear-transcribed mRNA catabolic process, nonsense-mediated decay		1	0	0	1	1	0	0	0	0	0	0	0	0	0	0	0	0	0	0	0
Pcnp	76302	symbol	M. musculus	76302	M. musculus	Pcnp	PEST proteolytic signal containing nuclear protein	GO:0043161 proteasome-mediated ubiquitin-dependent protein catabolic process;GO:0010498 proteasomal protein catabolic process;GO:0006511 ubiquitin-dependent protein catabolic process		0	0	0	0	0	0	0	0	0	0	0	0	0	0	0	0	0	0	0	0
Pdcd5	56330	symbol	M. musculus	56330	M. musculus	Pdcd5	programmed cell death 5	GO:1903636 regulation of protein insertion into mitochondrial outer membrane;GO:1903638 positive regulation of protein insertion into mitochondrial outer membrane;GO:1903645 negative regulation of chaperone-mediated protein folding		0	0	0	0	0	0	0	0	0	0	0	0	0	0	0	0	0	0	0	1
Cggbp1	106143	symbol	M. musculus	106143	M. musculus	Cggbp1	CGG triplet repeat binding protein 1	GO:0040029 epigenetic regulation of gene expression;GO:0006338 chromatin remodeling;GO:0006325 chromatin organization		0	1	0	0	0	0	0	0	0	0	0	0	0	0	0	0	0	0	0	0
Tbrg1	21376	symbol	M. musculus	21376	M. musculus	Tbrg1	transforming growth factor beta regulated gene 1	GO:1990173 protein localization to nucleoplasm;GO:0006260 DNA replication;GO:0034504 protein localization to nucleus		0	0	0	0	0	0	0	0	0	0	0	0	1	0	1	0	0	0	0	0
Cetn3	12626	symbol	M. musculus	12626	M. musculus	Cetn3	centrin 3	GO:0051028 mRNA transport;GO:0050657 nucleic acid transport;GO:0050658 RNA transport		0	0	0	0	0	0	0	0	0	0	0	1	0	0	0	0	0	0	0	0
Sf3b6	66055	symbol	M. musculus	66055	M. musculus	Sf3b6	splicing factor 3B, subunit 6	GO:0001825 blastocyst formation;GO:0001824 blastocyst development;GO:0000375 RNA splicing, via transesterification reactions		1	0	0	0	0	0	0	0	0	0	0	0	0	0	0	0	0	0	0	0
Hnrnpr	74326	symbol	M. musculus	74326	M. musculus	Hnrnpr	heterogeneous nuclear ribonucleoprotein R	GO:0061157 mRNA destabilization;GO:0050779 RNA destabilization;GO:0061014 positive regulation of mRNA catabolic process		1	0	0	1	0	0	0	0	1	0	0	0	0	0	0	0	0	0	0	0
Syne2	319565	symbol	M. musculus	319565	M. musculus	Syne2	spectrin repeat containing, nuclear envelope 2	GO:0031022 nuclear migration along microfilament;GO:0021817 nucleokinesis involved in cell motility in cerebral cortex radial glia guided migration;GO:0021815 modulation of microtubule cytoskeleton involved in cerebral cortex radial glia guided migration		0	0	0	0	0	0	0	0	0	0	0	0	0	0	0	0	1	0	0	0
Zeb2	24136	symbol	M. musculus	24136	M. musculus	Zeb2	zinc finger E-box binding homeobox 2	GO:0021767 mammillary body development;GO:0061373 mammillary axonal complex development;GO:1902748 positive regulation of lens fiber cell differentiation		0	0	0	0	0	0	0	0	0	0	0	0	0	0	0	0	1	0	1	0
Ppp1cc	19047	symbol	M. musculus	19047	M. musculus	Ppp1cc	protein phosphatase 1 catalytic subunit gamma	GO:0043153 entrainment of circadian clock by photoperiod;GO:0009648 photoperiodism;GO:0009649 entrainment of circadian clock		0	0	0	0	0	0	0	1	0	0	0	0	0	0	0	0	0	0	0	1
Papola	18789	symbol	M. musculus	18789	M. musculus	Papola	poly (A) polymerase alpha	GO:0180011 cytoplasmic polyadenylation;GO:0180010 co-transcriptional mRNA 3'-end processing, cleavage and polyadenylation pathway;GO:0180012 co-transcriptional RNA 3'-end processing, cleavage and polyadenylation pathway		1	0	0	0	0	0	0	0	0	0	0	1	0	0	0	0	0	0	0	0
Sox1	20664	symbol	M. musculus	20664	M. musculus	Sox1	SRY (sex determining region Y)-box 1	GO:0021521 ventral spinal cord interneuron specification;GO:0060573 cell fate specification involved in pattern specification;GO:0060579 ventral spinal cord interneuron fate commitment		0	0	0	0	0	0	0	0	0	0	0	0	0	0	0	0	1	0	0	0
Morf4l1	21761	symbol	M. musculus	21761	M. musculus	Morf4l1	mortality factor 4 like 1	GO:1905168 positive regulation of double-strand break repair via homologous recombination;GO:0048144 fibroblast proliferation;GO:0010569 regulation of double-strand break repair via homologous recombination		0	1	0	0	0	1	0	0	0	0	0	0	0	1	1	0	0	0	0	0
Tcf12	21406	symbol	M. musculus	21406	M. musculus	Tcf12	transcription factor 12	GO:0097210 response to gonadotropin-releasing hormone;GO:0045666 positive regulation of neuron differentiation;GO:0045664 regulation of neuron differentiation		0	0	0	0	0	0	1	0	0	0	0	0	0	0	0	0	0	0	0	0
Ube2r2	67615	symbol	M. musculus	67615	M. musculus	Ube2r2	ubiquitin-conjugating enzyme E2R 2	GO:0006513 protein monoubiquitination;GO:0070936 protein K48-linked ubiquitination;GO:0000209 protein polyubiquitination		0	0	0	0	0	0	0	0	0	0	0	0	0	0	0	0	0	0	0	0
Creb1	12912	symbol	M. musculus	12912	M. musculus	Creb1	cAMP responsive element binding protein 1	GO:0034670 chemotaxis to arachidonic acid;GO:0032916 positive regulation of transforming growth factor beta3 production;GO:0055025 positive regulation of cardiac muscle tissue development		1	0	0	0	0	0	0	0	0	1	0	0	1	1	0	0	1	1	1	0
Eif3i	54709	symbol	M. musculus	54709	M. musculus	Eif3i	eukaryotic translation initiation factor 3, subunit I	GO:0002183 cytoplasmic translational initiation;GO:0006413 translational initiation;GO:0002181 cytoplasmic translation		0	0	0	0	1	0	0	0	0	0	0	0	0	0	0	0	0	0	0	0
Paics	67054	symbol	M. musculus	67054	M. musculus	Paics	phosphoribosylaminoimidazole carboxylase, phosphoribosylaminoribosylaminoimidazole, succinocarboxamide synthetase	GO:0006189 'de novo' IMP biosynthetic process;GO:0009113 purine nucleobase biosynthetic process;GO:0044208 'de novo' AMP biosynthetic process		0	0	0	0	0	0	0	0	0	0	0	0	0	0	0	0	0	0	0	0
Atxn7l3b	382423	symbol	M. musculus	382423	M. musculus	Atxn7l3b	ataxin 7-like 3B	GO:0010468 regulation of gene expression;GO:0010556 regulation of macromolecule biosynthetic process;GO:0031326 regulation of cellular biosynthetic process		0	0	0	0	0	0	0	0	0	0	0	0	0	0	0	0	0	0	0	0
Sf3b2	319322	symbol	M. musculus	319322	M. musculus	Sf3b2	splicing factor 3b, subunit 2	GO:0000375 RNA splicing, via transesterification reactions;GO:0000377 RNA splicing, via transesterification reactions with bulged adenosine as nucleophile;GO:0000398 mRNA splicing, via spliceosome		1	0	0	0	0	0	0	0	0	0	0	0	0	0	0	0	0	0	0	0
Ppdpf	66496	symbol	M. musculus	66496	M. musculus	Ppdpf	pancreatic progenitor cell differentiation and proliferation factor	GO:0030154 cell differentiation;GO:0048869 cellular developmental process;GO:0007275 multicellular organism development		0	0	0	0	0	0	0	0	0	0	0	0	0	0	0	0	0	0	0	0
Nnat	18111	symbol	M. musculus	18111	M. musculus	Nnat	neuronatin	GO:0030073 insulin secretion;GO:0030072 peptide hormone secretion;GO:0002790 peptide secretion		0	0	0	0	0	0	0	0	0	0	0	0	0	0	0	0	1	0	0	1
Rab11a	53869	symbol	M. musculus	53869	M. musculus	Rab11a	RAB11A, member RAS oncogene family	GO:0010796 regulation of multivesicular body size;GO:1902954 regulation of early endosome to recycling endosome transport;GO:1990182 exosomal secretion		0	0	0	0	0	0	0	0	0	0	0	0	0	0	0	0	0	0	1	1
Pbx1	18514	symbol	M. musculus	18514	M. musculus	Pbx1	pre B cell leukemia homeobox 1	GO:0030325 adrenal gland development;GO:0001779 natural killer cell differentiation;GO:0010971 positive regulation of G2/M transition of mitotic cell cycle		0	0	0	0	0	0	0	0	0	0	0	0	0	0	0	0	1	0	1	0
Nr2f1	13865	symbol	M. musculus	13865	M. musculus	Nr2f1	nuclear receptor subfamily 2, group F, member 1	GO:0021796 cerebral cortex regionalization;GO:0021978 telencephalon regionalization;GO:1904936 interneuron migration		0	0	0	0	0	0	1	0	0	1	0	0	0	0	0	0	1	0	1	0
Hnrnpm	76936	symbol	M. musculus	76936	M. musculus	Hnrnpm	heterogeneous nuclear ribonucleoprotein M	GO:1904589 regulation of protein import;GO:1904591 positive regulation of protein import;GO:0000380 alternative mRNA splicing, via spliceosome		1	0	0	0	0	0	0	0	0	0	0	0	0	0	0	0	0	0	0	1
Ubap2l	74383	symbol	M. musculus	74383	M. musculus	Ubap2l	ubiquitin-associated protein 2-like	GO:0062029 positive regulation of stress granule assembly;GO:0062028 regulation of stress granule assembly;GO:0034063 stress granule assembly		0	0	0	0	0	0	0	0	0	0	0	0	1	0	0	0	0	0	0	0
Tceal8	66684	symbol	M. musculus	66684	M. musculus	Tceal8	transcription elongation factor A (SII)-like 8			0	0	0	0	0	0	0	0	0	0	0	0	0	0	0	0	0	0	0	0
Bcas2	68183	symbol	M. musculus	68183	M. musculus	Bcas2	BCAS2 pre-mRNA processing factor	GO:0000375 RNA splicing, via transesterification reactions;GO:0000377 RNA splicing, via transesterification reactions with bulged adenosine as nucleophile;GO:0000398 mRNA splicing, via spliceosome		1	0	0	0	0	0	0	0	0	0	0	0	0	0	0	0	0	0	0	0
Chchd1	66121	symbol	M. musculus	66121	M. musculus	Chchd1	coiled-coil-helix-coiled-coil-helix domain containing 1	GO:0032543 mitochondrial translation;GO:0140053 mitochondrial gene expression;GO:0006412 translation		0	0	0	0	1	0	0	0	0	0	0	0	0	0	0	0	0	0	0	0
Gnas	14683	symbol	M. musculus	14683	M. musculus	Gnas	GNAS complex locus	GO:0040032 post-embryonic body morphogenesis;GO:0060789 hair follicle placode formation;GO:2000828 regulation of parathyroid hormone secretion		0	1	0	0	0	0	0	0	0	0	0	0	0	0	1	0	0	0	1	1
Strap	20901	symbol	M. musculus	20901	M. musculus	Strap	serine/threonine kinase receptor associated protein	GO:0030277 maintenance of gastrointestinal epithelium;GO:0000380 alternative mRNA splicing, via spliceosome;GO:0010669 epithelial structure maintenance		1	0	1	0	0	0	0	0	0	0	0	0	0	0	0	0	0	0	0	0
Ubb	22187	symbol	M. musculus	22187	M. musculus	Ubb	ubiquitin B	GO:1902527 positive regulation of protein monoubiquitination;GO:1902525 regulation of protein monoubiquitination;GO:0021886 hypothalamus gonadotrophin-releasing hormone neuron differentiation		1	0	0	0	0	0	1	1	0	0	1	0	0	1	0	0	1	0	0	0
Kcnip3	56461	symbol	M. musculus	56461	M. musculus	Kcnip3	Kv channel interacting protein 3, calsenilin	GO:0032026 response to magnesium ion;GO:0048266 behavioral response to pain;GO:0048265 response to pain		0	0	0	0	0	0	0	0	0	0	0	0	0	0	0	0	0	0	0	0
Eny2	223527	symbol	M. musculus	223527	M. musculus	Eny2	ENY2 transcription and export complex 2 subunit	GO:0061179 negative regulation of insulin secretion involved in cellular response to glucose stimulus;GO:0016973 poly(A)+ mRNA export from nucleus;GO:0046676 negative regulation of insulin secretion		0	1	0	0	0	1	0	0	0	0	0	1	0	0	0	1	0	0	0	1
Calu	12321	symbol	M. musculus	12321	M. musculus	Calu	calumenin			0	0	0	0	0	0	0	0	0	0	0	0	0	0	0	0	0	0	0	0
Abce1	24015	symbol	M. musculus	24015	M. musculus	Abce1	ATP-binding cassette, sub-family E member 1	GO:0060701 negative regulation of ribonuclease activity;GO:0060702 negative regulation of endoribonuclease activity;GO:0060699 regulation of endoribonuclease activity		0	0	1	1	1	0	0	0	0	0	0	1	0	0	0	0	0	0	0	0
Dnajc15	66148	symbol	M. musculus	66148	M. musculus	Dnajc15	DnaJ heat shock protein family (Hsp40) member C15	GO:1902957 negative regulation of mitochondrial electron transport, NADH to ubiquinone;GO:1905447 negative regulation of mitochondrial ATP synthesis coupled electron transport;GO:1902956 regulation of mitochondrial electron transport, NADH to ubiquinone		0	0	0	0	0	0	0	0	0	0	0	0	0	0	0	0	0	0	0	0
Rsf1	233532	symbol	M. musculus	233532	M. musculus	Rsf1	remodeling and spacing factor 1	GO:0050434 positive regulation of viral transcription;GO:0046782 regulation of viral transcription;GO:0043392 negative regulation of DNA binding		0	1	0	0	0	0	0	1	0	0	0	0	0	1	0	0	0	1	0	0
Cpsf6	432508	symbol	M. musculus	432508	M. musculus	Cpsf6	cleavage and polyadenylation specific factor 6	GO:1990120 messenger ribonucleoprotein complex assembly;GO:0046833 positive regulation of RNA export from nucleus;GO:0032241 positive regulation of nucleobase-containing compound transport		1	0	1	0	0	0	0	0	0	0	0	1	0	0	0	0	0	0	0	1
Park7	57320	symbol	M. musculus	57320	M. musculus	Park7	Parkinson disease (autosomal recessive, early onset) 7	GO:0036471 cellular response to glyoxal;GO:0036526 peptidyl-cysteine deglycation;GO:0036527 peptidyl-arginine deglycation		1	0	0	0	1	1	0	0	0	0	0	0	1	0	1	0	0	0	0	1
Hpf1	72612	symbol	M. musculus	72612	M. musculus	Hpf1	histone PARylation factor 1	GO:0010835 regulation of protein ADP-ribosylation;GO:0140861 DNA repair-dependent chromatin remodeling;GO:0006302 double-strand break repair		0	1	0	0	0	0	0	0	0	0	0	0	0	0	1	0	0	0	0	0
Notch1	18128	symbol	M. musculus	18128	M. musculus	Notch1	notch 1	GO:0003178 coronary sinus valve development;GO:0003182 coronary sinus valve morphogenesis;GO:0003270 Notch signaling pathway involved in regulation of secondary heart field cardioblast proliferation		0	0	0	0	0	0	1	0	0	1	0	1	0	0	0	0	1	1	1	0
Zc3h13	67302	symbol	M. musculus	67302	M. musculus	Zc3h13	zinc finger CCCH type containing 13	GO:0080009 mRNA methylation;GO:0016556 mRNA modification;GO:0001510 RNA methylation		1	0	0	0	0	0	0	0	0	0	0	0	0	0	0	0	0	0	0	0
Dstn	56431	symbol	M. musculus	56431	M. musculus	Dstn	destrin	GO:0030043 actin filament fragmentation;GO:0030042 actin filament depolymerization;GO:0030836 positive regulation of actin filament depolymerization		0	0	0	0	0	0	0	0	0	0	0	0	0	0	0	0	0	0	1	0
Mif	17319	symbol	M. musculus	17319	M. musculus	Mif	macrophage migration inhibitory factor (glycosylation-inhibiting factor)	GO:0061078 positive regulation of prostaglandin secretion involved in immune response;GO:0002905 regulation of mature B cell apoptotic process;GO:0002906 negative regulation of mature B cell apoptotic process		0	0	0	0	0	1	0	0	0	0	0	0	0	0	1	0	0	0	0	0
Zcchc24	71918	symbol	M. musculus	71918	M. musculus	Zcchc24	zinc finger, CCHC domain containing 24	GO:0014013 regulation of gliogenesis;GO:0050767 regulation of neurogenesis;GO:0051960 regulation of nervous system development		0	0	0	0	0	0	0	0	0	0	0	0	0	0	0	0	0	0	0	0
Pak2	224105	symbol	M. musculus	224105	M. musculus	Pak2	p21 (RAC1) activated kinase 2	GO:2001271 negative regulation of cysteine-type endopeptidase activity involved in execution phase of apoptosis;GO:2001270 regulation of cysteine-type endopeptidase activity involved in execution phase of apoptosis;GO:1900118 negative regulation of execution phase of apoptosis	yes	0	0	0	0	0	0	0	0	0	0	0	0	0	0	0	0	0	0	1	0
Psmb7	19177	symbol	M. musculus	19177	M. musculus	Psmb7	proteasome (prosome, macropain) subunit, beta type 7	GO:0043161 proteasome-mediated ubiquitin-dependent protein catabolic process;GO:0010498 proteasomal protein catabolic process;GO:0006511 ubiquitin-dependent protein catabolic process		1	0	0	0	0	0	1	1	0	0	1	0	0	1	0	0	0	0	0	0
Ctbp1	13016	symbol	M. musculus	13016	M. musculus	Ctbp1	C-terminal binding protein 1	GO:0098928 presynaptic signal transduction;GO:0099526 presynapse to nucleus signaling pathway;GO:0097091 synaptic vesicle clustering		0	0	0	0	0	0	0	0	0	1	0	0	0	0	0	0	0	0	0	0
Psma4	26441	symbol	M. musculus	26441	M. musculus	Psma4	proteasome subunit alpha 4	GO:0043161 proteasome-mediated ubiquitin-dependent protein catabolic process;GO:0010498 proteasomal protein catabolic process;GO:0006511 ubiquitin-dependent protein catabolic process		1	0	0	0	0	0	1	1	0	0	1	0	0	1	0	0	0	0	0	0
Elob	67673	symbol	M. musculus	67673	M. musculus	Elob	elongin B	GO:0140958 target-directed miRNA degradation;GO:0010587 miRNA catabolic process;GO:0010586 miRNA metabolic process		0	0	0	1	0	0	1	0	0	0	1	0	0	0	0	0	0	1	0	0
Acp1	11431	symbol	M. musculus	11431	M. musculus	Acp1	acid phosphatase 1, soluble	GO:0006470 protein dephosphorylation;GO:0016311 dephosphorylation;GO:0006796 phosphate-containing compound metabolic process		0	0	0	0	0	0	0	0	0	0	0	0	0	0	0	0	0	0	0	0
Sfpq	71514	symbol	M. musculus	71514	M. musculus	Sfpq	splicing factor proline/glutamine rich (polypyrimidine tract binding protein associated)	GO:0098961 dendritic transport of ribonucleoprotein complex;GO:0098963 dendritic transport of messenger ribonucleoprotein complex;GO:1902177 positive regulation of oxidative stress-induced intrinsic apoptotic signaling pathway		1	1	0	0	0	1	0	0	0	0	0	0	1	0	1	0	0	0	0	0
Phip	83946	symbol	M. musculus	83946	M. musculus	Phip	pleckstrin homology domain interacting protein	GO:1904692 positive regulation of type B pancreatic cell proliferation;GO:0043568 positive regulation of insulin-like growth factor receptor signaling pathway;GO:0061469 regulation of type B pancreatic cell proliferation		0	0	0	0	0	0	0	0	0	0	0	1	0	0	0	0	0	0	0	0
Vcp	269523	symbol	M. musculus	269523	M. musculus	Vcp	valosin containing protein	GO:0042728 flavin-containing compound catabolic process;GO:0072389 flavin adenine dinucleotide catabolic process;GO:1903007 positive regulation of Lys63-specific deubiquitinase activity		0	0	1	0	0	0	0	0	0	0	1	0	0	0	1	0	0	0	0	0
Eif5b	226982	symbol	M. musculus	226982	M. musculus	Eif5b	eukaryotic translation initiation factor 5B	GO:0042255 ribosome assembly;GO:0006446 regulation of translational initiation;GO:0006413 translational initiation		0	0	1	1	1	0	0	0	0	0	0	0	0	0	0	0	0	0	0	0
Atf4	11911	symbol	M. musculus	11911	M. musculus	Atf4	activating transcription factor 4	GO:0070982 L-asparagine metabolic process;GO:2000120 positive regulation of sodium-dependent phosphate transport;GO:0140468 HRI-mediated signaling		1	0	0	0	0	0	0	0	0	0	0	0	0	0	0	0	0	1	0	0
Dpysl2	12934	symbol	M. musculus	12934	M. musculus	Dpysl2	dihydropyrimidinase-like 2	GO:0014049 positive regulation of glutamate secretion;GO:0014048 regulation of glutamate secretion;GO:0051957 positive regulation of amino acid transport		0	0	0	0	0	0	0	0	0	1	0	0	0	0	0	0	0	0	0	0
Klhdc2	69554	symbol	M. musculus	69554	M. musculus	Klhdc2	kelch domain containing 2	GO:0140627 ubiquitin-dependent protein catabolic process via the C-end degron rule pathway;GO:0043161 proteasome-mediated ubiquitin-dependent protein catabolic process;GO:0010498 proteasomal protein catabolic process		0	0	0	0	0	0	0	0	0	0	0	0	0	0	0	0	0	0	0	0
Ddx39b	53817	symbol	M. musculus	53817	M. musculus	Ddx39b	DEAD box helicase 39b	GO:0010501 RNA secondary structure unwinding;GO:0061051 positive regulation of cell growth involved in cardiac muscle cell development;GO:0061050 regulation of cell growth involved in cardiac muscle cell development		1	0	1	1	0	1	0	0	0	0	0	1	1	0	0	0	0	0	1	0
Pgls	66171	symbol	M. musculus	66171	M. musculus	Pgls	6-phosphogluconolactonase	GO:0009051 pentose-phosphate shunt, oxidative branch;GO:0006098 pentose-phosphate shunt;GO:0006740 NADPH regeneration		0	0	0	0	0	0	0	0	0	0	0	0	0	0	0	0	0	0	0	0
Dnaja2	56445	symbol	M. musculus	56445	M. musculus	Dnaja2	DnaJ heat shock protein family (Hsp40) member A2	GO:0042026 protein refolding;GO:0009408 response to heat;GO:0009266 response to temperature stimulus		0	0	0	0	0	0	0	0	0	0	1	0	1	0	0	0	0	0	0	0
Zcrb1	67197	symbol	M. musculus	67197	M. musculus	Zcrb1	zinc finger CCHC-type and RNA binding motif 1	GO:0000375 RNA splicing, via transesterification reactions;GO:0000377 RNA splicing, via transesterification reactions with bulged adenosine as nucleophile;GO:0000398 mRNA splicing, via spliceosome		1	0	0	0	0	0	0	0	0	0	0	0	0	0	0	0	0	0	0	0
Rwdd1	66521	symbol	M. musculus	66521	M. musculus	Rwdd1	RWD domain containing 1	GO:2000825 positive regulation of androgen receptor activity;GO:0071394 cellular response to testosterone stimulus;GO:0033574 response to testosterone		0	0	0	0	1	0	0	0	0	0	0	0	0	0	0	0	0	0	0	0
Srsf10	14105	symbol	M. musculus	14105	M. musculus	Srsf10	serine and arginine-rich splicing factor 10	GO:0048025 negative regulation of mRNA splicing, via spliceosome;GO:0050686 negative regulation of mRNA processing;GO:0006376 mRNA splice site recognition		1	0	1	0	0	0	0	0	1	0	0	0	0	0	0	1	0	0	0	0
Bptf	207165	symbol	M. musculus	207165	M. musculus	Bptf	bromodomain PHD finger transcription factor	GO:0007492 endoderm development;GO:0001892 embryonic placenta development;GO:0001890 placenta development		0	1	0	0	0	0	0	0	0	0	0	0	0	1	0	0	1	0	0	0
Eif2s2	67204	symbol	M. musculus	67204	M. musculus	Eif2s2	eukaryotic translation initiation factor 2 subunit 2 beta	GO:0002176 male germ cell proliferation;GO:0036093 germ cell proliferation;GO:0001731 formation of translation preinitiation complex		0	0	1	0	1	0	0	0	0	0	1	0	0	0	0	0	0	0	0	0
Rbbp7	245688	symbol	M. musculus	245688	M. musculus	Rbbp7	retinoblastoma binding protein 7, chromatin remodeling factor	GO:0070370 cellular heat acclimation;GO:0010286 heat acclimation;GO:1902455 negative regulation of stem cell population maintenance		0	1	0	0	0	0	1	1	0	1	1	0	0	1	1	0	1	0	1	0
Eloc	67923	symbol	M. musculus	67923	M. musculus	Eloc	elongin C	GO:0140958 target-directed miRNA degradation;GO:0010587 miRNA catabolic process;GO:0010586 miRNA metabolic process		0	0	0	1	0	0	1	0	0	0	1	0	0	0	0	0	0	1	0	0
Csnk1a1	93687	symbol	M. musculus	93687	M. musculus	Csnk1a1	casein kinase 1, alpha 1	GO:1900226 negative regulation of NLRP3 inflammasome complex assembly;GO:0141086 negative regulation of inflammasome-mediated signaling pathway;GO:0031670 cellular response to nutrient		0	0	0	0	0	0	0	0	0	0	0	0	0	0	0	0	0	0	0	0
Tsc22d1	21807	symbol	M. musculus	21807	M. musculus	Tsc22d1	TSC22 domain family, member 1	GO:1901390 positive regulation of transforming growth factor beta activation;GO:1902034 negative regulation of hematopoietic stem cell proliferation;GO:1901388 regulation of transforming growth factor beta activation		0	0	0	0	0	0	0	0	0	0	0	0	0	0	0	0	0	0	1	0
Calm3	12315	symbol	M. musculus	12315	M. musculus	Calm3	calmodulin 3	GO:0051343 positive regulation of cyclic-nucleotide phosphodiesterase activity;GO:0051342 regulation of cyclic-nucleotide phosphodiesterase activity;GO:1901842 negative regulation of high voltage-gated calcium channel activity		0	0	0	0	0	0	0	0	0	0	0	0	0	1	0	0	0	0	0	0
Bri3	55950	symbol	M. musculus	55950	M. musculus	Bri3	brain protein I3			0	0	0	0	0	0	0	0	0	0	0	0	0	0	0	0	0	0	0	0
Smc3	13006	symbol	M. musculus	13006	M. musculus	Smc3	structural maintenance of chromosomes 3	GO:0007064 mitotic sister chromatid cohesion;GO:0007062 sister chromatid cohesion;GO:0090307 mitotic spindle assembly		0	0	0	0	0	1	0	1	0	0	0	0	0	0	1	0	0	0	0	0
Uqcc2	67267	symbol	M. musculus	67267	M. musculus	Uqcc2	ubiquinol-cytochrome c reductase complex assembly factor 2	GO:0017062 respiratory chain complex III assembly;GO:0034551 mitochondrial respiratory chain complex III assembly;GO:0070131 positive regulation of mitochondrial translation		0	0	0	1	0	0	0	0	0	0	0	0	0	0	0	0	0	0	0	1
Atp5g1	11951	gene_synonym	M. musculus	11951	M. musculus	Atp5mc1	ATP synthase membrane subunit c locus 1	GO:0015986 proton motive force-driven ATP synthesis;GO:0006754 ATP biosynthetic process;GO:1902600 proton transmembrane transport		0	0	0	0	0	0	0	0	0	0	0	0	0	0	0	0	0	0	0	0
Brd2	14312	symbol	M. musculus	14312	M. musculus	Brd2	bromodomain containing 2	GO:0140588 chromatin looping;GO:2000330 positive regulation of T-helper 17 cell lineage commitment;GO:2000328 regulation of T-helper 17 cell lineage commitment		0	1	0	0	0	0	0	0	0	0	0	0	0	1	0	0	0	0	0	0
Gnb1	14688	symbol	M. musculus	14688	M. musculus	Gnb1	guanine nucleotide binding protein (G protein), beta 1	GO:0007603 phototransduction, visible light;GO:0010659 cardiac muscle cell apoptotic process;GO:0010658 striated muscle cell apoptotic process		0	0	0	0	0	0	0	0	0	0	0	0	1	0	0	0	0	0	0	0
Lrp8	16975	symbol	M. musculus	16975	M. musculus	Lrp8	low density lipoprotein receptor-related protein 8, apolipoprotein e receptor	GO:0021541 ammon gyrus development;GO:0038026 reelin-mediated signaling pathway;GO:0032793 positive regulation of CREB transcription factor activity		0	0	0	0	0	0	0	0	0	0	0	0	0	0	0	0	1	0	0	0
Nucks1	98415	symbol	M. musculus	98415	M. musculus	Nucks1	nuclear casein kinase and cyclin-dependent kinase substrate 1	GO:1990968 modulation by host of RNA binding by virus;GO:1990969 modulation by host of viral RNA-binding transcription factor activity;GO:0043921 modulation by host of viral transcription		0	1	0	0	0	1	0	0	0	0	0	0	0	0	1	0	0	0	0	0
Clip3	76686	symbol	M. musculus	76686	M. musculus	Clip3	CAP-GLY domain containing linker protein 3	GO:0031115 negative regulation of microtubule polymerization;GO:0098840 protein transport along microtubule;GO:0099118 microtubule-based protein transport		0	0	0	0	0	0	0	0	0	0	0	0	0	0	0	0	0	0	0	1
Eif1b	68969	symbol	M. musculus	68969	M. musculus	Eif1b	eukaryotic translation initiation factor 1B	GO:0006413 translational initiation;GO:0006412 translation;GO:0043043 peptide biosynthetic process		0	0	0	0	1	0	0	0	0	0	0	0	0	0	0	0	0	0	0	0
Kif5b	16573	symbol	M. musculus	16573	M. musculus	Kif5b	kinesin family member 5B	GO:0072383 plus-end-directed vesicle transport along microtubule;GO:0072386 plus-end-directed organelle transport along microtubule;GO:0098971 anterograde dendritic transport of neurotransmitter receptor complex		0	0	1	0	0	0	0	0	0	0	0	0	0	0	0	0	0	0	0	1
Smc1a	24061	symbol	M. musculus	24061	M. musculus	Smc1a	structural maintenance of chromosomes 1A	GO:0072396 response to cell cycle checkpoint signaling;GO:0072402 response to DNA integrity checkpoint signaling;GO:0072423 response to DNA damage checkpoint signaling		1	0	0	0	0	0	0	1	0	0	0	0	0	0	1	0	0	0	0	0
Cdv3	321022	symbol	M. musculus	321022	M. musculus	Cdv3	carnitine deficiency-associated gene expressed in ventricle 3	GO:0008150 biological_process		0	0	0	0	0	0	0	0	0	0	0	0	0	0	0	0	0	0	0	0
Arf4	11843	symbol	M. musculus	11843	M. musculus	Arf4	ADP-ribosylation factor 4	GO:0045176 apical protein localization;GO:0060996 dendritic spine development;GO:0006890 retrograde vesicle-mediated transport, Golgi to endoplasmic reticulum		0	0	0	0	0	0	0	0	0	0	0	0	0	0	0	0	0	0	0	0
Cdkn1b	12576	symbol	M. musculus	12576	M. musculus	Cdkn1b	cyclin dependent kinase inhibitor 1B	GO:1905178 regulation of cardiac muscle tissue regeneration;GO:1905179 negative regulation of cardiac muscle tissue regeneration;GO:0048102 autophagic cell death		0	0	0	0	0	0	1	1	0	0	1	1	0	1	0	0	0	0	1	0
Lsm6	78651	symbol	M. musculus	78651	M. musculus	Lsm6	LSM6 homolog, U6 small nuclear RNA and mRNA degradation associated	GO:0030490 maturation of SSU-rRNA;GO:0042274 ribosomal small subunit biogenesis;GO:0008033 tRNA processing		1	0	1	0	0	0	0	0	0	0	0	0	0	0	0	0	0	0	0	0
Bclaf1	72567	symbol	M. musculus	72567	M. musculus	Bclaf1	BCL2-associated transcription factor 1	GO:2001244 positive regulation of intrinsic apoptotic signaling pathway;GO:2000144 positive regulation of DNA-templated transcription initiation;GO:2000142 regulation of DNA-templated transcription initiation		1	0	0	0	0	0	0	0	0	0	0	0	0	0	1	0	0	0	0	0
Thrap3	230753	symbol	M. musculus	230753	M. musculus	Thrap3	thyroid hormone receptor associated protein 3	GO:0042753 positive regulation of circadian rhythm;GO:0048026 positive regulation of mRNA splicing, via spliceosome;GO:0050685 positive regulation of mRNA processing		1	0	0	1	0	0	0	0	1	0	0	0	0	0	0	1	0	1	0	0
Ptprs	19280	symbol	M. musculus	19280	M. musculus	Ptprs	protein tyrosine phosphatase receptor type S	GO:0034164 negative regulation of toll-like receptor 9 signaling pathway;GO:0032687 negative regulation of interferon-alpha production;GO:0034163 regulation of toll-like receptor 9 signaling pathway		0	0	0	0	0	1	0	0	0	1	0	0	0	0	0	0	1	0	1	0
Cdc42	12540	symbol	M. musculus	12540	M. musculus	Cdc42	cell division cycle 42	GO:0086101 endothelin receptor signaling pathway involved in heart process;GO:0090135 actin filament branching;GO:0038189 neuropilin signaling pathway		0	0	0	0	0	1	0	1	0	0	0	0	0	0	0	0	0	0	1	1
Map4k4	26921	symbol	M. musculus	26921	M. musculus	Map4k4	mitogen-activated protein kinase kinase kinase kinase 4	GO:0032014 positive regulation of ARF protein signal transduction;GO:0120182 regulation of focal adhesion disassembly;GO:0120183 positive regulation of focal adhesion disassembly	yes	0	0	0	0	0	1	0	0	0	0	1	0	0	0	0	0	0	0	1	1
Ube2d3	66105	symbol	M. musculus	66105	M. musculus	Ube2d3	ubiquitin-conjugating enzyme E2D 3	GO:0085020 protein K6-linked ubiquitination;GO:0070979 protein K11-linked ubiquitination;GO:0006513 protein monoubiquitination		0	0	0	0	0	0	1	0	0	0	1	0	0	0	1	0	0	0	0	0
Cnbp	12785	symbol	M. musculus	12785	M. musculus	Cnbp	cellular nucleic acid binding protein	GO:0071919 G-quadruplex DNA formation;GO:2000767 positive regulation of cytoplasmic translation;GO:2000765 regulation of cytoplasmic translation		0	0	0	1	0	0	0	0	0	0	0	0	0	0	1	0	0	0	0	0
Rbx1	56438	symbol	M. musculus	56438	M. musculus	Rbx1	ring-box 1	GO:1902499 positive regulation of protein autoubiquitination;GO:1902498 regulation of protein autoubiquitination;GO:0140627 ubiquitin-dependent protein catabolic process via the C-end degron rule pathway		0	0	0	0	0	0	1	1	0	0	1	0	0	0	1	0	0	0	0	0
Gnai2	14678	symbol	M. musculus	14678	M. musculus	Gnai2	G protein subunit alpha i2	GO:0140199 negative regulation of adenylate cyclase-activating adrenergic receptor signaling pathway involved in heart process;GO:0071878 negative regulation of adenylate cyclase-activating adrenergic receptor signaling pathway;GO:0001973 G protein-coupled adenosine receptor signaling pathway		0	0	0	0	0	0	0	0	0	0	0	0	0	0	0	0	0	0	0	0
Psmb1	19170	symbol	M. musculus	19170	M. musculus	Psmb1	proteasome (prosome, macropain) subunit, beta type 1	GO:0051603 proteolysis involved in protein catabolic process;GO:0030163 protein catabolic process;GO:0009057 macromolecule catabolic process		1	0	0	0	0	0	1	1	0	0	1	0	0	1	0	0	0	0	0	0
Swi5	72931	symbol	M. musculus	72931	M. musculus	Swi5	SWI5 recombination repair homolog (yeast)	GO:0071479 cellular response to ionizing radiation;GO:0000724 double-strand break repair via homologous recombination;GO:0000725 recombinational repair		0	0	0	0	0	0	0	0	0	0	0	0	0	0	1	0	0	0	0	0
Map2	17756	symbol	M. musculus	17756	M. musculus	Map2	microtubule-associated protein 2	GO:1902805 positive regulation of synaptic vesicle transport;GO:1903744 positive regulation of anterograde synaptic vesicle transport;GO:1901951 regulation of anterograde dense core granule transport		0	0	0	0	0	0	0	0	0	0	0	0	0	0	0	0	0	0	1	1
Ndufb1-ps	102631912	gene_synonym	M. musculus	102631912	M. musculus	Ndufb1	NADH:ubiquinone oxidoreductase subunit B1	GO:0042776 proton motive force-driven mitochondrial ATP synthesis;GO:0010257 NADH dehydrogenase complex assembly;GO:0032981 mitochondrial respiratory chain complex I assembly		0	0	0	0	0	0	0	0	0	0	0	0	0	0	0	0	0	0	0	0
Pou3f2	18992	symbol	M. musculus	18992	M. musculus	Pou3f2	POU domain, class 3, transcription factor 2	GO:0021985 neurohypophysis development;GO:0021896 forebrain astrocyte differentiation;GO:0021897 forebrain astrocyte development		0	0	0	0	0	0	0	0	0	0	0	0	0	0	0	0	1	0	1	0
Tomm20	67952	symbol	M. musculus	67952	M. musculus	Tomm20	translocase of outer mitochondrial membrane 20	GO:0016031 tRNA import into mitochondrion;GO:0035927 RNA import into mitochondrion;GO:0051031 tRNA transport		0	0	0	0	0	0	0	0	0	0	0	1	0	0	0	0	0	0	0	0
Tcf4	21413	symbol	M. musculus	21413	M. musculus	Tcf4	transcription factor 4	GO:0042118 endothelial cell activation;GO:1900746 regulation of vascular endothelial growth factor signaling pathway;GO:1902547 regulation of cellular response to vascular endothelial growth factor stimulus		0	1	0	0	0	0	0	0	0	0	0	0	0	0	0	0	0	0	0	0
Thrsp	21835	symbol	M. musculus	21835	M. musculus	Thrsp	thyroid hormone responsive	GO:0010866 regulation of triglyceride biosynthetic process;GO:0090207 regulation of triglyceride metabolic process;GO:0046890 regulation of lipid biosynthetic process		0	0	0	0	0	0	0	0	0	0	0	0	0	0	0	0	0	0	0	0
Hes5	15208	symbol	M. musculus	15208	M. musculus	Hes5	hes family bHLH transcription factor 5	GO:2000974 negative regulation of pro-B cell differentiation;GO:0072086 specification of loop of Henle identity;GO:1905457 negative regulation of lymphoid progenitor cell differentiation		0	0	0	0	0	0	0	0	0	0	0	0	0	0	0	0	1	0	1	0

## Sheet: Enrichment_cluster 5
GroupID	Category	Term	Description	LogP	Log(q-value)	Genes	Symbols	InTerm_InList
1_Summary	WikiPathways	WP310	mRNA processing	-48.9025	-44.6419	11991,13046,13204,13205,13209,13211,13682,13690,13722,14007,14105,14113,15381,15382,15384,15387,15469,15569,15571,15572,16201,17184,17876,17975,18148,18458,18521,18789,18938,19205,19383,19652,19656,19826,20383,20462,20492,20630,20638,20639,20641,20643,20823,20826,21681,22099,22185,22608,23983,24061,27041,27058,27366,27756,50783,51810,53356,53610,53817,56194,56200,56403,57320,60365,66055,66094,661…	Hnrnpd,Celf1,Dhx15,Ddx3x,Ddx6,Dhx9,Eif4a2,Eif4g2,Aimp1,Celf2,Srsf10,Fbl,Hnrnpc,Hnrnpa1,Hnrnpab,Hnrnpk,Prmt1,Elavl2,Elavl3,Elavl4,Ilf3,Matr3,Myef2,Ncl,Npm1,Pabpc1,Pcbp2,Papola,Ppp1r14b,Ptbp1,Raly,Rbm3,Rbmxl1,Rnps1,Srsf3,Tra2b,Slbp,Snrpc,Snrpb,Snrpb2,Snrpd1,Snrpe,Ssb,Snu13,Alyref,Tsn,U2af2,Ybx1,Pcbp1,Smc1a,G3bp1,Srp9,Txnl4a,Lsm2,Lsm4,Hnrnpu,Eif3g,Nono,Ddx39b,Prpf40a,Ddx21,Syncrip,Park7,Rbm8a,Sf3b6,…	152/-
1_Member	WikiPathways	WP310	mRNA processing	-48.9025	-44.6419	11991,13046,13204,13205,13209,13211,13682,13690,13722,14007,14105,14113,15381,15382,15384,15387,15469,15569,15571,15572,16201,17184,17876,17975,18148,18458,18521,18789,18938,19205,19383,19652,19656,19826,20383,20462,20492,20630,20638,20639,20641,20643,20823,20826,21681,22099,22185,22608,23983,24061,27041,27058,27366,27756,50783,51810,53356,53610,53817,56194,56200,56403,57320,60365,66055,66094,661…	Hnrnpd,Celf1,Dhx15,Ddx3x,Ddx6,Dhx9,Eif4a2,Eif4g2,Aimp1,Celf2,Srsf10,Fbl,Hnrnpc,Hnrnpa1,Hnrnpab,Hnrnpk,Prmt1,Elavl2,Elavl3,Elavl4,Ilf3,Matr3,Myef2,Ncl,Npm1,Pabpc1,Pcbp2,Papola,Ppp1r14b,Ptbp1,Raly,Rbm3,Rbmxl1,Rnps1,Srsf3,Tra2b,Slbp,Snrpc,Snrpb,Snrpb2,Snrpd1,Snrpe,Ssb,Snu13,Alyref,Tsn,U2af2,Ybx1,Pcbp1,Smc1a,G3bp1,Srp9,Txnl4a,Lsm2,Lsm4,Hnrnpu,Eif3g,Nono,Ddx39b,Prpf40a,Ddx21,Syncrip,Park7,Rbm8a,Sf3b6,…	93/455
1_Member	Reactome Gene Sets	R-MMU-8953854	Metabolism of RNA	-43.6951	-39.7354	11737,11991,12192,13204,13209,13211,13681,13682,14105,14109,14113,14791,14852,15381,15382,15387,15481,17149,17749,17975,18458,18521,18789,19170,19177,19205,19826,20383,20462,20492,20630,20638,20639,20641,20643,20826,21681,22185,22186,22187,22608,22631,23983,26441,26442,26444,27366,27373,27756,30877,50783,51810,53817,54401,55989,56070,56086,56194,56200,57750,60365,66094,66118,66125,66164,66177,662…	Anp32a,Hnrnpd,Zfp36l1,Dhx15,Ddx6,Dhx9,Eif4a1,Eif4a2,Srsf10,Fau,Fbl,Emg1,Gspt1,Hnrnpc,Hnrnpa1,Hnrnpk,Hspa8,Magoh,Polr2k,Ncl,Pabpc1,Pcbp2,Papola,Psmb1,Psmb7,Ptbp1,Rnps1,Srsf3,Tra2b,Slbp,Snrpc,Snrpb,Snrpb2,Snrpd1,Snrpe,Snu13,Alyref,U2af2,Uba52,Ubb,Ybx1,Ywhaz,Pcbp1,Psma4,Psma5,Psma7,Txnl4a,Csnk1e,Lsm2,Gnl3,Lsm4,Hnrnpu,Ddx39b,Ywhab,Nop58,Tcerg1,Set,Prpf40a,Ddx21,Wdr12,Rbm8a,Lsm7,Sarnp,Sf3b5,Nip7,Ubl5,…	98/582
1_Member	Reactome Gene Sets	R-MMU-72172	mRNA Splicing	-39.4689	-35.6853	11991,13204,13211,14105,15381,15382,15387,15481,17149,17749,18521,19205,19826,20383,20462,20630,20638,20639,20641,20643,20826,21681,22185,22608,23983,27366,27756,50783,51810,53817,56070,56194,60365,66094,66125,66177,66354,66373,66420,66492,67197,67332,67678,68011,68183,68981,69833,69878,74326,76522,78651,98758,107686,108014,108121,229279,319322	Hnrnpd,Dhx15,Dhx9,Srsf10,Hnrnpc,Hnrnpa1,Hnrnpk,Hspa8,Magoh,Polr2k,Pcbp2,Ptbp1,Rnps1,Srsf3,Tra2b,Snrpc,Snrpb,Snrpb2,Snrpd1,Snrpe,Snu13,Alyref,U2af2,Ybx1,Pcbp1,Txnl4a,Lsm2,Lsm4,Hnrnpu,Ddx39b,Tcerg1,Prpf40a,Rbm8a,Lsm7,Sf3b5,Ubl5,Snw1,Lsm5,Polr2e,Zmat2,Zcrb1,Snrpd3,Lsm3,Snrpg,Bcas2,Snrpa1,Polr2f,Snrpf,Hnrnpr,Lsm8,Lsm6,Hnrnpf,Snrpd2,Srsf9,U2af1,Hnrnpa3,Sf3b2	57/191
1_Member	Reactome Gene Sets	R-MMU-72163	mRNA Splicing - Major Pathway	-39.154	-35.4954	11991,13204,13211,14105,15381,15382,15387,15481,17149,17749,18521,19205,19826,20383,20462,20630,20638,20639,20641,20643,20826,21681,22185,22608,23983,27366,27756,50783,51810,53817,56070,56194,60365,66094,66125,66177,66354,66373,66420,66492,67332,67678,68011,68183,68981,69833,69878,74326,76522,78651,98758,107686,108014,108121,229279,319322	Hnrnpd,Dhx15,Dhx9,Srsf10,Hnrnpc,Hnrnpa1,Hnrnpk,Hspa8,Magoh,Polr2k,Pcbp2,Ptbp1,Rnps1,Srsf3,Tra2b,Snrpc,Snrpb,Snrpb2,Snrpd1,Snrpe,Snu13,Alyref,U2af2,Ybx1,Pcbp1,Txnl4a,Lsm2,Lsm4,Hnrnpu,Ddx39b,Tcerg1,Prpf40a,Rbm8a,Lsm7,Sf3b5,Ubl5,Snw1,Lsm5,Polr2e,Zmat2,Snrpd3,Lsm3,Snrpg,Bcas2,Snrpa1,Polr2f,Snrpf,Hnrnpr,Lsm8,Lsm6,Hnrnpf,Snrpd2,Srsf9,U2af1,Hnrnpa3,Sf3b2	56/185
1_Member	Reactome Gene Sets	R-MMU-72203	Processing of Capped Intron-Containing Pre-mRNA	-38.7654	-35.2037	11991,13204,13211,14105,15381,15382,15387,15481,17149,17749,18521,18789,19205,19826,20383,20462,20492,20630,20638,20639,20641,20643,20826,21681,22185,22608,23983,27366,27756,50783,51810,53817,56070,56194,60365,66094,66118,66125,66177,66231,66354,66373,66420,66492,66899,67197,67332,67678,68011,68183,68219,68981,69833,69878,74326,76522,78651,98758,107686,108014,108121,229279,319322,432508	Hnrnpd,Dhx15,Dhx9,Srsf10,Hnrnpc,Hnrnpa1,Hnrnpk,Hspa8,Magoh,Polr2k,Pcbp2,Papola,Ptbp1,Rnps1,Srsf3,Tra2b,Slbp,Snrpc,Snrpb,Snrpb2,Snrpd1,Snrpe,Snu13,Alyref,U2af2,Ybx1,Pcbp1,Txnl4a,Lsm2,Lsm4,Hnrnpu,Ddx39b,Tcerg1,Prpf40a,Rbm8a,Lsm7,Sarnp,Sf3b5,Ubl5,Thoc7,Snw1,Lsm5,Polr2e,Zmat2,Fip1l1,Zcrb1,Snrpd3,Lsm3,Snrpg,Bcas2,Nudt21,Snrpa1,Polr2f,Snrpf,Hnrnpr,Lsm8,Lsm6,Hnrnpf,Snrpd2,Srsf9,U2af1,Hnrnpa3,Sf3b2,Cpsf6	64/259
1_Member	GO Biological Processes	GO:0008380	RNA splicing	-37.447	-33.9645	12261,13046,13204,13211,14007,14105,15381,15382,15387,15469,15481,15572,17149,18458,19205,19383,19656,19826,20383,20462,20630,20638,20639,20641,20643,20826,20901,21681,22185,22608,27366,27756,50783,51810,53610,53817,54367,56070,56194,56403,60365,66055,66094,66125,66177,66231,66354,66373,66492,67197,67302,67332,67678,67996,68011,68045,68183,68981,69878,71514,76522,76936,78651,98758,101739,104721,1…	C1qbp,Celf1,Dhx15,Dhx9,Celf2,Srsf10,Hnrnpc,Hnrnpa1,Hnrnpk,Prmt1,Hspa8,Elavl4,Magoh,Pabpc1,Ptbp1,Raly,Rbmxl1,Rnps1,Srsf3,Tra2b,Snrpc,Snrpb,Snrpb2,Snrpd1,Snrpe,Snu13,Strap,Alyref,U2af2,Ybx1,Txnl4a,Lsm2,Lsm4,Hnrnpu,Nono,Ddx39b,Zfp326,Tcerg1,Prpf40a,Syncrip,Rbm8a,Sf3b6,Lsm7,Sf3b5,Ubl5,Thoc7,Snw1,Lsm5,Zmat2,Zcrb1,Zc3h13,Snrpd3,Lsm3,Srsf6,Snrpg,Rtraf,Bcas2,Snrpa1,Snrpf,Sfpq,Lsm8,Hnrnpm,Lsm6,Hnrnpf,Psip…	73/366
1_Member	GO Biological Processes	GO:0016071	mRNA metabolic process	-37.2351	-33.8195	11911,11991,12192,12261,12912,13046,13204,13211,14007,14105,14852,15381,15382,15384,15387,15481,15572,16341,17149,18458,18789,19205,19383,19656,19826,20218,20383,20462,20492,20630,20638,20639,20641,20643,20823,20826,20901,21681,22059,22185,22608,23983,27366,27756,50783,51810,53610,53817,54367,56070,56194,56403,60365,66055,66094,66125,66177,66231,66354,66373,66492,66899,67197,67302,67332,67678,679…	Atf4,Hnrnpd,Zfp36l1,C1qbp,Creb1,Celf1,Dhx15,Dhx9,Celf2,Srsf10,Gspt1,Hnrnpc,Hnrnpa1,Hnrnpab,Hnrnpk,Hspa8,Elavl4,Eif3e,Magoh,Pabpc1,Papola,Ptbp1,Raly,Rbmxl1,Rnps1,Khdrbs1,Srsf3,Tra2b,Slbp,Snrpc,Snrpb,Snrpb2,Snrpd1,Snrpe,Ssb,Snu13,Strap,Alyref,Trp53,U2af2,Ybx1,Pcbp1,Txnl4a,Lsm2,Lsm4,Hnrnpu,Nono,Ddx39b,Zfp326,Tcerg1,Prpf40a,Syncrip,Rbm8a,Sf3b6,Lsm7,Sf3b5,Ubl5,Thoc7,Snw1,Lsm5,Zmat2,Fip1l1,Zcrb1,Zc3h13…	93/618
1_Member	GO Biological Processes	GO:0006397	mRNA processing	-36.1605	-32.8029	12192,12261,13046,13204,13211,14007,14105,15381,15382,15387,15481,15572,17149,18458,18789,19205,19383,19656,19826,20218,20383,20462,20492,20630,20638,20639,20641,20643,20826,20901,21681,22185,22608,23983,27366,27756,50783,51810,53610,53817,54367,56070,56194,56403,60365,66055,66094,66125,66177,66231,66354,66373,66492,66899,67197,67302,67332,67678,67996,68011,68183,68219,68981,69878,71514,76522,769…	Zfp36l1,C1qbp,Celf1,Dhx15,Dhx9,Celf2,Srsf10,Hnrnpc,Hnrnpa1,Hnrnpk,Hspa8,Elavl4,Magoh,Pabpc1,Papola,Ptbp1,Raly,Rbmxl1,Rnps1,Khdrbs1,Srsf3,Tra2b,Slbp,Snrpc,Snrpb,Snrpb2,Snrpd1,Snrpe,Snu13,Strap,Alyref,U2af2,Ybx1,Pcbp1,Txnl4a,Lsm2,Lsm4,Hnrnpu,Nono,Ddx39b,Zfp326,Tcerg1,Prpf40a,Syncrip,Rbm8a,Sf3b6,Lsm7,Sf3b5,Ubl5,Thoc7,Snw1,Lsm5,Zmat2,Fip1l1,Zcrb1,Zc3h13,Snrpd3,Lsm3,Srsf6,Snrpg,Bcas2,Nudt21,Snrpa1,Snr…	79/453
1_Member	GO Biological Processes	GO:0000375	RNA splicing, via transesterification reactions	-26.9296	-23.7828	13046,13211,14007,14105,15381,15382,15481,19826,20383,20462,20630,20638,20639,20641,20643,20826,20901,22185,27366,27756,50783,51810,53817,56194,60365,66055,66094,66125,66177,66354,66373,66492,67197,67332,67678,67996,68011,68183,68981,69878,71514,76522,76936,78651,101739,107686,108014,108121,229279,319322	Celf1,Dhx9,Celf2,Srsf10,Hnrnpc,Hnrnpa1,Hspa8,Rnps1,Srsf3,Tra2b,Snrpc,Snrpb,Snrpb2,Snrpd1,Snrpe,Snu13,Strap,U2af2,Txnl4a,Lsm2,Lsm4,Hnrnpu,Ddx39b,Prpf40a,Rbm8a,Sf3b6,Lsm7,Sf3b5,Ubl5,Snw1,Lsm5,Zmat2,Zcrb1,Snrpd3,Lsm3,Srsf6,Snrpg,Bcas2,Snrpa1,Snrpf,Sfpq,Lsm8,Hnrnpm,Lsm6,Psip1,Snrpd2,Srsf9,U2af1,Hnrnpa3,Sf3b2	50/236
1_Member	GO Biological Processes	GO:0000377	RNA splicing, via transesterification reactions with bulged adenosine as nucleophile	-26.9296	-23.7828	13046,13211,14007,14105,15381,15382,15481,19826,20383,20462,20630,20638,20639,20641,20643,20826,20901,22185,27366,27756,50783,51810,53817,56194,60365,66055,66094,66125,66177,66354,66373,66492,67197,67332,67678,67996,68011,68183,68981,69878,71514,76522,76936,78651,101739,107686,108014,108121,229279,319322	Celf1,Dhx9,Celf2,Srsf10,Hnrnpc,Hnrnpa1,Hspa8,Rnps1,Srsf3,Tra2b,Snrpc,Snrpb,Snrpb2,Snrpd1,Snrpe,Snu13,Strap,U2af2,Txnl4a,Lsm2,Lsm4,Hnrnpu,Ddx39b,Prpf40a,Rbm8a,Sf3b6,Lsm7,Sf3b5,Ubl5,Snw1,Lsm5,Zmat2,Zcrb1,Snrpd3,Lsm3,Srsf6,Snrpg,Bcas2,Snrpa1,Snrpf,Sfpq,Lsm8,Hnrnpm,Lsm6,Psip1,Snrpd2,Srsf9,U2af1,Hnrnpa3,Sf3b2	50/236
1_Member	GO Biological Processes	GO:0000398	mRNA splicing, via spliceosome	-26.9296	-23.7828	13046,13211,14007,14105,15381,15382,15481,19826,20383,20462,20630,20638,20639,20641,20643,20826,20901,22185,27366,27756,50783,51810,53817,56194,60365,66055,66094,66125,66177,66354,66373,66492,67197,67332,67678,67996,68011,68183,68981,69878,71514,76522,76936,78651,101739,107686,108014,108121,229279,319322	Celf1,Dhx9,Celf2,Srsf10,Hnrnpc,Hnrnpa1,Hspa8,Rnps1,Srsf3,Tra2b,Snrpc,Snrpb,Snrpb2,Snrpd1,Snrpe,Snu13,Strap,U2af2,Txnl4a,Lsm2,Lsm4,Hnrnpu,Ddx39b,Prpf40a,Rbm8a,Sf3b6,Lsm7,Sf3b5,Ubl5,Snw1,Lsm5,Zmat2,Zcrb1,Snrpd3,Lsm3,Srsf6,Snrpg,Bcas2,Snrpa1,Snrpf,Sfpq,Lsm8,Hnrnpm,Lsm6,Psip1,Snrpd2,Srsf9,U2af1,Hnrnpa3,Sf3b2	50/236
1_Member	KEGG Pathway	mmu03040	Spliceosome - Mus musculus (house mouse)	-23.6029	-20.621	13204,14105,15381,15382,15387,15481,17149,20383,20462,20630,20638,20639,20641,20643,20826,21681,22185,23983,27366,27756,50783,51810,53817,56070,56194,60365,66055,66094,66125,66354,66373,66492,67332,67678,67996,68011,68183,68981,69878,76522,76936,78651,107686,108014,108121,229279,319322	Dhx15,Srsf10,Hnrnpc,Hnrnpa1,Hnrnpk,Hspa8,Magoh,Srsf3,Tra2b,Snrpc,Snrpb,Snrpb2,Snrpd1,Snrpe,Snu13,Alyref,U2af2,Pcbp1,Txnl4a,Lsm2,Lsm4,Hnrnpu,Ddx39b,Tcerg1,Prpf40a,Rbm8a,Sf3b6,Lsm7,Sf3b5,Snw1,Lsm5,Zmat2,Snrpd3,Lsm3,Srsf6,Snrpg,Bcas2,Snrpa1,Snrpf,Lsm8,Hnrnpm,Lsm6,Snrpd2,Srsf9,U2af1,Hnrnpa3,Sf3b2	47/242
2_Summary	GO Biological Processes	GO:0006325	chromatin organization	-29.9731	-26.6667	11461,12055,12412,12417,12419,14056,14312,14683,14775,15078,15081,15182,15191,15289,15312,15331,16906,17192,18109,18148,18150,18432,19231,19646,19820,20586,20588,20833,21402,21423,21761,21849,21969,22059,22083,22791,23825,23837,26914,29877,50887,50927,51788,51810,51869,53605,56086,56200,56397,56505,57376,57741,59001,66471,66923,67382,67628,67674,67956,68729,71514,72612,76246,77045,77605,83797,937…	Actb,Bcl7c,Cbx1,Cbx3,Cbx5,Ezh2,Brd2,Gnas,Gpx1,H3f3a,H3f3b,Hdac2,Hdgf,Hmgb1,Hmgn1,Hmgn2,Lmnb1,Mbd3,Mycn,Npm1,Npm3,Mybbp1a,Ptma,Rbbp4,Rlim,Smarca4,Smarcc1,Ssrp1,Skp1,Tcf3,Morf4l1,Trim28,Top1,Trp53,Ctr9,Dnajc2,Banf1,Cfdp1,Macroh2a1,Hdgfl3,Hmgn5,Nasp,H2az1,Hnrnpu,Rif1,Nap1l1,Set,Ddx21,Morf4l2,Ruvbl1,Smarce1,Noc2l,Pole3,Anp32e,Pbrm1,Brd3,Anp32b,Trmt112,Kmt5a,Trim37,Sfpq,Hpf1,Rtf1,Bcl7a,H2az2,Smarcd1,S…	91/-
2_Member	GO Biological Processes	GO:0006325	chromatin organization	-29.9731	-26.6667	11461,12055,12412,12417,12419,14056,14312,14683,14775,15078,15081,15182,15191,15289,15312,15331,16906,17192,18109,18148,18150,18432,19231,19646,19820,20586,20588,20833,21402,21423,21761,21849,21969,22059,22083,22791,23825,23837,26914,29877,50887,50927,51788,51810,51869,53605,56086,56200,56397,56505,57376,57741,59001,66471,66923,67382,67628,67674,67956,68729,71514,72612,76246,77045,77605,83797,937…	Actb,Bcl7c,Cbx1,Cbx3,Cbx5,Ezh2,Brd2,Gnas,Gpx1,H3f3a,H3f3b,Hdac2,Hdgf,Hmgb1,Hmgn1,Hmgn2,Lmnb1,Mbd3,Mycn,Npm1,Npm3,Mybbp1a,Ptma,Rbbp4,Rlim,Smarca4,Smarcc1,Ssrp1,Skp1,Tcf3,Morf4l1,Trim28,Top1,Trp53,Ctr9,Dnajc2,Banf1,Cfdp1,Macroh2a1,Hdgfl3,Hmgn5,Nasp,H2az1,Hnrnpu,Rif1,Nap1l1,Set,Ddx21,Morf4l2,Ruvbl1,Smarce1,Noc2l,Pole3,Anp32e,Pbrm1,Brd3,Anp32b,Trmt112,Kmt5a,Trim37,Sfpq,Hpf1,Rtf1,Bcl7a,H2az2,Smarcd1,S…	89/698
2_Member	GO Biological Processes	GO:0071824	protein-DNA complex organization	-27.7565	-24.4958	11461,12055,12412,12417,12419,14056,14312,14683,14775,15078,15081,15182,15191,15289,15312,15331,16906,17192,18109,18148,18150,18432,19231,19646,19820,20586,20588,20833,21402,21413,21423,21761,21849,21969,22059,22083,22791,23825,23837,26914,29877,50887,50927,51788,51810,51869,53605,56086,56200,56397,56505,57376,57741,59001,66467,66471,66923,67382,67628,67674,67956,68729,71514,72612,76246,77045,776…	Actb,Bcl7c,Cbx1,Cbx3,Cbx5,Ezh2,Brd2,Gnas,Gpx1,H3f3a,H3f3b,Hdac2,Hdgf,Hmgb1,Hmgn1,Hmgn2,Lmnb1,Mbd3,Mycn,Npm1,Npm3,Mybbp1a,Ptma,Rbbp4,Rlim,Smarca4,Smarcc1,Ssrp1,Skp1,Tcf4,Tcf3,Morf4l1,Trim28,Top1,Trp53,Ctr9,Dnajc2,Banf1,Cfdp1,Macroh2a1,Hdgfl3,Hmgn5,Nasp,H2az1,Hnrnpu,Rif1,Nap1l1,Set,Ddx21,Morf4l2,Ruvbl1,Smarce1,Noc2l,Pole3,Gtf2h5,Anp32e,Pbrm1,Brd3,Anp32b,Trmt112,Kmt5a,Trim37,Sfpq,Hpf1,Rtf1,Bcl7a,H2a…	91/779
2_Member	GO Biological Processes	GO:0006338	chromatin remodeling	-26.0207	-22.9361	11461,12055,12417,14056,14312,14683,14775,15078,15081,15182,15191,15289,16906,17192,18109,18148,18150,18432,19646,19820,20586,20588,20833,21402,21423,21761,21849,21969,22059,22083,23837,26914,29877,50927,51788,51810,51869,53605,56086,56200,56505,57376,57741,59001,66923,67382,67628,67674,68729,71514,72612,77045,77605,83797,93762,99982,101739,106143,107823,108671,110052,114741,207165,216848,216850,…	Actb,Bcl7c,Cbx3,Ezh2,Brd2,Gnas,Gpx1,H3f3a,H3f3b,Hdac2,Hdgf,Hmgb1,Lmnb1,Mbd3,Mycn,Npm1,Npm3,Mybbp1a,Rbbp4,Rlim,Smarca4,Smarcc1,Ssrp1,Skp1,Tcf3,Morf4l1,Trim28,Top1,Trp53,Ctr9,Cfdp1,Macroh2a1,Hdgfl3,Nasp,H2az1,Hnrnpu,Rif1,Nap1l1,Set,Ddx21,Ruvbl1,Smarce1,Noc2l,Pole3,Pbrm1,Brd3,Anp32b,Trmt112,Trim37,Sfpq,Hpf1,Bcl7a,H2az2,Smarcd1,Smarca5,Kdm1a,Psip1,Cggbp1,Nsd2,Dnajc9,Dek,Supt16,Bptf,Chd3,Kdm6b,Wac,Gat…	72/527
2_Member	GO Biological Processes	GO:0040029	epigenetic regulation of gene expression	-8.18457	-6.05994	12417,14056,14683,14775,15078,15081,15182,15289,16906,17192,18109,19820,20586,21849,22059,22083,26914,51810,51869,57741,59001,67674,68729,83797,93762,106143	Cbx3,Ezh2,Gnas,Gpx1,H3f3a,H3f3b,Hdac2,Hmgb1,Lmnb1,Mbd3,Mycn,Rlim,Smarca4,Trim28,Trp53,Ctr9,Macroh2a1,Hnrnpu,Rif1,Noc2l,Pole3,Trmt112,Trim37,Smarcd1,Smarca5,Cggbp1	26/223
2_Member	GO Biological Processes	GO:0031507	heterochromatin formation	-6.19745	-4.30597	12417,14056,15078,15081,15182,15289,16906,17192,19820,20586,51810,51869,59001,93762	Cbx3,Ezh2,H3f3a,H3f3b,Hdac2,Hmgb1,Lmnb1,Mbd3,Rlim,Smarca4,Hnrnpu,Rif1,Pole3,Smarca5	14/90
2_Member	GO Biological Processes	GO:0045814	negative regulation of gene expression, epigenetic	-5.99294	-4.13193	12417,14056,15078,15081,15182,15289,16906,17192,19820,20586,22083,26914,51810,51869,59001,68729,93762	Cbx3,Ezh2,H3f3a,H3f3b,Hdac2,Hmgb1,Lmnb1,Mbd3,Rlim,Smarca4,Ctr9,Macroh2a1,Hnrnpu,Rif1,Pole3,Trim37,Smarca5	17/136
2_Member	GO Biological Processes	GO:0070828	heterochromatin organization	-5.85887	-4.01979	12417,14056,15078,15081,15182,15289,16906,17192,19820,20586,26914,51788,51810,51869,59001,77605,93762	Cbx3,Ezh2,H3f3a,H3f3b,Hdac2,Hmgb1,Lmnb1,Mbd3,Rlim,Smarca4,Macroh2a1,H2az1,Hnrnpu,Rif1,Pole3,H2az2,Smarca5	17/139
3_Summary	GO Biological Processes	GO:0022613	ribonucleoprotein complex biogenesis	-26.7936	-23.679	12261,13046,13205,13211,13669,14007,14105,14109,14113,14791,15519,18114,18148,18150,18432,18813,19384,20630,20638,20641,20643,20826,20901,22185,24015,26905,27756,28109,50783,52530,53817,55989,56200,56351,56505,57741,57750,59050,66164,66181,66409,66467,67134,67204,67332,67674,67949,67996,68011,68077,68147,68184,68219,68995,69072,69237,69878,70078,78651,101739,107686,226982,229317,245474,320790,432…	C1qbp,Celf1,Ddx3x,Dhx9,Eif3a,Celf2,Srsf10,Fau,Fbl,Emg1,Hsp90aa1,Rrp1,Npm1,Npm3,Mybbp1a,Pa2g4,Ran,Snrpc,Snrpb,Snrpd1,Snrpe,Snu13,Strap,U2af2,Abce1,Eif2s3x,Lsm2,Nopchap1,Lsm4,Nhp2,Ddx39b,Nop58,Ddx21,Ptges3,Ruvbl1,Noc2l,Wdr12,Nsa2,Nip7,Nop10,Rsl1d1,Gtf2h5,Nop56,Eif2s2,Snrpd3,Trmt112,Nifk,Srsf6,Snrpg,Nop53,Gar1,Denr,Nudt21,Mcts1,Ebna1bp2,Gtpbp4,Snrpf,Nol7,Lsm6,Psip1,Snrpd2,Eif5b,Eif2a,Dkc1,Chd7,Cpsf6…	68/-
3_Member	GO Biological Processes	GO:0022613	ribonucleoprotein complex biogenesis	-26.7936	-23.679	12261,13046,13205,13211,13669,14007,14105,14109,14113,14791,15519,18114,18148,18150,18432,18813,19384,20630,20638,20641,20643,20826,20901,22185,24015,26905,27756,28109,50783,52530,53817,55989,56200,56351,56505,57741,57750,59050,66164,66181,66409,66467,67134,67204,67332,67674,67949,67996,68011,68077,68147,68184,68219,68995,69072,69237,69878,70078,78651,101739,107686,226982,229317,245474,320790,432…	C1qbp,Celf1,Ddx3x,Dhx9,Eif3a,Celf2,Srsf10,Fau,Fbl,Emg1,Hsp90aa1,Rrp1,Npm1,Npm3,Mybbp1a,Pa2g4,Ran,Snrpc,Snrpb,Snrpd1,Snrpe,Snu13,Strap,U2af2,Abce1,Eif2s3x,Lsm2,Nopchap1,Lsm4,Nhp2,Ddx39b,Nop58,Ddx21,Ptges3,Ruvbl1,Noc2l,Wdr12,Nsa2,Nip7,Nop10,Rsl1d1,Gtf2h5,Nop56,Eif2s2,Snrpd3,Trmt112,Nifk,Srsf6,Snrpg,Nop53,Gar1,Denr,Nudt21,Mcts1,Ebna1bp2,Gtpbp4,Snrpf,Nol7,Lsm6,Psip1,Snrpd2,Eif5b,Eif2a,Dkc1,Chd7,Cpsf6	66/430
3_Member	GO Biological Processes	GO:0071826	protein-RNA complex organization	-17.2354	-14.4061	13046,13211,13669,14007,14105,14109,15519,16573,20630,20638,20641,20643,20826,20901,22185,26905,27756,28109,50783,53817,56351,56505,67204,67332,67996,68011,68077,68184,68219,68995,69878,101739,107686,269523,432508	Celf1,Dhx9,Eif3a,Celf2,Srsf10,Fau,Hsp90aa1,Kif5b,Snrpc,Snrpb,Snrpd1,Snrpe,Snu13,Strap,U2af2,Eif2s3x,Lsm2,Nopchap1,Lsm4,Ddx39b,Ptges3,Ruvbl1,Eif2s2,Snrpd3,Srsf6,Snrpg,Nop53,Denr,Nudt21,Mcts1,Snrpf,Psip1,Snrpd2,Vcp,Cpsf6	35/186
3_Member	GO Biological Processes	GO:0022618	protein-RNA complex assembly	-16.2336	-13.4201	13046,13211,13669,14007,14105,14109,15519,20630,20638,20641,20643,20826,20901,22185,26905,27756,28109,50783,53817,56351,56505,67204,67332,67996,68011,68077,68184,68219,68995,69878,101739,107686,432508	Celf1,Dhx9,Eif3a,Celf2,Srsf10,Fau,Hsp90aa1,Snrpc,Snrpb,Snrpd1,Snrpe,Snu13,Strap,U2af2,Eif2s3x,Lsm2,Nopchap1,Lsm4,Ddx39b,Ptges3,Ruvbl1,Eif2s2,Snrpd3,Srsf6,Snrpg,Nop53,Denr,Nudt21,Mcts1,Snrpf,Psip1,Snrpd2,Cpsf6	33/176
4_Summary	GO Biological Processes	GO:0010608	post-transcriptional regulation of gene expression	-25.7642	-22.7076	11792,11991,12192,12227,12261,12539,12567,12785,13046,13205,13209,13211,13629,13688,13690,14007,14694,14852,15381,15469,15572,16011,16201,16341,17149,17184,17975,18148,18458,18813,19205,19652,19878,20218,20677,20823,21453,22099,22608,24015,26413,27058,51810,52502,53817,53872,56403,56726,66118,66870,66882,66912,67267,67673,67869,67923,68219,70769,73830,74326,77134,80890,80912,80913,104625,211064,2…	Apex1,Hnrnpd,Zfp36l1,Btg2,C1qbp,Cdc37,Cdk4,Cnbp,Celf1,Ddx3x,Ddx6,Dhx9,Eef2,Eif4ebp2,Eif4g2,Celf2,Rack1,Gspt1,Hnrnpc,Prmt1,Elavl4,Igfbp5,Ilf3,Eif3e,Magoh,Matr3,Ncl,Npm1,Pabpc1,Pa2g4,Ptbp1,Rbm3,Rock2,Khdrbs1,Sox4,Ssb,Tcof1,Tsn,Ybx1,Abce1,Mapk1,Srp9,Hnrnpu,Carhsp1,Ddx39b,Caprin1,Syncrip,Sh3bgrl,Sarnp,Serbp1,Bzw1,Bzw2,Uqcc2,Elob,Paip2,Eloc,Nudt21,Nolc1,Eif3k,Hnrnpr,Hnrnpa0,Trim2,Pum1,Pum2,Cnot6,Alkbh…	80/-
4_Member	GO Biological Processes	GO:0010608	post-transcriptional regulation of gene expression	-25.7642	-22.7076	11792,11991,12192,12227,12261,12539,12567,12785,13046,13205,13209,13211,13629,13688,13690,14007,14694,14852,15381,15469,15572,16011,16201,16341,17149,17184,17975,18148,18458,18813,19205,19652,19878,20218,20677,20823,21453,22099,22608,24015,26413,27058,51810,52502,53817,53872,56403,56726,66118,66870,66882,66912,67267,67673,67869,67923,68219,70769,73830,74326,77134,80890,80912,80913,104625,211064,2…	Apex1,Hnrnpd,Zfp36l1,Btg2,C1qbp,Cdc37,Cdk4,Cnbp,Celf1,Ddx3x,Ddx6,Dhx9,Eef2,Eif4ebp2,Eif4g2,Celf2,Rack1,Gspt1,Hnrnpc,Prmt1,Elavl4,Igfbp5,Ilf3,Eif3e,Magoh,Matr3,Ncl,Npm1,Pabpc1,Pa2g4,Ptbp1,Rbm3,Rock2,Khdrbs1,Sox4,Ssb,Tcof1,Tsn,Ybx1,Abce1,Mapk1,Srp9,Hnrnpu,Carhsp1,Ddx39b,Caprin1,Syncrip,Sh3bgrl,Sarnp,Serbp1,Bzw1,Bzw2,Uqcc2,Elob,Paip2,Eloc,Nudt21,Nolc1,Eif3k,Hnrnpr,Hnrnpa0,Trim2,Pum1,Pum2,Cnot6,Alkbh…	75/576
4_Member	GO Biological Processes	GO:0034248	regulation of amide metabolic process	-25.0993	-22.069	11991,12192,12227,12261,12567,12785,13205,13209,13211,13629,13688,13690,13838,14694,14852,15469,15572,16011,16201,16341,17149,17975,18148,18813,19205,19652,19878,20218,20677,20823,21453,22059,22608,24015,26413,27058,27373,51810,53817,53872,56403,56726,66118,66870,66882,66912,67267,67869,68585,70769,73830,80890,80912,80913,104001,104625,211064,213541,225363,226982,229317,229663,231464,276770	Hnrnpd,Zfp36l1,Btg2,C1qbp,Cdk4,Cnbp,Ddx3x,Ddx6,Dhx9,Eef2,Eif4ebp2,Eif4g2,Epha4,Rack1,Gspt1,Prmt1,Elavl4,Igfbp5,Ilf3,Eif3e,Magoh,Ncl,Npm1,Pa2g4,Ptbp1,Rbm3,Rock2,Khdrbs1,Sox4,Ssb,Tcof1,Trp53,Ybx1,Abce1,Mapk1,Srp9,Csnk1e,Hnrnpu,Ddx39b,Caprin1,Syncrip,Sh3bgrl,Sarnp,Serbp1,Bzw1,Bzw2,Uqcc2,Paip2,Rtn4,Nolc1,Eif3k,Trim2,Pum1,Pum2,Rtn1,Cnot6,Alkbh1,Ythdf2,Etf1,Eif5b,Eif2a,Csde1,Cnot6l,Eif5a	64/432
4_Member	GO Biological Processes	GO:0006417	regulation of translation	-24.4039	-21.3985	11991,12192,12227,12261,12567,12785,13205,13209,13211,13629,13688,13690,14694,14852,15469,15572,16011,16201,16341,17149,17975,18148,18813,19205,19652,20218,20677,20823,21453,22608,24015,26413,27058,51810,53817,53872,56403,56726,66118,66870,66882,66912,67267,67869,70769,73830,80890,80912,80913,104625,211064,213541,225363,226982,229317,229663,231464,276770	Hnrnpd,Zfp36l1,Btg2,C1qbp,Cdk4,Cnbp,Ddx3x,Ddx6,Dhx9,Eef2,Eif4ebp2,Eif4g2,Rack1,Gspt1,Prmt1,Elavl4,Igfbp5,Ilf3,Eif3e,Magoh,Ncl,Npm1,Pa2g4,Ptbp1,Rbm3,Khdrbs1,Sox4,Ssb,Tcof1,Ybx1,Abce1,Mapk1,Srp9,Hnrnpu,Ddx39b,Caprin1,Syncrip,Sh3bgrl,Sarnp,Serbp1,Bzw1,Bzw2,Uqcc2,Paip2,Nolc1,Eif3k,Trim2,Pum1,Pum2,Cnot6,Alkbh1,Ythdf2,Etf1,Eif5b,Eif2a,Csde1,Cnot6l,Eif5a	58/364
4_Member	GO Biological Processes	GO:0034250	positive regulation of amide metabolic process	-14.1394	-11.4227	11991,12261,12567,12785,13205,13211,13629,13690,13838,14694,15469,16341,18148,19205,19652,19878,20218,20677,20823,22608,26413,27373,51810,53817,56403,56726,67267,213541,229663,276770	Hnrnpd,C1qbp,Cdk4,Cnbp,Ddx3x,Dhx9,Eef2,Eif4g2,Epha4,Rack1,Prmt1,Eif3e,Npm1,Ptbp1,Rbm3,Rock2,Khdrbs1,Sox4,Ssb,Ybx1,Mapk1,Csnk1e,Hnrnpu,Ddx39b,Syncrip,Sh3bgrl,Uqcc2,Ythdf2,Csde1,Eif5a	30/169
4_Member	GO Biological Processes	GO:0045727	positive regulation of translation	-13.2054	-10.5575	11991,12261,12567,12785,13205,13211,13629,13690,15469,16341,18148,19205,19652,20218,20677,20823,22608,26413,51810,53817,56403,56726,67267,213541,229663,276770	Hnrnpd,C1qbp,Cdk4,Cnbp,Ddx3x,Dhx9,Eef2,Eif4g2,Prmt1,Eif3e,Npm1,Ptbp1,Rbm3,Khdrbs1,Sox4,Ssb,Ybx1,Mapk1,Hnrnpu,Ddx39b,Syncrip,Sh3bgrl,Uqcc2,Ythdf2,Csde1,Eif5a	26/135
5_Summary	WikiPathways	WP307	Translation factors	-20.2826	-17.3229	13627,13629,13669,13681,13682,13688,13690,16341,18458,26905,53356,54709,55949,56347,66085,66656,67160,67204,68135,75705,225363,276770,13205,20492,24015,66235,68184,68969,68995,73830,98221,226982,229317,14109,14852,22186,27058,66121,67674,67895,68836,353242,13649,13722,14694,19652,66521,67869,69082,12874,14775,18484,20394,50887,57320,67383	Eef1a1,Eef2,Eif3a,Eif4a1,Eif4a2,Eif4ebp2,Eif4g2,Eif3e,Pabpc1,Eif2s3x,Eif3g,Eif3i,Eef1b2,Eif3c,Eif3f,Eef1d,Eef1g,Eif2s2,Eif3h,Eif4b,Etf1,Eif5a,Ddx3x,Slbp,Abce1,Eif1ax,Denr,Eif1b,Mcts1,Eif3k,Eif3m,Eif5b,Eif2a,Fau,Gspt1,Uba52,Srp9,Chchd1,Trmt112,Ppa1,Mrpl52,Mrpl21,Egfr,Aimp1,Rack1,Rbm3,Rwdd1,Paip2,Zc3h15,Cpd,Gpx1,Pam,Scg5,Hmgn5,Park7,Carnmt1	56/-
5_Member	WikiPathways	WP307	Translation factors	-20.2826	-17.3229	13627,13629,13669,13681,13682,13688,13690,16341,18458,26905,53356,54709,55949,56347,66085,66656,67160,67204,68135,75705,225363,276770	Eef1a1,Eef2,Eif3a,Eif4a1,Eif4a2,Eif4ebp2,Eif4g2,Eif3e,Pabpc1,Eif2s3x,Eif3g,Eif3i,Eef1b2,Eif3c,Eif3f,Eef1d,Eef1g,Eif2s2,Eif3h,Eif4b,Etf1,Eif5a	22/48
5_Member	GO Biological Processes	GO:0006413	translational initiation	-17.675	-14.8123	13205,13669,13681,13682,13690,16341,20492,24015,26905,53356,54709,56347,66085,66235,67204,68135,68184,68969,68995,73830,75705,98221,226982,229317	Ddx3x,Eif3a,Eif4a1,Eif4a2,Eif4g2,Eif3e,Slbp,Abce1,Eif2s3x,Eif3g,Eif3i,Eif3c,Eif3f,Eif1ax,Eif2s2,Eif3h,Denr,Eif1b,Mcts1,Eif3k,Eif4b,Eif3m,Eif5b,Eif2a	24/75
5_Member	Reactome Gene Sets	R-MMU-72766	Translation	-12.3129	-9.72429	13627,13629,13669,13681,13682,14109,14852,16341,18458,22186,26905,27058,53356,54709,55949,56347,66085,66121,66235,66656,67160,67204,67674,67895,68135,68836,73830,75705,98221,225363,226982,353242	Eef1a1,Eef2,Eif3a,Eif4a1,Eif4a2,Fau,Gspt1,Eif3e,Pabpc1,Uba52,Eif2s3x,Srp9,Eif3g,Eif3i,Eef1b2,Eif3c,Eif3f,Chchd1,Eif1ax,Eef1d,Eef1g,Eif2s2,Trmt112,Ppa1,Eif3h,Mrpl52,Eif3k,Eif4b,Eif3m,Etf1,Eif5b,Mrpl21	32/224
5_Member	Reactome Gene Sets	R-MMU-72649	Translation initiation complex formation	-11.8575	-9.3554	13669,13681,13682,14109,16341,18458,26905,53356,54709,56347,66085,66235,67204,68135,73830,75705,98221	Eif3a,Eif4a1,Eif4a2,Fau,Eif3e,Pabpc1,Eif2s3x,Eif3g,Eif3i,Eif3c,Eif3f,Eif1ax,Eif2s2,Eif3h,Eif3k,Eif4b,Eif3m	17/59
5_Member	GO Biological Processes	GO:0006412	translation	-11.8527	-9.3554	13205,13627,13629,13649,13669,13681,13682,13690,13722,14109,14694,14852,16341,19652,20492,22186,24015,26905,53356,54709,55949,56347,66085,66121,66235,66521,66656,67160,67204,67869,68135,68184,68836,68969,68995,69082,73830,75705,98221,225363,226982,229317,276770,353242	Ddx3x,Eef1a1,Eef2,Egfr,Eif3a,Eif4a1,Eif4a2,Eif4g2,Aimp1,Fau,Rack1,Gspt1,Eif3e,Rbm3,Slbp,Uba52,Abce1,Eif2s3x,Eif3g,Eif3i,Eef1b2,Eif3c,Eif3f,Chchd1,Eif1ax,Rwdd1,Eef1d,Eef1g,Eif2s2,Paip2,Eif3h,Denr,Mrpl52,Eif1b,Mcts1,Zc3h15,Eif3k,Eif4b,Eif3m,Etf1,Eif5b,Eif2a,Eif5a,Mrpl21	44/419
5_Member	Reactome Gene Sets	R-MMU-72662	Activation of the mRNA upon binding of the cap-binding complex and eIFs, and subsequent binding to 43S	-11.7253	-9.24275	13669,13681,13682,14109,16341,18458,26905,53356,54709,56347,66085,66235,67204,68135,73830,75705,98221	Eif3a,Eif4a1,Eif4a2,Fau,Eif3e,Pabpc1,Eif2s3x,Eif3g,Eif3i,Eif3c,Eif3f,Eif1ax,Eif2s2,Eif3h,Eif3k,Eif4b,Eif3m	17/60
5_Member	GO Biological Processes	GO:0043043	peptide biosynthetic process	-10.9996	-8.56502	13205,13627,13629,13649,13669,13681,13682,13690,13722,14109,14694,14852,16341,19652,20492,22186,24015,26905,53356,54709,55949,56347,66085,66121,66235,66521,66656,67160,67204,67869,68135,68184,68836,68969,68995,69082,73830,75705,98221,225363,226982,229317,276770,353242	Ddx3x,Eef1a1,Eef2,Egfr,Eif3a,Eif4a1,Eif4a2,Eif4g2,Aimp1,Fau,Rack1,Gspt1,Eif3e,Rbm3,Slbp,Uba52,Abce1,Eif2s3x,Eif3g,Eif3i,Eef1b2,Eif3c,Eif3f,Chchd1,Eif1ax,Rwdd1,Eef1d,Eef1g,Eif2s2,Paip2,Eif3h,Denr,Mrpl52,Eif1b,Mcts1,Zc3h15,Eif3k,Eif4b,Eif3m,Etf1,Eif5b,Eif2a,Eif5a,Mrpl21	44/444
5_Member	GO Biological Processes	GO:0006518	peptide metabolic process	-10.7704	-8.34226	12874,13205,13627,13629,13649,13669,13681,13682,13690,13722,14109,14694,14775,14852,16341,18484,19652,20394,20492,22186,24015,26905,50887,53356,54709,55949,56347,57320,66085,66121,66235,66521,66656,67160,67204,67383,67869,68135,68184,68836,68969,68995,69082,73830,75705,98221,225363,226982,229317,276770,353242	Cpd,Ddx3x,Eef1a1,Eef2,Egfr,Eif3a,Eif4a1,Eif4a2,Eif4g2,Aimp1,Fau,Rack1,Gpx1,Gspt1,Eif3e,Pam,Rbm3,Scg5,Slbp,Uba52,Abce1,Eif2s3x,Hmgn5,Eif3g,Eif3i,Eef1b2,Eif3c,Park7,Eif3f,Chchd1,Eif1ax,Rwdd1,Eef1d,Eef1g,Eif2s2,Carnmt1,Paip2,Eif3h,Denr,Mrpl52,Eif1b,Mcts1,Zc3h15,Eif3k,Eif4b,Eif3m,Etf1,Eif5b,Eif2a,Eif5a,Mrpl21	51/578
5_Member	Reactome Gene Sets	R-MMU-72702	Ribosomal scanning and start codon recognition	-10.7503	-8.32848	13669,13681,13682,14109,16341,26905,53356,54709,56347,66085,66235,67204,68135,73830,75705,98221	Eif3a,Eif4a1,Eif4a2,Fau,Eif3e,Eif2s3x,Eif3g,Eif3i,Eif3c,Eif3f,Eif1ax,Eif2s2,Eif3h,Eif3k,Eif4b,Eif3m	16/59
5_Member	GO Biological Processes	GO:0002183	cytoplasmic translational initiation	-8.60865	-6.41355	13669,13681,13682,20492,26905,54709,67204,68184,68995,98221	Eif3a,Eif4a1,Eif4a2,Slbp,Eif2s3x,Eif3i,Eif2s2,Denr,Mcts1,Eif3m	10/26
5_Member	GO Biological Processes	GO:0043604	amide biosynthetic process	-8.54626	-6.36112	13205,13627,13629,13649,13669,13681,13682,13690,13722,14109,14694,14852,16341,18484,19652,20492,22186,24015,26905,53356,54709,55949,56347,66085,66121,66235,66521,66656,67160,67204,67869,68135,68184,68836,68969,68995,69082,73830,75705,98221,225363,226982,229317,276770,353242	Ddx3x,Eef1a1,Eef2,Egfr,Eif3a,Eif4a1,Eif4a2,Eif4g2,Aimp1,Fau,Rack1,Gspt1,Eif3e,Pam,Rbm3,Slbp,Uba52,Abce1,Eif2s3x,Eif3g,Eif3i,Eef1b2,Eif3c,Eif3f,Chchd1,Eif1ax,Rwdd1,Eef1d,Eef1g,Eif2s2,Paip2,Eif3h,Denr,Mrpl52,Eif1b,Mcts1,Zc3h15,Eif3k,Eif4b,Eif3m,Etf1,Eif5b,Eif2a,Eif5a,Mrpl21	45/549
5_Member	Reactome Gene Sets	R-MMU-72613	Eukaryotic Translation Initiation	-8.38171	-6.21356	13669,13681,13682,14109,16341,18458,22186,26905,53356,54709,56347,66085,66235,67204,68135,73830,75705,98221,226982	Eif3a,Eif4a1,Eif4a2,Fau,Eif3e,Pabpc1,Uba52,Eif2s3x,Eif3g,Eif3i,Eif3c,Eif3f,Eif1ax,Eif2s2,Eif3h,Eif3k,Eif4b,Eif3m,Eif5b	19/119
5_Member	Reactome Gene Sets	R-MMU-72737	Cap-dependent Translation Initiation	-8.38171	-6.21356	13669,13681,13682,14109,16341,18458,22186,26905,53356,54709,56347,66085,66235,67204,68135,73830,75705,98221,226982	Eif3a,Eif4a1,Eif4a2,Fau,Eif3e,Pabpc1,Uba52,Eif2s3x,Eif3g,Eif3i,Eif3c,Eif3f,Eif1ax,Eif2s2,Eif3h,Eif3k,Eif4b,Eif3m,Eif5b	19/119
5_Member	Reactome Gene Sets	R-MMU-72695	Formation of the ternary complex, and subsequently, the 43S complex	-8.37269	-6.21356	13669,14109,16341,26905,53356,54709,56347,66085,66235,67204,68135,73830,98221	Eif3a,Fau,Eif3e,Eif2s3x,Eif3g,Eif3i,Eif3c,Eif3f,Eif1ax,Eif2s2,Eif3h,Eif3k,Eif3m	13/52
5_Member	Reactome Gene Sets	R-MMU-156827	L13a-mediated translational silencing of Ceruloplasmin expression	-8.08397	-5.96941	13669,13681,13682,14109,16341,18458,22186,26905,53356,54709,56347,66085,66235,67204,68135,73830,75705,98221	Eif3a,Eif4a1,Eif4a2,Fau,Eif3e,Pabpc1,Uba52,Eif2s3x,Eif3g,Eif3i,Eif3c,Eif3f,Eif1ax,Eif2s2,Eif3h,Eif3k,Eif4b,Eif3m	18/111
5_Member	Reactome Gene Sets	R-MMU-72706	GTP hydrolysis and joining of the 60S ribosomal subunit	-8.02035	-5.91802	13669,13681,13682,14109,16341,22186,26905,53356,54709,56347,66085,66235,67204,68135,73830,75705,98221,226982	Eif3a,Eif4a1,Eif4a2,Fau,Eif3e,Uba52,Eif2s3x,Eif3g,Eif3i,Eif3c,Eif3f,Eif1ax,Eif2s2,Eif3h,Eif3k,Eif4b,Eif3m,Eif5b	18/112
5_Member	GO Biological Processes	GO:0002181	cytoplasmic translation	-5.27055	-3.51771	13669,13681,13682,14109,20492,22186,26905,54709,66521,67204,68184,68995,69082,98221,225363	Eif3a,Eif4a1,Eif4a2,Fau,Slbp,Uba52,Eif2s3x,Eif3i,Rwdd1,Eif2s2,Denr,Mcts1,Zc3h15,Eif3m,Etf1	15/122
5_Member	Reactome Gene Sets	R-MMU-72689	Formation of a pool of free 40S subunits	-4.18756	-2.64454	13669,14109,16341,22186,53356,54709,56347,66085,66235,68135,73830,98221	Eif3a,Fau,Eif3e,Uba52,Eif3g,Eif3i,Eif3c,Eif3f,Eif1ax,Eif3h,Eif3k,Eif3m	12/101
5_Member	GO Biological Processes	GO:0001731	formation of translation preinitiation complex	-4.00151	-2.49286	26905,67204,68184,68995	Eif2s3x,Eif2s2,Denr,Mcts1	4/9
6_Summary	GO Biological Processes	GO:0051052	regulation of DNA metabolic process	-19.2562	-16.3177	11461,11545,11991,12055,12301,12387,12461,12462,12464,12465,12466,12468,12469,12540,13006,13211,13649,15289,15381,15384,15519,16001,16476,18148,18481,18538,19252,20024,20586,20588,21454,21761,21849,22059,22791,26413,30877,51810,51869,53817,56351,56397,56403,56505,57376,59001,66125,66923,67956,69237,77045,83797,93762,93765,98415,99982,107823,110052,216825,223527,245474,381760,15078,15081,19822,269…	Actb,Parp1,Hnrnpd,Bcl7c,Cacybp,Ctnnb1,Cct2,Cct3,Cct4,Cct5,Cct6a,Cct7,Cct8,Cdc42,Smc3,Dhx9,Egfr,Hmgb1,Hnrnpc,Hnrnpab,Hsp90aa1,Igf1r,Jun,Npm1,Pak3,Pcna,Dusp1,Sub1,Smarca4,Smarcc1,Tcp1,Morf4l1,Trim28,Trp53,Dnajc2,Mapk1,Gnl3,Hnrnpu,Rif1,Ddx39b,Ptges3,Morf4l2,Syncrip,Ruvbl1,Smarce1,Pole3,Sf3b5,Pbrm1,Kmt5a,Gtpbp4,Bcl7a,Smarcd1,Smarca5,Ube2n,Nucks1,Kdm1a,Nsd2,Dek,Usp22,Eny2,Dkc1,Ssbp1,H3f3a,H3f3b,Rnf4,M…	88/-
6_Member	GO Biological Processes	GO:0051052	regulation of DNA metabolic process	-19.2562	-16.3177	11461,11545,11991,12055,12301,12387,12461,12462,12464,12465,12466,12468,12469,12540,13006,13211,13649,15289,15381,15384,15519,16001,16476,18148,18481,18538,19252,20024,20586,20588,21454,21761,21849,22059,22791,26413,30877,51810,51869,53817,56351,56397,56403,56505,57376,59001,66125,66923,67956,69237,77045,83797,93762,93765,98415,99982,107823,110052,216825,223527,245474,381760	Actb,Parp1,Hnrnpd,Bcl7c,Cacybp,Ctnnb1,Cct2,Cct3,Cct4,Cct5,Cct6a,Cct7,Cct8,Cdc42,Smc3,Dhx9,Egfr,Hmgb1,Hnrnpc,Hnrnpab,Hsp90aa1,Igf1r,Jun,Npm1,Pak3,Pcna,Dusp1,Sub1,Smarca4,Smarcc1,Tcp1,Morf4l1,Trim28,Trp53,Dnajc2,Mapk1,Gnl3,Hnrnpu,Rif1,Ddx39b,Ptges3,Morf4l2,Syncrip,Ruvbl1,Smarce1,Pole3,Sf3b5,Pbrm1,Kmt5a,Gtpbp4,Bcl7a,Smarcd1,Smarca5,Ube2n,Nucks1,Kdm1a,Nsd2,Dek,Usp22,Eny2,Dkc1,Ssbp1	62/521
6_Member	GO Biological Processes	GO:0051054	positive regulation of DNA metabolic process	-17.5237	-14.678	11461,11545,11991,12055,12301,12387,12461,12462,12464,12465,12466,12468,12469,12540,13211,13649,15289,15384,15519,16001,16476,18148,18481,18538,20586,20588,21454,21761,21849,26413,30877,51869,53817,56351,56397,56403,56505,57376,66923,77045,83797,93762,93765,107823,245474,381760	Actb,Parp1,Hnrnpd,Bcl7c,Cacybp,Ctnnb1,Cct2,Cct3,Cct4,Cct5,Cct6a,Cct7,Cct8,Cdc42,Dhx9,Egfr,Hmgb1,Hnrnpab,Hsp90aa1,Igf1r,Jun,Npm1,Pak3,Pcna,Smarca4,Smarcc1,Tcp1,Morf4l1,Trim28,Mapk1,Gnl3,Rif1,Ddx39b,Ptges3,Morf4l2,Syncrip,Ruvbl1,Smarce1,Pbrm1,Bcl7a,Smarcd1,Smarca5,Ube2n,Nsd2,Dkc1,Ssbp1	46/321
6_Member	GO Biological Processes	GO:0033044	regulation of chromosome organization	-14.0548	-11.3504	11461,11545,11991,12055,12387,12461,12462,12464,12465,12466,12468,12469,15078,15081,15381,19822,20024,20586,20588,21454,21849,22059,26413,26914,30877,51810,52696,56505,57376,66923,70099,71514,77045,83797,93762,245474	Actb,Parp1,Hnrnpd,Bcl7c,Ctnnb1,Cct2,Cct3,Cct4,Cct5,Cct6a,Cct7,Cct8,H3f3a,H3f3b,Hnrnpc,Rnf4,Sub1,Smarca4,Smarcc1,Tcp1,Trim28,Trp53,Mapk1,Macroh2a1,Gnl3,Hnrnpu,Zwint,Ruvbl1,Smarce1,Pbrm1,Smc4,Sfpq,Bcl7a,Smarcd1,Smarca5,Dkc1	36/247
6_Member	GO Biological Processes	GO:0080135	regulation of cellular response to stress	-11.298	-8.84349	11461,11545,12055,13211,13649,13838,15289,15387,15502,15939,16001,17319,17762,17846,18148,18538,19280,19878,20586,20588,20677,21761,21849,22059,22070,26413,26921,51869,56397,56449,56505,57320,57376,66125,66923,67760,67956,68585,77045,80913,83797,93765,99982,107823,110052,216825,223527,229317,268373	Actb,Parp1,Bcl7c,Dhx9,Egfr,Epha4,Hmgb1,Hnrnpk,Dnaja1,Ier5,Igf1r,Mif,Mapt,Commd1,Npm1,Pcna,Ptprs,Rock2,Smarca4,Smarcc1,Sox4,Morf4l1,Trim28,Trp53,Tpt1,Mapk1,Map4k4,Rif1,Morf4l2,Ybx3,Ruvbl1,Park7,Smarce1,Sf3b5,Pbrm1,Slc38a2,Kmt5a,Rtn4,Bcl7a,Pum2,Smarcd1,Ube2n,Kdm1a,Nsd2,Dek,Usp22,Eny2,Eif2a,Ppia	49/523
6_Member	GO Biological Processes	GO:0006282	regulation of DNA repair	-8.65322	-6.45322	11461,11545,12055,13211,13649,15289,18538,20586,20588,21761,21849,51869,56397,56505,57376,66125,66923,67956,77045,83797,93765,99982,107823,110052,216825,223527	Actb,Parp1,Bcl7c,Dhx9,Egfr,Hmgb1,Pcna,Smarca4,Smarcc1,Morf4l1,Trim28,Rif1,Morf4l2,Ruvbl1,Smarce1,Sf3b5,Pbrm1,Kmt5a,Bcl7a,Smarcd1,Ube2n,Kdm1a,Nsd2,Dek,Usp22,Eny2	26/212
6_Member	GO Biological Processes	GO:0045739	positive regulation of DNA repair	-7.67524	-5.60048	11461,11545,12055,13211,13649,15289,18538,20586,20588,21761,21849,51869,56397,56505,57376,66923,77045,83797,93765	Actb,Parp1,Bcl7c,Dhx9,Egfr,Hmgb1,Pcna,Smarca4,Smarcc1,Morf4l1,Trim28,Rif1,Morf4l2,Ruvbl1,Smarce1,Pbrm1,Bcl7a,Smarcd1,Ube2n	19/131
6_Member	GO Biological Processes	GO:2000779	regulation of double-strand break repair	-6.98846	-4.99022	11461,11545,12055,20586,20588,21761,51869,56397,56505,57376,66923,67956,77045,83797,93765,99982,107823,110052	Actb,Parp1,Bcl7c,Smarca4,Smarcc1,Morf4l1,Rif1,Morf4l2,Ruvbl1,Smarce1,Pbrm1,Kmt5a,Bcl7a,Smarcd1,Ube2n,Kdm1a,Nsd2,Dek	18/130
6_Member	GO Biological Processes	GO:2000781	positive regulation of double-strand break repair	-6.51223	-4.57992	11461,11545,12055,20586,20588,21761,51869,56397,56505,57376,66923,77045,83797,93765	Actb,Parp1,Bcl7c,Smarca4,Smarcc1,Morf4l1,Rif1,Morf4l2,Ruvbl1,Smarce1,Pbrm1,Bcl7a,Smarcd1,Ube2n	14/85
6_Member	GO Biological Processes	GO:0010569	regulation of double-strand break repair via homologous recombination	-2.78314	-1.51896	11461,11545,21761,51869,56397,56505,67956,99982	Actb,Parp1,Morf4l1,Rif1,Morf4l2,Ruvbl1,Kmt5a,Kdm1a	8/72
6_Member	GO Biological Processes	GO:1905168	positive regulation of double-strand break repair via homologous recombination	-2.27709	-1.11973	11461,11545,21761,56397,56505	Actb,Parp1,Morf4l1,Morf4l2,Ruvbl1	5/37
6_Member	GO Biological Processes	GO:0045911	positive regulation of DNA recombination	-2.17556	-1.03119	11461,11545,21761,51869,56397,56505,107823	Actb,Parp1,Morf4l1,Rif1,Morf4l2,Ruvbl1,Nsd2	7/72
7_Summary	Reactome Gene Sets	R-MMU-212436	Generic Transcription Pathway	-18.9568	-16.0385	12177,12227,12387,12443,12444,12567,12571,12576,12995,13865,14056,14660,15078,15081,15182,15469,17192,17684,17749,18128,18148,18538,19170,19177,19646,19664,20463,20586,20588,20602,20833,21402,21406,21423,21672,21677,21849,22059,22166,22186,22187,22196,22218,22627,22628,22629,22630,22631,26413,26441,26442,26444,50493,54401,56438,57376,66105,66354,66420,66467,67673,67923,67956,69257,69833,74570,776…	Bnip3l,Btg2,Ctnnb1,Ccnd1,Ccnd2,Cdk4,Cdk6,Cdkn1b,Csnk2a1,Nr2f1,Ezh2,Gls,H3f3a,H3f3b,Hdac2,Prmt1,Mbd3,Cited2,Polr2k,Notch1,Npm1,Pcna,Psmb1,Psmb7,Rbbp4,Rbpj,Cox7a2l,Smarca4,Smarcc1,Ncor2,Ssrp1,Skp1,Tcf12,Tcf3,Prdx2,Tead2,Trim28,Trp53,Txn1,Uba52,Ubb,Ube2i,Sumo1,Ywhae,Ywhag,Ywhah,Ywhaq,Ywhaz,Mapk1,Psma4,Psma5,Psma7,Txnrd1,Ywhab,Rbx1,Smarce1,Ube2d3,Snw1,Polr2e,Gtf2h5,Elob,Eloc,Kmt5a,Elf2,Polr2f,Zkscan1…	78/-
7_Member	Reactome Gene Sets	R-MMU-212436	Generic Transcription Pathway	-18.9568	-16.0385	12177,12227,12387,12443,12444,12567,12571,12576,12995,13865,14056,14660,15078,15081,15182,15469,17192,17684,17749,18128,18148,18538,19170,19177,19646,19664,20463,20586,20588,20602,20833,21402,21406,21423,21672,21677,21849,22059,22166,22186,22187,22196,22218,22627,22628,22629,22630,22631,26413,26441,26442,26444,50493,54401,56438,57376,66105,66354,66420,66467,67673,67923,67956,69257,69833,74570,776…	Bnip3l,Btg2,Ctnnb1,Ccnd1,Ccnd2,Cdk4,Cdk6,Cdkn1b,Csnk2a1,Nr2f1,Ezh2,Gls,H3f3a,H3f3b,Hdac2,Prmt1,Mbd3,Cited2,Polr2k,Notch1,Npm1,Pcna,Psmb1,Psmb7,Rbbp4,Rbpj,Cox7a2l,Smarca4,Smarcc1,Ncor2,Ssrp1,Skp1,Tcf12,Tcf3,Prdx2,Tead2,Trim28,Trp53,Txn1,Uba52,Ubb,Ube2i,Sumo1,Ywhae,Ywhag,Ywhah,Ywhaq,Ywhaz,Mapk1,Psma4,Psma5,Psma7,Txnrd1,Ywhab,Rbx1,Smarce1,Ube2d3,Snw1,Polr2e,Gtf2h5,Elob,Eloc,Kmt5a,Elf2,Polr2f,Zkscan1…	78/797
7_Member	Reactome Gene Sets	R-MMU-3700989	Transcriptional Regulation by TP53	-13.3835	-10.7249	12177,12227,12576,12995,14660,15182,17192,17749,18148,18538,19646,20463,20833,21672,22059,22166,22186,22187,22627,22628,22629,22630,22631,50493,54401,66420,66467,67673,67923,67956,69833,104625,114741,216848,229542,231464,234366,245688	Bnip3l,Btg2,Cdkn1b,Csnk2a1,Gls,Hdac2,Mbd3,Polr2k,Npm1,Pcna,Rbbp4,Cox7a2l,Ssrp1,Prdx2,Trp53,Txn1,Uba52,Ubb,Ywhae,Ywhag,Ywhah,Ywhaq,Ywhaz,Txnrd1,Ywhab,Polr2e,Gtf2h5,Elob,Eloc,Kmt5a,Polr2f,Cnot6,Supt16,Chd3,Gatad2b,Cnot6l,Gatad2a,Rbbp7	38/288
8_Summary	Reactome Gene Sets	R-MMU-1640170	Cell Cycle	-18.8122	-15.9133	12443,12444,12567,12571,12576,12995,13006,13589,15078,15081,15516,15519,16211,16906,17220,18148,18221,18538,19047,19170,19177,19384,19646,21402,22059,22142,22143,22154,22186,22187,22196,22218,22627,22628,22629,22630,22631,23825,24061,26413,26441,26442,26444,27373,52530,52696,53598,54401,56086,56438,56505,59001,59046,66181,66440,68097,68147,70099,77605,93762,93765,107823,108911,233532,245474,24568…	Ccnd1,Ccnd2,Cdk4,Cdk6,Cdkn1b,Csnk2a1,Smc3,Mapre1,H3f3a,H3f3b,Hsp90ab1,Hsp90aa1,Kpnb1,Lmnb1,Mcm7,Npm1,Nudc,Pcna,Ppp1cc,Psmb1,Psmb7,Ran,Rbbp4,Skp1,Trp53,Tuba1a,Tuba1b,Tubb5,Uba52,Ubb,Ube2i,Sumo1,Ywhae,Ywhag,Ywhah,Ywhaq,Ywhaz,Banf1,Smc1a,Mapk1,Psma4,Psma5,Psma7,Csnk1e,Nhp2,Zwint,Dctn3,Ywhab,Set,Rbx1,Ruvbl1,Pole3,Arpp19,Nop10,Cdc26,Dynll2,Gar1,Smc4,H2az2,Smarca5,Ube2n,Nsd2,Rcc2,Rsf1,Dkc1,Rbbp7,Actb,A…	70/-
8_Member	Reactome Gene Sets	R-MMU-1640170	Cell Cycle	-18.8122	-15.9133	12443,12444,12567,12571,12576,12995,13006,13589,15078,15081,15516,15519,16211,16906,17220,18148,18221,18538,19047,19170,19177,19384,19646,21402,22059,22142,22143,22154,22186,22187,22196,22218,22627,22628,22629,22630,22631,23825,24061,26413,26441,26442,26444,27373,52530,52696,53598,54401,56086,56438,56505,59001,59046,66181,66440,68097,68147,70099,77605,93762,93765,107823,108911,233532,245474,245688	Ccnd1,Ccnd2,Cdk4,Cdk6,Cdkn1b,Csnk2a1,Smc3,Mapre1,H3f3a,H3f3b,Hsp90ab1,Hsp90aa1,Kpnb1,Lmnb1,Mcm7,Npm1,Nudc,Pcna,Ppp1cc,Psmb1,Psmb7,Ran,Rbbp4,Skp1,Trp53,Tuba1a,Tuba1b,Tubb5,Uba52,Ubb,Ube2i,Sumo1,Ywhae,Ywhag,Ywhah,Ywhaq,Ywhaz,Banf1,Smc1a,Mapk1,Psma4,Psma5,Psma7,Csnk1e,Nhp2,Zwint,Dctn3,Ywhab,Set,Rbx1,Ruvbl1,Pole3,Arpp19,Nop10,Cdc26,Dynll2,Gar1,Smc4,H2az2,Smarca5,Ube2n,Nsd2,Rcc2,Rsf1,Dkc1,Rbbp7	66/596
8_Member	Reactome Gene Sets	R-MMU-69278	Cell Cycle, Mitotic	-12.7953	-10.1579	12443,12444,12567,12571,12576,12995,13006,13589,15078,15081,15516,15519,16211,16906,17220,18221,18538,19047,19170,19177,19384,19646,21402,22059,22142,22143,22154,22186,22187,22196,22218,22627,22628,23825,24061,26413,26441,26442,26444,27373,52696,53598,56086,56438,59001,59046,66440,68097,70099,77605,108911	Ccnd1,Ccnd2,Cdk4,Cdk6,Cdkn1b,Csnk2a1,Smc3,Mapre1,H3f3a,H3f3b,Hsp90ab1,Hsp90aa1,Kpnb1,Lmnb1,Mcm7,Nudc,Pcna,Ppp1cc,Psmb1,Psmb7,Ran,Rbbp4,Skp1,Trp53,Tuba1a,Tuba1b,Tubb5,Uba52,Ubb,Ube2i,Sumo1,Ywhae,Ywhag,Banf1,Smc1a,Mapk1,Psma4,Psma5,Psma7,Csnk1e,Zwint,Dctn3,Set,Rbx1,Pole3,Arpp19,Cdc26,Dynll2,Smc4,H2az2,Rcc2	51/511
8_Member	Reactome Gene Sets	R-MMU-68886	M Phase	-9.23531	-6.98223	12995,13006,13589,15078,15081,15519,16211,16906,18221,19047,19170,19177,19384,22142,22143,22154,22186,22187,22196,22218,22627,22628,23825,24061,26413,26441,26442,26444,27373,52696,53598,56086,59046,66440,68097,70099,77605,108911	Csnk2a1,Smc3,Mapre1,H3f3a,H3f3b,Hsp90aa1,Kpnb1,Lmnb1,Nudc,Ppp1cc,Psmb1,Psmb7,Ran,Tuba1a,Tuba1b,Tubb5,Uba52,Ubb,Ube2i,Sumo1,Ywhae,Ywhag,Banf1,Smc1a,Mapk1,Psma4,Psma5,Psma7,Csnk1e,Zwint,Dctn3,Set,Arpp19,Cdc26,Dynll2,Smc4,H2az2,Rcc2	38/394
8_Member	Reactome Gene Sets	R-MMU-68882	Mitotic Anaphase	-7.12287	-5.11015	13006,13589,16211,16906,18221,19047,19170,19177,19384,22142,22143,22186,22187,22196,22218,23825,24061,26441,26442,26444,52696,66440,68097,108911	Smc3,Mapre1,Kpnb1,Lmnb1,Nudc,Ppp1cc,Psmb1,Psmb7,Ran,Tuba1a,Tuba1b,Uba52,Ubb,Ube2i,Sumo1,Banf1,Smc1a,Psma4,Psma5,Psma7,Zwint,Cdc26,Dynll2,Rcc2	24/218
8_Member	Reactome Gene Sets	R-MMU-2555396	Mitotic Metaphase and Anaphase	-7.085	-5.07716	13006,13589,16211,16906,18221,19047,19170,19177,19384,22142,22143,22186,22187,22196,22218,23825,24061,26441,26442,26444,52696,66440,68097,108911	Smc3,Mapre1,Kpnb1,Lmnb1,Nudc,Ppp1cc,Psmb1,Psmb7,Ran,Tuba1a,Tuba1b,Uba52,Ubb,Ube2i,Sumo1,Banf1,Smc1a,Psma4,Psma5,Psma7,Zwint,Cdc26,Dynll2,Rcc2	24/219
8_Member	Reactome Gene Sets	R-MMU-2467813	Separation of Sister Chromatids	-4.84602	-3.16511	13006,13589,18221,19047,19170,19177,22142,22143,22186,22187,24061,26441,26442,26444,52696,66440,68097,108911	Smc3,Mapre1,Nudc,Ppp1cc,Psmb1,Psmb7,Tuba1a,Tuba1b,Uba52,Ubb,Smc1a,Psma4,Psma5,Psma7,Zwint,Cdc26,Dynll2,Rcc2	18/182
8_Member	Reactome Gene Sets	R-MMU-68877	Mitotic Prometaphase	-4.71727	-3.06189	12995,13006,13589,15519,18221,19047,22142,22143,22154,22627,22628,24061,27373,52696,53598,68097,70099,108911	Csnk2a1,Smc3,Mapre1,Hsp90aa1,Nudc,Ppp1cc,Tuba1a,Tuba1b,Tubb5,Ywhae,Ywhag,Smc1a,Csnk1e,Zwint,Dctn3,Dynll2,Smc4,Rcc2	18/186
8_Member	Reactome Gene Sets	R-MMU-5663220	RHO GTPases Activate Formins	-3.12535	-1.78842	11461,11465,11852,12540,13589,18221,19047,22142,22143,52696,68097,108911	Actb,Actg1,Rhob,Cdc42,Mapre1,Nudc,Ppp1cc,Tuba1a,Tuba1b,Zwint,Dynll2,Rcc2	12/131
8_Member	Reactome Gene Sets	R-MMU-2500257	Resolution of Sister Chromatid Cohesion	-2.44747	-1.2557	13006,13589,18221,19047,22142,22143,24061,52696,68097,108911	Smc3,Mapre1,Nudc,Ppp1cc,Tuba1a,Tuba1b,Smc1a,Zwint,Dynll2,Rcc2	10/118
9_Summary	GO Biological Processes	GO:1903311	regulation of mRNA metabolic process	-18.138	-15.2575	11792,11991,12192,12227,12261,13046,13211,14007,14105,15381,15384,15387,15481,15572,17149,17975,18148,18458,19205,19652,19656,19826,19878,20218,20383,20462,22185,22608,51810,52502,53872,56403,60365,66354,66899,67996,74326,77134,80912,80913,104625,108014,213541,229663,230753,231464,245474,12177,13690,15289,17210,17762,18245,22059,50754,56490,225131	Apex1,Hnrnpd,Zfp36l1,Btg2,C1qbp,Celf1,Dhx9,Celf2,Srsf10,Hnrnpc,Hnrnpab,Hnrnpk,Hspa8,Elavl4,Magoh,Ncl,Npm1,Pabpc1,Ptbp1,Rbm3,Rbmxl1,Rnps1,Rock2,Khdrbs1,Srsf3,Tra2b,U2af2,Ybx1,Hnrnpu,Carhsp1,Caprin1,Syncrip,Rbm8a,Snw1,Fip1l1,Srsf6,Hnrnpr,Hnrnpa0,Pum1,Pum2,Cnot6,Srsf9,Ythdf2,Csde1,Thrap3,Cnot6l,Dkc1,Bnip3l,Eif4g2,Hmgb1,Mcl1,Mapt,Oaz1,Trp53,Fbxw7,Zbtb20,Wac	57/-
9_Member	GO Biological Processes	GO:1903311	regulation of mRNA metabolic process	-18.138	-15.2575	11792,11991,12192,12227,12261,13046,13211,14007,14105,15381,15384,15387,15481,15572,17149,17975,18148,18458,19205,19652,19656,19826,19878,20218,20383,20462,22185,22608,51810,52502,53872,56403,60365,66354,66899,67996,74326,77134,80912,80913,104625,108014,213541,229663,230753,231464	Apex1,Hnrnpd,Zfp36l1,Btg2,C1qbp,Celf1,Dhx9,Celf2,Srsf10,Hnrnpc,Hnrnpab,Hnrnpk,Hspa8,Elavl4,Magoh,Ncl,Npm1,Pabpc1,Ptbp1,Rbm3,Rbmxl1,Rnps1,Rock2,Khdrbs1,Srsf3,Tra2b,U2af2,Ybx1,Hnrnpu,Carhsp1,Caprin1,Syncrip,Rbm8a,Snw1,Fip1l1,Srsf6,Hnrnpr,Hnrnpa0,Pum1,Pum2,Cnot6,Srsf9,Ythdf2,Csde1,Thrap3,Cnot6l	46/310
9_Member	GO Biological Processes	GO:0061013	regulation of mRNA catabolic process	-12.0104	-9.45732	11792,11991,12192,12227,13046,13211,15381,15384,15572,17149,18148,18458,19205,19878,22608,51810,52502,53872,56403,60365,74326,77134,80912,80913,104625,213541,229663,230753,231464	Apex1,Hnrnpd,Zfp36l1,Btg2,Celf1,Dhx9,Hnrnpc,Hnrnpab,Elavl4,Magoh,Npm1,Pabpc1,Ptbp1,Rock2,Ybx1,Hnrnpu,Carhsp1,Caprin1,Syncrip,Rbm8a,Hnrnpr,Hnrnpa0,Pum1,Pum2,Cnot6,Ythdf2,Csde1,Thrap3,Cnot6l	29/189
9_Member	GO Biological Processes	GO:0043488	regulation of mRNA stability	-9.55398	-7.24268	11792,11991,12192,13046,13211,15381,15572,18148,18458,19205,19878,22608,51810,52502,56403,74326,77134,80912,80913,104625,213541,229663,230753,231464	Apex1,Hnrnpd,Zfp36l1,Celf1,Dhx9,Hnrnpc,Elavl4,Npm1,Pabpc1,Ptbp1,Rock2,Ybx1,Hnrnpu,Carhsp1,Syncrip,Hnrnpr,Hnrnpa0,Pum1,Pum2,Cnot6,Ythdf2,Csde1,Thrap3,Cnot6l	24/165
9_Member	GO Biological Processes	GO:0043487	regulation of RNA stability	-9.43654	-7.14897	11792,11991,12192,13046,13211,15381,15572,18148,18458,19205,19878,22608,51810,52502,56403,74326,77134,80912,80913,104625,213541,229663,230753,231464,245474	Apex1,Hnrnpd,Zfp36l1,Celf1,Dhx9,Hnrnpc,Elavl4,Npm1,Pabpc1,Ptbp1,Rock2,Ybx1,Hnrnpu,Carhsp1,Syncrip,Hnrnpr,Hnrnpa0,Pum1,Pum2,Cnot6,Ythdf2,Csde1,Thrap3,Cnot6l,Dkc1	25/181
9_Member	GO Biological Processes	GO:1903313	positive regulation of mRNA metabolic process	-6.4936	-4.56332	11991,12192,12227,13046,15481,17975,18458,19652,19656,19878,20462,66354,74326,80912,104625,213541,230753,231464	Hnrnpd,Zfp36l1,Btg2,Celf1,Hspa8,Ncl,Pabpc1,Rbm3,Rbmxl1,Rock2,Tra2b,Snw1,Hnrnpr,Pum1,Cnot6,Ythdf2,Thrap3,Cnot6l	18/140
9_Member	GO Biological Processes	GO:0031329	regulation of cellular catabolic process	-4.62564	-2.99639	11792,11991,12177,12192,12227,13046,13211,13690,15289,15381,15384,15572,17149,17210,17762,18148,18245,18458,19205,19878,22059,22608,50754,51810,52502,53872,56403,56490,60365,74326,77134,80912,80913,104625,213541,225131,229663,230753,231464,245474	Apex1,Hnrnpd,Bnip3l,Zfp36l1,Btg2,Celf1,Dhx9,Eif4g2,Hmgb1,Hnrnpc,Hnrnpab,Elavl4,Magoh,Mcl1,Mapt,Npm1,Oaz1,Pabpc1,Ptbp1,Rock2,Trp53,Ybx1,Fbxw7,Hnrnpu,Carhsp1,Caprin1,Syncrip,Zbtb20,Rbm8a,Hnrnpr,Hnrnpa0,Pum1,Pum2,Cnot6,Ythdf2,Wac,Csde1,Thrap3,Cnot6l,Dkc1	40/644
9_Member	GO Biological Processes	GO:0061014	positive regulation of mRNA catabolic process	-3.78528	-2.32323	11991,12192,12227,13046,18458,19878,74326,80912,104625,213541,231464	Hnrnpd,Zfp36l1,Btg2,Celf1,Pabpc1,Rock2,Hnrnpr,Pum1,Cnot6,Ythdf2,Cnot6l	11/95
9_Member	GO Biological Processes	GO:0061157	mRNA destabilization	-3.18579	-1.8405	11991,12192,13046,19878,74326,80912,104625,213541,231464	Hnrnpd,Zfp36l1,Celf1,Rock2,Hnrnpr,Pum1,Cnot6,Ythdf2,Cnot6l	9/78
9_Member	GO Biological Processes	GO:0050779	RNA destabilization	-2.98895	-1.67846	11991,12192,13046,19878,74326,80912,104625,213541,231464	Hnrnpd,Zfp36l1,Celf1,Rock2,Hnrnpr,Pum1,Cnot6,Ythdf2,Cnot6l	9/83
10_Summary	WikiPathways	WP1763	Mechanisms associated with pluripotency	-16.0986	-13.3003	11545,12387,12443,12912,12934,13016,13211,13445,13865,14056,14281,15078,15182,16211,16412,17192,17975,18109,18128,19280,19646,19664,19878,20586,20588,20689,20833,21849,22059,22083,22196,22218,26413,51810,51869,66923,93762,99982,216850,229542,234366,245688	Parp1,Ctnnb1,Ccnd1,Creb1,Dpysl2,Ctbp1,Dhx9,Cdk2ap1,Nr2f1,Ezh2,Fos,H3f3a,Hdac2,Kpnb1,Itgb1,Mbd3,Ncl,Mycn,Notch1,Ptprs,Rbbp4,Rbpj,Rock2,Smarca4,Smarcc1,Sall3,Ssrp1,Trim28,Trp53,Ctr9,Ube2i,Sumo1,Mapk1,Hnrnpu,Rif1,Pbrm1,Smarca5,Kdm1a,Kdm6b,Gatad2b,Gatad2a,Rbbp7	42/-
[truncated: 145 more rows]
