# Supplementary material for: Astrocyte heterogeneity reveals region-specific astrogenesis in the white matter
Source: Nat Neurosci. 2025 Feb 24;28(3):457–69. doi: 10.1038/s41593-025-01878-6 (PMC11893471; doi:10.1038/s41593-025-01878-6)
Supplement: Supplementary file 10 — Statistical source data. [file 41593_2025_1878_MOESM10_ESM.xlsx]

## Sheet: Fig. 3d
	scope probe	Gria2								Slc7a10								Vimentin						Lima1
	mouse number	783		785		789		814		781		785		787		789		787		789		814		779		783		789
		Slc1a3	Gria2+; Slc1a3+	Slc1a3	Gria2+; Slc1a3+	Slc1a3	Gria2+; Slc1a3+	Slc1a3	Gria2+; Slc1a3+	Slc1a3	Slc7a10+; Slc1a3+	Slc1a3	Slc7a10+; Slc1a3+	Slc1a3	Slc7a10+; Slc1a3+	Slc1a3	Slc7a10+; Slc1a3+	Slc1a3	Vim+;Slc1a3+	Slc1a3	Vim+;Slc1a3+	Slc1a3	Vim+;Slc1a3+	Slc1a3	Lima1+;Slc1a3+	Slc1a3	Lima1+;Slc1a3+	Slc1a3	Lima1+;Slc1a3+
Layer 1	number of cells being marker positive	90	87	144	92	132	66	72	56	55	48	46	42	54	36	72	49	74	33	section w/o layer1		83	51	56	17	37	4	41	13
	double positive cells of all Slc1a3 in %		96.66666667		63.88888889		50.00		77.77777778		87.27272727		91.30434783		66.66666667		68.05555556		44.59459459				61.44578313		30.35714286		10.81081081		31.70731707
GM	number of cells being marker positive	150	149	239	238	700	646	413	408	758	631	261	224	141	121	199	167	186	31	434	133	154	7	310	49	170	17	132	36
	double positive cells of all Slc1a3 in %		99.33333333		99.58158996		92.28571429		98.78934625		83.24538259		85.82375479		85.81560284		83.91959799		16.66666667		30.64516129		4.545454545		15.80645161		10		27.27272727
WM	number of cells being marker positive	98	31	52	26	88	25	144	58	160	19	48	6	75	11	33	7	51	38	59	51	57	50	42	17	14	10	78	31
	double positive cells of all Slc1a3 in %		31.63265306		50.00		28.40909091		40.27777778		11.875		12.5		14.66666667		21.21212121		74.50980392		86.44067797		87.71929825		40.47619048		71.42857143		39.74358974
