# Supplementary material for: Astrocyte heterogeneity reveals region-specific astrogenesis in the white matter
Source: Nat Neurosci. 2025 Feb 24;28(3):457–69. doi: 10.1038/s41593-025-01878-6 (PMC11893471; doi:10.1038/s41593-025-01878-6)
Supplement: Supplementary file 11 — Statistical source data. [file 41593_2025_1878_MOESM11_ESM.xlsx]

## Sheet: Fig. 7a
Aldh1l1-eGFP mice
Hmgb2
mouse number	689	691	697
Hmgb2+/GFP+ cells
WM	0.0969697	0.0992366	0.111111
GM	0.00356506	0.00397614	0.029661
mouse number	689	691	697
Hmgb2+/EdU+/GFP+ cells
WM	0.6875	0.846154	0.9375
GM	0	0	0.285714
mouse number	689	691	697
Hmgb2+/GFP+ cells
bin1	0.888889	0.866667	0.695652
bin2	0	0	0.0434783
bin3	0	0	0.0434783
bin4	0	0	0
bin5	0.111111	0.133333	0.217391

## Sheet: Fig. 7b
Aldh1l1-eGFP mice
S100a6
mouse number	689	691	697
S100a6+/GFP+ cells
WM	0.6797	0.5473	0.5
GM	0.1636	0.1429	0.1092
mouse number	689	691	697
S100a6+/EdU+/GFP+ cells
WM	0.0204082	0.030303	-
GM	0	0	-
mouse number	689	691	697
S100a6+/GFP+ cells
bin1	0.61194	0.62963	0.672727
bin2	0.0149254	0	0
bin3	0.0149254	0.0185185	0.0181818
bin4	0.104478	0.166667	0
bin5	0.253731	0.185185	0.309091

## Sheet: Fig. 7c
age		1 month																2 month																								3 month
mouse number		14330			14326			14328		14576		14578			14580			14230			26447			14474			14472			15982			15978			15980			15976			2137			2202			2113
slide number		s3	s5	s4	s3	s5	s4	s1	s2	s4	s3	s6	s5	s4	s6	s5	s4	s3	s4	s5	s6	s5	s4	s6	s5	s4	s6	s5	s4	s5	s4	s3	s6	s5	s4	s6	s4	s5	s7	s6	s5	s6	s6-1	s4	s4	s5	s6	s6	s5
WM	EdU+Sox9+/µm3	0.000011127431343749	0.000003633932205361	0.000011632699185046	0.000006289664194829	0.000000687058564872	0.000007189113956083	0.000004172786753906	0.000002014463850446	0.000000000000000000	0.000003134049568128	0.000000821495581997	0.000003337159943402	0.000006259389083625	0.000001809764766776	0.000006483654706485	0.000004519063216272	0.000009345445030092	0.000009538935550182	0.000007098066892182	0.000004547232099821	0.000003388222538456	0	0.000001310478586780	0.000026038954275596	0.000005013436008503	0.000005994513820951	0.000008451942256331	0.000005938552608450	0.000010317617538299	0.000008127136275821	0.000006160908857275	0.000006840257193670	0.000012631047113806	0.000017473440370637	0.000005716332705807	0.000006346627402198	0.000009392317084625	0.000016054392281048	0.000009110704166325	0.000022086756780634	0.000003596954099269	0.000000981385087657	0.000010834588339816	0.000007661124390393	0.000004957956528637	0	0	0.000002297392918516
GM	EdU+Sox9+/µm3	0.000000856639055477	0.000001808243056799	0.000001640132601441	0.000000764718225805	0.000001266139319640	0.000001741593171435	0.000000698630404954	0.000000530283988287	0.000001000508258195	0.000000626320361612	0.000000517526822121	0.000000274914542814	0.000001309140418401	0.000001005893024283	0.000000421371987190	0.000000446855478001	0.000000920727469404	0.000001103978359501	0.000002273221956824	0.000001089533505334	0.000001869137378722	0.000001038721150262	0.000000598459087541	0	0.000000332557144957	0.000000592505165164	0.000000745056105705	0.000000705136070107	0.000000318171202834	0.000000424870924213	0.000000832164973710	0.000000272465161242	0.000001372093448711	0.000001367863684177	0.000000270885546522	0.000000455912362702	0.000000305900764568	0.000000125778379502	0.000000923596410535	0.000001582423703441	0.000000406671362365	0.000000135565280105	0.000000303471163867	0.000000349074498781	0.000000738081024764	0.000001058888308461	0.000000311018966559	0.000000619585596370
	mean
WM	EdU+Sox9+/µm3		0.000008798020911385			0.000004721945571928		0.000003093625302176		0.000001567024784064			0.000003472681536341			0.000004270827563177			0.000008660815824152			0.000002645151546092			0.000010787622956960			0.000006795002895244			0.000008201887557132			0.000012314914892704			0.000007151759064210			0.000015750617742669			0.000005137642508914			0.000004206360306344			0.000002077332218901
	mean
GM	EdU+Sox9+/µm3		0.000001435004904572			0.000001257483572293		0.000000614457196621		0.000000813414309904			0.000000700527261112			0.000000624706829825			0.000001432642595243			0.000001332464011439			0.000000310338744166			0.000000680899113659			0.000000525069033586			0.000001004140764710			0.000000344232891264			0.000000877266164493			0.000000281902602112			0.000000715347944002			0.000000452756935117
[truncated: 37 more columns]
