# Supplementary material for: Astrocyte heterogeneity reveals region-specific astrogenesis in the white matter
Source: Nat Neurosci. 2025 Feb 24;28(3):457–69. doi: 10.1038/s41593-025-01878-6 (PMC11893471; doi:10.1038/s41593-025-01878-6)
Supplement: Supplementary file 12 — Statistical source data. [file 41593_2025_1878_MOESM12_ESM.xlsx]

## Sheet: Fig. 8d
	age	2 month												4 month
	mouse number		15976			15978			15980			15982			250157			25677			25733			13910
	slide number	s5	s4	s6	s4	s6	s5	s6	s5	s4	s3	s6	s7	s4	s5	s3	s4	s2	s3	s5	s4	s6	s4	s5	s6
WM	S100a6+Sox9+/Sox9+ in %	35.135135135135100000	30.379746835443000000	24.793388429752100000	37.795275590551200000	41.916167664670700000	36.263736263736300000	51.219512195122000000	33.333333333333300000	33.858267716535400000	8.888888888888890000	23.000000000000000000	19.014084507042300000	48.633879781420800000	60.080645161290300000	36.904761904761900000	41.450777202072500000	38.607594936708900000	34.710743801652900000	28.571428571428600000	27.433628318584100000	28.409090909090900000	48.275862068965500000	32.407407407407400000	35.833333333333300000
	mean
WM	S100a6+Sox9+/Sox9+ in %		30.102756800110100000			38.658393172986000000			39.470371081663600000			16.967657798643700000			48.539762282491000000			38.256371980144800000			28.138049266367800000			38.838867603235400000

## Sheet: Fig. 8e
	age	1 month																2 month																								3 month
	mouse number		14330			14326		14328		14576			14578			14580			14230			26447			14474			14472			15982			15978			15980			15976			2137			2202			2113
	slide number	s3	s5	s4	s3	s5	s4	s1	s2	s4	3	s6	s5	s4	s6	s5	s4	s3	s4	s5	s6	s5	s4	s6	s5	s4	s6	s5	s4	s5	s4	s3	s6	s5	s4	s6	s4	s5	s7	s6	s5	s6	s6-1	s4	s4	s5	s6	s6	s5
WM	Sox9+cells/µm3	0.000478479547781190	0.000426381378762331	0.000511838764142039	0.000452855822027662	0.000258334020391898	0.000540621369497452	0.000360250589753861	0.000353538405753309	0.000200870184800570	0.000292511293025277	0.000114187885897550	0.000186880956830499	0.000232640627608079	0.000335711364236876	0.000235572787668953	0.000303681048133446	0.000241813390153639	0.000220587884597958	0.000227138140549837	0.000182647156009470	0.000188611054640735	0.000228385161193209	0.000162499344760707	0.001449501788008190	0.000190510568323106	0.000131879304060923	0.000188760043724715	0.000200723078165605	0.000233178156365557	0.000198534329023629	0.000207710641473830	0.000195327344308146	0.000271567512946823	0.000383167585270389	0.000181652350428979	0.000226363044011745	0.000237625622241007	0.000320084446103398	0.000281672603808882	0.000412673613532905	0.000404657336167733	0.000393535420150584	0.000547146711160709	0.000311917207323159	0.000412749881009043	0.000311055812300036	0.000417077424736483	0.000497385566858729
	mean
WM	Sox9+cells/µm3		0.000472233230228520			0.000417270403972337		0.000356894497753585		0.000246690738912924			0.000177903			0.000291655066679759			0.000229846471767144			0.000199881123947805			0.000600837			0.000173787475317081			0.000213141042287672			0.000283354147508453			0.000215213672227244			0.000338143554481728			0.000448446489159675			0.000345240966877413			0.000450663642427251
[truncated: 37 more columns]

## Sheet: Fig. 8h
	timepoint	24hpEdU												3dpEdU												5dpEdU
	mouse number		13094			2137			2202			2113			2208			13096			2131			2133			13098			2212			2214			2135
	slide number	s5	s4	s3	s6	s6-1	s4	s4	s5	s6	s6	s5	s7	s5	s4	s6	s4	s6	s5	s6	s5	s4	s7	s5	s6	s5	s7	s4	s7	s5	s4	s5	s4	s6	s5	s6	s7
	mean
WM	EdU+Sox9+/µm3		0.000005859165637233			0.000005380313927197			0.000005672264484512			0.000003452308559089			0.000002775284835373			0.000002992951703698			0.000002864116449889			0.000003231514096981			0.000002649644400306			0.000001816211352263			0.000002677241413121			0.000003373262003640
GM	EdU+Sox9+/µm3		0.000000715541865716			0.000000324949284531			0.000000730301359172			0.000000476007379966			0.000000640928100035			0.000000693550386196			0.000000655550312255			0.000000529758831811			0.000000800519528829			0.000000448749834610			0.000000834836548047			0.000000715531251178

## Sheet: Fig. 8i
Sox9+/EdU+	24h				3d			5d					24h	3d	5d
	Animal 1	Animal 2	Animal 3	Animal 4	Animal 1	Animal 2	Animal 3	Animal 1	Animal 2	Animal 3	Animal 4		0.06	0.95	0.04
Bin 1	0.596491	0.85	0.705882	0.741935	0.409091	0.814815	0.512821	0.541176	0.526316	0.722222	0.413043		0.26	0.3	0.66
Bin 2	0.140351	0.025	0.0588235	0.0806452	0.227273	0.0740741	0.205128	0.0823529	0.0526316	0.111111	0.130435		0.02	0.01	0.94
Bin 3	0.105263	0.025	0.0784314	0.0967742	0.272727	0.0740741	0	0.164706	0.315789	0	0.23913		0.25	0.06	0.04
Bin 4	0.0877193	0.05	0.0588235	0.0322581	0	0.037037	0.128205	0.141176	0	0.0555556	0.108696		0.01	0.25	0.7
Bin 5	0.0701754	0.05	0.0980392	0.0483871	0.0909091	0	0.153846	0.0705882	0.105263	0.111111	0.108696		0.39	0.01	0.02
													0.44	0.04	0.03
													0.08	0.75	0.06
													0.01	0.6	0.27
													0.05	0.01	0.59
													0.08	0.05	0.96
													0.02	0.01	0.14
													0.02	0.05	0.38
													0.04	0.68	0.45
													0.02	0.45	0.05
													0.01	0.3	0.02
													0.01	0.05	0.72
													0.02	0.01	0.55
													0.02	0.01	0.05
													0.02	0.69	0.75
													0.72	0.01	0.11
													0.01	0.84	0.02
													0.01	0.58	0.87
													0.03	0.01	0.81
													0.36	0.44	1
													0.04	0.86	0.08
													0.02	0.55	0.75
													0.78	0.85	0.55
													0.05	0.25	0.44
													0.04	0.31	0.52
													0.85	0.04	0.55
													0.51	0.01	0.02
													0.03	0.32	0.25
													0.67	0.33	0.75
													0.21	0	0.03
													0.03	0.12	0.03
													0.03	0.76	0.6
													0.51	0.85	0.25
													0.02	0.02	0.5
													0.66	0.01	0.01
													0.17	0.26	0.43
													0.01	0.04	0.93
													0.07	0.33	0.54
													0.34	0	0.05
													0.03	0.18	0.06
													0.51	0.04	0.02
													0.04	0.15	0.11
													0.67	0.12	0.03
													0.01	0.03	0.03
													0.12	0.24	0.19
													0.09	0.06	0.05
													0.02	0.03	0.01
													0.06	0.01	0.42
													0.54	1	0.39
													0.69	0.31	0.03
													0.03	0.83	0.07
													0.02	0.2	0.89
													0.02	0.05	0.08
													0.26	0.02	0.08
													0.02	0.03	0.01
													0.04	0	0.18
													0.93	0.55	0.42
													0.01	0.03	0.06
													0.05	0.03	0.03
													0.51	0.04	0.05
													0.02	0.25	0.69
													0.01	0.13	0.04
													0.87	0.02	0.02
													0.03	0.07	0.02
													0.03	0.05	0.02
													0.02	0.51	0.47
													0.04	0.02	0.06
													0.09	0.13	0.05
													0.07	0.04	0.45
													0.03	0.65	0.02
													0.03	0.05	0.59
													0.05	1	0.06
													0.08	0.23	0.75
													0.83	0.82	0.26
													0.97	0.3	0.62
													0.04	0.02	0.47
													0.09	0.01	0.25
													0.03	0.95	0.95
													0.03	0.69	0.01
													0.11	0.01	0.77
													0.11	0.06	0.44
													0.02	0.56	0.01
													0.03	0.02	0.02
													0.09	0.03	0.05
													0.61	0.03	0.03
													0.02		0.06
													0.55		1
													0.02		0.07
													0.01		0.06
													0.64		0.27
													0.02		0.02
													0.04		0.64
													0.03		0.72
													0.03		0.01
													0.06		0.58
													0.02		0.02
													0.11		0.05
													0.6		0.04
													0.02		0.71
													0.26		0.04
													0.01		0.01
													0.09		0.09
													0.5		0.31
													0.12		0.55
													0.08		0.03
													0.01		0.04
													0.04		0.06
													0.09		0.02
													0.91		0.23
													0.87		0.05
													0.47		0.49
													0.04		0.06
													0.01		0.09
													0.11		0.28
													0.03		0.26
													0.02		0.19
													0.07		0.13
													0.01		0.76
													0.02		0.01
													0.02		0.01
													0.01		0.5
													0.92		0.14
													0.02		0.03
													0.06		0.07
													0.31		0.85
													0.01		0.21
													0.05		0.89
													0.33		0.76
													0.97		0.88
													0.6		0.07
													0.29		0.54
													0.81		0.14
													0.05		0.15
													0.06		1
													0.01		0.05
													0.02		0.26
													0.02		0.07
													0.24		0.06
													0.06		0.03
													0.01		0.04
													0.8		0.04
													0.01		0.05
													0.03		0.07
													0.72		0.97
													0.02		0.71
													0.01		0.07
													0.03		0.03
													0.03		0.71
													0.03		0.44
													0.02		0.04
													0.37		0.53
													0.01		0.06
													1		0.93
													0.01		0.09
													0.01		0.5
													0.02		0.14
													0.01		0.42
													0.02		0.5
													0.01		0.04
													0.06		0.8
													0.02		0.02
													0.04		0.02
													0		0.26
													0.5		0.62
													0.36		0.09
													0.42		0.04
													0.05		0.01
													0.01		0.41
													0.18		0.79
													0.08		0.03
													0.34		0.93
													0.81		0.46
													0.05		0.48
													0.03		0.06
													0.61		0.26
													0.46		0.26
													0.01		0.02
													0.94		0.93
													0.78		0.91
													0.79		0.06
													0.01		0.02
													0.02		0.04
													0.17		0.9
													0.04		0.28
													0.01
													0.07
													0.18
													0.02
													0.26
													0.02
													0.01
													0.06
													0.02
													0.01
													0.05
													0.01
													0.52
													0.47
													0.01
													0.05
													0.01
													0.51
													0.11
													0.34
													0.13
													0.87

## Sheet: Fig. 8n
	mouse number		15980			15978			15976			15982
	slide number	s5	s8	s7	s4	s3	s5	s6	s5	s4	s7	s4	s5
WM	EdU+Sox9+ 0 µm distance / EdU+Sox9+ in %	66.666666666666700000	50.000000000000000000	6.666666666666670000	46.666666666666700000	50.000000000000000000	36.363636363636400000	50.000000000000000000	46.153846153846200000	38.461538461538500000	50.000000000000000000	33.333333333333300000	50.000000000000000000
	EdU+Sox9+ distance < 5 µm / EdU+Sox9+ in %	0	16.666666666666700000	0	26.666666666666700000	25.000000000000000000	0	25.000000000000000000	23.076923076923100000	7.692307692307690000	18.750000000000000000	58.333333333333300000	20.000000000000000000
	EdU+Sox9+ distance > 5 µm / EdU+Sox9+ in %	33.333333333333300000	33.333333333333300000	93.333333333333300000	26.666666666666700000	25.000000000000000000	63.636363636363600000	25.000000000000000000	30.769230769230800000	53.846153846153800000	31.250000000000000000	8.333333333333330000	30.000000000000000000
	mean
WM	EdU+Sox9+ 0 µm distance / EdU+Sox9 in %		41.111111111111100000			44.343434343434300000			44.871794871794900000			44.444444444444400000
	EdU+Sox9+ distance < 5 µm / EdU+Sox9+ in %		5.555555555555560000			17.222222222222200000			18.589743589743600000			32.361111111111100000
	EdU+Sox9+ distance > 5 µm / EdU+Sox9+ in %		53.333333333333300000			38.434343434343400000			36.538461538461500000			23.194444444444400000
