# Supplementary material for: Astrocyte heterogeneity reveals region-specific astrogenesis in the white matter
Source: Nat Neurosci. 2025 Feb 24;28(3):457–69. doi: 10.1038/s41593-025-01878-6 (PMC11893471; doi:10.1038/s41593-025-01878-6)
Supplement: Supplementary file 13 — Statistical source data. [file 41593_2025_1878_MOESM13_ESM.xlsx]

## Sheet: Ext. Fig. 3a 
mouse number		14230		14472			14474			26447
slide number		s4	s3	s7	s6	s5	s6	s5	s4	s5	s4	s3
L1	Rack1+/Sox9+ positive cells	3	4	1	8	5	2	6	3	5	6	2
	Sox9+ positive cells	97	71	80	81	94	99	83	55	96	103	57
	Rack1+Sox9+ / Sox9+ in %	4.363293161028020000		5.481897382015590000			4.901221045799360000			4.847449327201500000
GM	Rack1+/Sox9+ positive cells	10	13	7	17	11	10	10	10	8	15	22
	Sox9+ positive cells	284	296	327	246	235	215	193	208	289	311	390
	Rack1+Sox9+ / Sox9+ in %	3.956509326227640000		4.577364317465150000			4.880067416216350000			4.410780952130990000
WM	Rack1+/Sox9+ positive cells	60	24	23	26	15	28	22	24	40	31	72
	Sox9+ positive cells	305	226	231	191	121	227	151	149	264	221	268
	Rack1+Sox9+ / Sox9+ in %	15.145800087044800000		11.9886565			14.33724025			18.6814454
