# Supplementary material for: Astrocyte heterogeneity reveals region-specific astrogenesis in the white matter
Source: Nat Neurosci. 2025 Feb 24;28(3):457–69. doi: 10.1038/s41593-025-01878-6 (PMC11893471; doi:10.1038/s41593-025-01878-6)
Supplement: Supplementary file 14 — Statistical source data. [file 41593_2025_1878_MOESM14_ESM.xlsx]

## Sheet: Ext. Fig. 7a
Aldh1l1-eGFP mice
Rpa2
mouse number	689	691	697
Rpa2+/GFP+ cells
WM	0.317152	0.397163	0.271845
GM	0.2	0.199695	0.0841584
mouse number	689	691	697
Rpa2+/Edu+/GFP+ cells
WM	0.357143	0.446429	0.357143
GM	0.0451613	0.0152672	0.0588235
mouse number	689	691	697
Rpa2+/GFP+ cells
bin1	0.387352	0.299465	0.622222
bin2	0.0948617	0.106952	0.0888889
bin3	0.102767	0.0909091	0.111111
bin4	0.110672	0.128342	0.0444444
bin5	0.304348	0.374332	0.133333

## Sheet: Ext. Fig. 7b
Aldh1l1-eGFP mice
Thbs4
mouse number	689	691	697
Thbs4+/GFP+ cells
WM	0.284672	0.310078	0.449275
GM	0.0305927	0.0911271	0.0598802
mouse number	689	691	697
Thbs4+/EdU+/GFP+ cells
WM	0.025641	0.025	0.0322581
GM	0	0	0
mouse number	689	691	697
Thbs4+/GFP+ cells
bin1	0.709091	0.512821	0.756098
bin2	0.0363636	0.0512821	0
bin3	0.0545455	0.0641026	0.0243902
bin4	0.0545455	0.166667	0.0731707
bin5	0.145455	0.205128	0.146341
