# Supplementary material for: Astrocyte heterogeneity reveals region-specific astrogenesis in the white matter
Source: Nat Neurosci. 2025 Feb 24;28(3):457–69. doi: 10.1038/s41593-025-01878-6 (PMC11893471; doi:10.1038/s41593-025-01878-6)
Supplement: Supplementary file 15 — Statistical source data. [file 41593_2025_1878_MOESM15_ESM.xlsx]

## Sheet: Ext. Fig. 9b
	timepoint	24hpEdU																								3dpEdU
	mouse number	13094						2137						2202						2113						2208						13096						2131						2133
	staining	2022-11-15		2022-12-07		2023-01-20		2022-11-15		2022-12-07		2023-01-20		2022-11-15		2022-12-07		2023-01-20		2022-11-15		2022-12-07		2023-01-20		2022-11-15		2022-12-07		2023-01-20		2022-11-15		2022-12-07		2023-01-20		2022-11-15		2022-12-07		2023-01-20		2022-11-15		2022-12-07		2023-01-20
	slide number	s5	s6	s6	s5	s3	s4	s6	s5	s4	s3	s5	s4	s7	s5	s7	s4	s5	s4	s6	s5	s6	s4	s2	s3	s5	s4	s5	s4	s6	s3	s4	s5	s6	s3	s3	s7	s6	s5	s6	s3	s4	s3	s4	s5	s6	s4	s5	s6
WM cerebellum	EdU+Sox9+/µm3	0.000004369911238363	0	0	0.000000866998900645	0.000000865234530472	0.000003332800085320	0	0	0	0	0.000000782663686283	0.000000803119960422	0.000002506265664160	0	0.000000928784518277	0	0.000001541639687972	0.000000893319754873	0	0	0	0	0	0.000000675770648848	0.000001246655845694	0.000000846040867158	0	0	0	0	0.000001711560909318	0.000001419309420808	0.000005225479437738	0	0.000002215889701874	0	0.000000914805951362	0	0	0	0.000001348370359583	0	0	0	0	0.000002839037906834	0.000000728928853628	0
GM cerebellum	EdU+Sox9+/µm3	0.000000490972006740	0.000000895522922700	0.000000410464547356	0	0.000000326224892917	0.000000682404274034	0	0.000000321429512758	0	0	0.000000804560635873	0.000000341179786053	0.000000160128615304	0.000000472064185623	0	0.000000776132377138	0.000000336477377953	0.000000645077222194	0.000000157523379620	0.000000168517323918	0	0.000001565415586530	0	0.000000350307114247	0.000000719474668376	0.000000162955517706	0	0	0.000000309434471371	0.000000446444515876	0	0.000000339032469140	0.000000736400884859	0.000001703224681224	0.000000682249239292	0	0.000000033708120441	0	0.000000775962542736	0.000000405126634483	0.000000175045389269	0.000000190094697575	0.000000447689296465	0	0	0	0	0.000000183629233480
	mean
WM cerebellum	EdU+Sox9+/µm3					0.000001572490792467						2.64297e-07						9.78335e-07						1.12628e-07						3.48783e-07						0.000001762039911623						0.000000377196051824						0.000000594661126744
GM cerebellum	EdU+Sox9+/µm3					0.000000467598107291						0.000000244528322447						0.000000398313296369						0.000000373627234052						0.000000273051528888						0.000000576817879086						0.000000263322897417						0.000000105219754991
[truncated: 17 more columns]
